# Supplementary material for: Identification and characterization of small non-coding RNAs from Chinese fir by high throughput sequencing
Source: BMC Plant Biol. 2012 Aug 15;12:146. doi: 10.1186/1471-2229-12-146 (PMC3462689; doi:10.1186/1471-2229-12-146)
Supplement: Additional file 1 — Common sRNAs matching perfectly to the Chinese fir mRNA transcriptome,A. thalianaandP. trichocarpagenomes. [file 1471-2229-12-146-S1.xls]

## Sheet: Sheet1
Aditional file 1 Common sRNAs matching perfectly to the Chinese fir mRNA transcriptome, A. thaliana and P. trichocarpa genomes.
ID	sRNA sequence (5'-3')
t0000041	AGAAGACCCTGTTGAGCTT
t0000043	AGAAGACCCTGTTGAGCT
t0000060	GGTGAAGTGTTCGGATCGCGGCG
t0000065	TCGCTTGGTGCAGGTCGGGAA
t0000074	AAGAAGACCCTGTTGAGCT
t0000079	AAGATGGTGAACTATGCCTGAG
t0000081	GGTAGAATCCTTTGCAGACGACT
t0000090	AGGGACAGTCGGGGGCATT
t0000098	CAGGGACAGTCGGGGGCATT
t0000103	AAAGATGGTGAACTATGCCTGAG
t0000104	ACAGGGACAGTCGGGGGCATT
t0000105	CAGAACTGGTACGGACAA
t0000108	AACAGGGACAGTCGGGGGCATT
t0000110	AAAGATGGTGAACTATGC
t0000111	GTGTTCGGATCGCGGCGA
t0000113	CAGAACTGGTACGGACAAG
t0000115	AGATGGTGAACTATGCCTGAG
t0000118	AGACGACTTAAATACGCGACG
t0000125	TAACAGGGACAGTCGGGGGCATT
t0000131	CCGAAAATGGATGGCGCT
t0000135	ATGATTAACAGGGACAGT
t0000136	AGAAGACCCTGTTGAGCTTG
t0000145	GGGACAGTCGGGGGCATT
t0000153	AGGGACAGTCGGGGGCAT
t0000161	TCGGGAAAAGGATTGGCT
t0000162	GCAGACGACTTAAATACGCGACG
t0000165	AGAACTGGTACGGACAAG
t0000166	GGTAGAATCCTTTGCAGACGA
t0000168	AGAAGACCCTGTTGAGCTTGAC
t0000170	AGGAATTGACGGAAGGGCACCA
t0000178	CAGACGACTTAAATACGCGACG
t0000189	AGGAATTGACGGAAGGGCACC
t0000195	AACAGGGACAGTCGGGGGCAT
t0000200	ACAGGGACAGTCGGGGGCAT
t0000201	CAGGTGTCCTAAGATGAG
t0000202	CAGGGACAGTCGGGGGCAT
t0000205	AGACGACTTAAATACGCGAC
t0000206	GGTAGAATCCTTTGCAGACGACTTA
t0000211	ACGACTTAAATACGCGACG
t0000216	GGTAGAATCCTTTGCAGACGACTT
t0000219	CAGACGACTTAAATACGCGAC
t0000220	GGTAGAATCCTTTGCAGACGAC
t0000226	AGGAATTGACGGAAGGGCAC
t0000232	GACGACTTAAATACGCGACG
t0000233	AGGGACAGTCGGGGGCATTC
t0000235	AAAGGAATTGACGGAAGG
t0000236	GGTAGAATCCTTTGCAGACG
t0000238	CAGTTAAAAAGCTCGTAGTTG
t0000240	GCAGGTGTCCTAAGATGAG
t0000245	TAAAGGAATTGACGGAAGG
t0000246	AAGAAGACCCTGTTGAGCTT
t0000250	AAGATGGTGAACTATGCCTGA
t0000255	AAAGGAATTGACGGAAGGGCAC
t0000256	GGACAGTCGGGGGCATTC
t0000264	GAAAGATGGTGAACTATGC
t0000267	AATGATTAACAGGGACAGT
t0000270	GGACAGTCGGGGGCATTCGT
t0000271	AAGGAATTGACGGAAGGGCACC
t0000273	TAACAGGGACAGTCGGGGGCAT
t0000278	AGTTAAAAAGCTCGTAGTTG
t0000280	CCCGAAAATGGATGGCGCT
t0000284	GAGTTTGGCTGGGGCGGC
t0000286	AATTGACGGAAGGGCACCA
t0000293	AAAGATGGTGAACTATGCC
t0000296	CGAAAGATGGTGAACTAT
t0000303	AAAGATGGTGAACTATGCCT
t0000312	AGTTAAAAAGCTCGTAGTT
t0000315	TCAGAACTGGTACGGACAA
t0000317	GACCCGAAAGATGGTGAACTAT
t0000318	ACTTCGGGAAAAGGATTGGCT
t0000319	AGAAGACCCTGTTGAGCTTGA
t0000320	TGATTCATGATAACTCGACGG
t0000324	TTAACAGGGACAGTCGGGGGCATT
t0000325	GTAACTTCGGGAAAAGGATTGGCT
t0000327	TTCGGGAAAAGGATTGGCT
t0000340	AGGAATTGACGGAAGGGCA
t0000345	AATGATTAACAGGGACAG
t0000363	AGAAGACCCTGTTGAGCTTGACTC
t0000365	TGCAGACGACTTAAATACGCGACG
t0000376	AAAGATGGTGAACTATGCCTGA
t0000381	GGAGTTTGGCTGGGGCGGC
t0000384	AAGGAATTGACGGAAGGGCAC
t0000385	GAGTTTGGCTGGGGCGGCA
t0000396	GGGACAGTCGGGGGCATTC
t0000400	AGAACTGGTACGGACAAGG
t0000403	CTCAGAACTGGTACGGACAAG
t0000406	AGTGTTCGGATCGCGGCG
t0000411	TCAGAACTGGTACGGACAAG
t0000412	GACAGTCGGGGGCATTCGT
t0000416	AGAGGAACCGTTGATTCGCA
t0000419	AAGAAGACCCTGTTGAGC
t0000432	AGAGGAACCGTTGATTCGCACA
t0000436	GTTGTTGCAGTTAAAAAGC
t0000441	ACGACTTAAATACGCGAC
t0000446	AAGGAATTGACGGAAGGG
t0000463	TTAAAGGAATTGACGGAAGG
t0000464	AACTTCGGGAAAAGGATTGGCT
t0000470	AAAGGAATTGACGGAAGGG
t0000473	AGGAATTGACGGAAGGGCACCAC
t0000475	GAAAGATGGTGAACTATGCCT
t0000482	AGTTGTTGCAGTTAAAAAGC
t0000483	AAAGGAATTGACGGAAGGGCA
t0000501	TAAAGGAATTGACGGAAGGGCAC
t0000502	AAAGATGGTGAACTATGCCTG
t0000508	GACCCGAAAGATGGTGAACT
t0000530	GCTGGGGCGGCACATCTGTTA
t0000531	CAGGGACAGTCGGGGGCATTC
t0000539	GGGACCCGAAAGATGGTGAACTAT
t0000545	GAAAGATGGTGAACTATGCCTGAG
t0000553	GACGACTTAAATACGCGAC
t0000557	GGGAGTTTGGCTGGGGCGGC
t0000558	CTCAGAACTGGTACGGACAA
t0000559	TCTGTGATGCCCTTAGATGTTCTGG
t0000568	CCCCGAAAATGGATGGCGCT
t0000571	GCTGGGGCGGCACATCTGTTAA
t0000575	TCAGAACTGGTACGGACAAGG
t0000582	TTAACAGGGACAGTCGGGGGCAT
t0000585	TGACAGAAGAGAGAGAGCAC
t0000589	CGCAGGTGTCCTAAGATGAG
t0000590	ATTGACGGAAGGGCACCA
t0000595	AACGCAGGTGTCCTAAGATGAG
t0000613	CGATGAGTAGGAGGGCGCG
t0000614	GGGACCCGAAAGATGGTGAACTA
t0000625	AAGATGGTGAACTATGCCTG
t0000635	TTGTTGCAGTTAAAAAGC
t0000641	CAGGGACAGTCGGGGGCA
t0000645	GCACCGGATCCCATCAGA
t0000649	CAGAACTGGTACGGACAAGG
t0000651	AAGGAATTGACGGAAGGGCA
t0000659	TAACAGGGACAGTCGGGGGCA
t0000660	CAGTTAAAAAGCTCGTAGTT
t0000670	TGCAGACGACTTAAATACGCGAC
t0000674	GAATTGACGGAAGGGCACCA
t0000681	AACAGGGACAGTCGGGGGCA
t0000682	TGATGCCCTTAGATGTTCT
t0000690	AATTGACGGAAGGGCACCAC
t0000691	GCTGGGGCGGCACATCTG
t0000698	AGGGATAACTGGCTTGTG
t0000705	AGAACTGGTACGGACAAGGG
t0000710	AGGAATTGACGGAAGGGC
t0000711	TGATTAACAGGGACAGTC
t0000723	ACAGGGACAGTCGGGGGCATTC
t0000735	GCAGACGACTTAAATACGCGAC
t0000749	TAATGATTAACAGGGACAG
t0000763	GGTGAAGTGTTCGGATCGCGGC
t0000766	GGCAATAACAGGTCTGTGATG
t0000776	CGAATTGTAGTCTGGAGAAGCG
t0000780	GTGTTCGGATCGCGGCGAC
t0000781	TCTGTGATGCCCTTAGATGTTCT
t0000782	GAAAGATGGTGAACTATGCC
t0000791	TCTGTGATGCCCTTAGATGTTCTG
t0000793	TGGGGCGGCACATCTGTTA
t0000802	GCTGGGGCGGCACATCTGTTAAA
t0000807	TCAGAACTGGTACGGACA
t0000809	GGACAGTCGGGGGCATTCGTAT
t0000819	AATTGACGGAAGGGCACC
t0000823	GACAGTCGGGGGCATTCGTAT
t0000830	GGAGTTTGGCTGGGGCGGCA
t0000843	TAGAATCCTTTGCAGACGACTTA
t0000850	TAACTTCGGGAAAAGGATTGGCT
t0000858	ACTGGCGATGCGGGATGAA
t0000867	GCTGGGGCGGCACATCTGTT
t0000868	AGTGTTCGGATCGCGGCGA
t0000878	AGAACTGGTACGGACAAGGGG
t0000884	AAGATGGTGAACTATGCC
t0000887	ATTAACAGGGACAGTCGGGGGCATT
t0000889	GGGACAGTCGGGGGCATTCGT
t0000903	TAAAGGAATTGACGGAAGGG
t0000910	AACAGGGACAGTCGGGGGCATTC
t0000913	AGATGGTGAACTATGCCTGA
t0000925	AGGCTGAAACTTAAAGGAATTGACGG
t0000926	TAATGATTAACAGGGACAGT
t0000932	AAAGAAGACCCTGTTGAG
t0000933	ACAGGGACAGTCGGGGGCA
t0000954	AAAGACTAATCGAACCATC
t0000973	TAAAGGAATTGACGGAAG
t0000977	AAGTGTTCGGATCGCGGCG
t0000982	TCGGGAAAAGGATTGGCTC
t0000986	AGAGGAACCGTTGATTCGCAC
t0001000	TGACACGGGGAGGTAGTGAC
t0001019	GAATTGACGGAAGGGCAC
t0001026	AGTTGTTGCAGTTAAAAAGCT
t0001029	TGAAACTTAAAGGAATTGACG
t0001057	GGGACCCGAAAGATGGTGAACT
t0001070	TTAAAAAGCTCGTAGTTG
t0001080	GAAAGATGGTGAACTATG
t0001095	AGGTGTCCTAAGATGAGC
t0001100	AGGGACAGTCGGGGGCATTCGT
t0001111	GAATTGACGGAAGGGCACC
t0001118	AAGGAATTGACGGAAGGGCACCA
t0001125	AGGTGTCCTAAGATGAGCT
t0001132	GAATTGACGGAAGGGCACCAC
t0001135	GAATTGTAGTCTGGAGAAGCG
t0001151	GGAATTGACGGAAGGGCACCA
t0001156	ATTGACGGAAGGGCACCAC
t0001160	TGGCTGGGGCGGCACATCTG
t0001168	GGGAAGTCGGCAAAATGG
t0001169	AAGATGGTGAACTATGCCT
t0001175	GGAATTGACGGAAGGGCA
t0001184	CCCGAAAATGGATGGCGC
t0001186	GGGGAGTTTGGCTGGGGCGGC
t0001194	TTAACAGGGACAGTCGGGGGCA
t0001200	TAAAGGAATTGACGGAAGGGCA
t0001218	TGAAGCTGCCAGCATGATCT
t0001233	GGCTGGGGCGGCACATCTG
t0001236	CCGAAAGATGGTGAACTAT
t0001243	TGATTCATGATAACTCGACGGA
t0001253	TGATTAACAGGGACAGTCG
t0001266	AGATGGTGAACTATGCCTG
t0001271	GATTCATGATAACTCGACGGA
t0001277	TGACACGGGGAGGTAGTGA
t0001287	GCACCGGATCCCATCAGAA
t0001291	AAGGAATTGACGGAAGGGCACCAC
t0001294	ACGCAGGTGTCCTAAGATGAG
t0001298	GACCCGAAAGATGGTGAACTATGC
t0001302	ACAGTCGGGGGCATTCGT
t0001304	GATTCATGATAACTCGACGG
t0001309	TGGGGCGGCACATCTGTTAA
t0001319	GGACAGTCGGGGGCATTCGTA
t0001330	GTGTTCGGATCGCGGCGACGT
t0001332	TGCACCGGATCCCATCAGAA
t0001339	GTAATGATTAACAGGGACAG
t0001342	GGGAGTTTGGCTGGGGCGGCA
t0001367	GACAGTCGGGGGCATTCGTA
t0001386	GAAAGATGGTGAACTATGCCTG
t0001394	CGAAAGATGGTGAACTATGC
t0001405	AGAGGAACCGTTGATTCGC
t0001414	AAGGCTGAAACTTAAAGGAATTGACG
t0001425	GGGCCATTTTTGGTAAGCAG
t0001440	GCAGGTGTCCTAAGATGAGC
t0001442	GGGACCCGAAAGATGGTGAA
t0001443	TTCTGACTTAGAGGCGTTCAG
t0001444	TAGAATCCTTTGCAGACGACT
t0001448	AAAGGAATTGACGGAAGGGC
t0001449	TTAAAGGAATTGACGGAAG
t0001450	AACAGGGACAGTCGGGGGC
t0001456	ACAGTCGGGGGCATTCGTAT
t0001458	TGTGATGCCCTTAGATGTTCT
t0001460	CCCCGAAAATGGATGGCGC
t0001467	TAAGACAGCAGGACGGTG
t0001477	AAAGAAGACCCTGTTGAGC
t0001485	ATTAACAGGGACAGTCGGGGGCAT
t0001490	CTCAGAACTGGTACGGACAAGG
t0001493	GGTTCGATTCCGGAGAGG
t0001497	GCCATTTTTGGTAAGCAG
t0001504	GGCTGGGGCGGCACATCTGTTAA
t0001513	AGGCTGAAACTTAAAGGAATTGACG
t0001518	GGAGTTTGGCTGGGGCGGCAC
t0001538	GGCCATTTTTGGTAAGCAG
t0001547	CCCGAAAGATGGTGAACTAT
t0001550	GGCGATGCGGGATGAACCG
t0001555	GTTTGGCTGGGGCGGCACATCT
t0001568	TTTGGCTGGGGCGGCACATCTG
t0001576	AGGGAAGTCGGCAAAATGG
t0001577	CAGGTGTCCTAAGATGAGC
t0001579	AAGGGAAGTCGGCAAAATGG
t0001585	CACCGGATCCCATCAGAA
t0001591	AGGAACCGTTGATTCGCACA
t0001597	GACCCGAAAGATGGTGAACTA
t0001598	GGAGTTTGGCTGGGGCGGCACA
t0001611	AAGGAATTGACGGAAGGGC
t0001617	ATGATTAACAGGGACAGTC
t0001625	TTCGCTTGGTGCAGGTCGGGA
t0001631	ACTTAAAGGAATTGACGGAAGG
t0001648	AAAGACTAATCGAACCATCT
t0001667	CAGGTGTCCTAAGATGAGCT
t0001671	GAAAGATGGTGAACTATGCCTGA
t0001677	GGGAGTTTGGCTGGGGCGGCAC
t0001681	GACCCGAAAGATGGTGAACTATG
t0001684	GAAGTGTTCGGATCGCGGCG
t0001686	AAAGAAGACCCTGTTGAGCT
t0001690	GAAGTGTTCGGATCGCGGC
t0001698	TCGCTTGGTGCAGGTCGGGAAC
t0001701	GGGGCGGCACATCTGTTA
t0001719	TGGGGCGGCACATCTGTT
t0001729	TTAAAGGAATTGACGGAAGGGCAC
t0001736	ATTCATGATAACTCGACGG
t0001737	CGACTGTTTAATTAAAACAAA
t0001740	GGTGTCCTAAGATGAGCT
t0001743	GGAATTGACGGAAGGGCACC
t0001749	CAGTCGGGGGCATTCGTAT
t0001750	GATTAACAGGGACAGTCGGGGGCATT
t0001765	TGGGGAGTTTGGCTGGGGCGGC
t0001800	TTTGCAGACGACTTAAATACGCGACG
t0001803	CTGGGGCGGCACATCTGTTA
t0001811	TGCAGACGACTTAAATACG
t0001815	GTGAATTGCAGAATCCCGTGAA
t0001827	GGACAGTCGGGGGCATTCG
t0001828	TAACAGGGACAGTCGGGGGCATTC
t0001832	GTAGAATCCTTTGCAGACGACTTA
t0001861	ATCGAACCATCTAGTAGCT
t0001868	TGCAGACGACTTAAATACGC
t0001871	GATTAACAGGGACAGTCGGGGGCAT
t0001876	GGCTGGGGCGGCACATCTGTTA
t0001884	ATAACGCAGGTGTCCTAAGATGAG
t0001885	ACTGGCGATGCGGGATGA
t0001886	CAGAACTGGTACGGACAAGGG
t0001889	GGGACCCGAAAGATGGTG
t0001917	AAGGCTGAAACTTAAAGGAATTGACGG
t0001932	CTCAGAACTGGTACGGACA
t0001936	GTTAAAAAGCTCGTAGTT
t0001940	ATTAACAGGGACAGTCGGGGGCA
t0001962	GAGTTTGGCTGGGGCGGCAC
t0001974	AGTTTGGCTGGGGCGGCACATCT
t0001996	TTGGCTGGGGCGGCACATCTG
t0001999	TAGAATCCTTTGCAGACGACTT
t0002000	AAGTGTTCGGATCGCGGC
t0002004	GAGTTTGGCTGGGGCGGCACATCT
t0002023	GTAATGATTAACAGGGACAGT
t0002026	GGAGTTTGGCTGGGGCGGCACAT
t0002032	TGCAGACGACTTAAATACGCGA
t0002036	GGCAATAACAGGTCTGTGATGC
t0002040	ACCCGAAAGATGGTGAACTAT
t0002042	GACAGTCGGGGGCATTCGTATT
t0002046	GGCTGGGGCGGCACATCTGTTAAA
t0002049	GTGAAGTGTTCGGATCGCGGC
t0002061	CGATGAGTAGGAGGGCGC
t0002077	TTAAAGGAATTGACGGAAGGG
t0002080	AAGTGTTCGGATCGCGGCGA
t0002096	TTCATGATAACTCGACGG
t0002097	GCAGGTGTCCTAAGATGAGCT
t0002100	GAGGAACCGTTGATTCGCACA
t0002105	GGCGATGCGGGATGAACC
t0002112	CAGTCGGGGGCATTCGTATTT
t0002116	CAGACGACTTAAATACGCGA
t0002120	TGAATTGCAGAATCCCGTGAA
t0002127	AGAAGACCCTGTTGAGCTTGACTCTA
t0002150	AGTTTGGCTGGGGCGGCA
t0002158	TCAGAACTGGTACGGACAAGGG
t0002188	CGGGAAAAGGATTGGCTC
t0002212	CAGGGACAGTCGGGGGCATTCGT
t0002229	GTTAAAAAGCTCGTAGTTG
t0002248	GGTAGAATCCTTTGCAGACGACTTAA
t0002282	GTGAAGTGTTCGGATCGCGGCG
t0002286	TAACGCAGGTGTCCTAAGATGAG
t0002303	ATGATTAACAGGGACAGTCG
t0002305	GGCAATAACAGGTCTGTGAT
t0002341	CTGGGGCGGCACATCTGTTAA
t0002345	AGAACAGAAATCTCGTGTG
t0002361	GGCTGGGGCGGCACATCTGTT
t0002380	CAGTCGGGGGCATTCGTATT
t0002385	GTTTGGCTGGGGCGGCACAT
t0002393	CAGAACTGGTACGGACAAGGGG
t0002418	AATTGTAGTCTGGAGAAGCG
t0002425	TCTGTGATGCCCTTAGATGTTC
t0002427	TGCAGACGACTTAAATACGCG
t0002429	CGACTTAAATACGCGACG
t0002441	TTGACGGAAGGGCACCAC
t0002460	ACAGGGACAGTCGGGGGC
t0002471	TAACAGGGACAGTCGGGGGC
t0002476	GGCAATAACAGGTCTGTGA
t0002477	GTGTTCGGATCGCGGCGACGTG
t0002478	GCAGACGACTTAAATACGC
t0002484	GGGGCGGCACATCTGTTAA
t0002499	GGGACCCGAAAGATGGTGA
t0002564	TGATTAACAGGGACAGTCGGGGGCAT
t0002565	AATGATTAACAGGGACAGTCG
t0002573	AATCCGACTGTTTAATTAAAAC
t0002575	GGAGTTTGGCTGGGGCGGCACATCT
t0002578	ATCTAGTAGCTGGTTCCCTCC
t0002585	TCAAATGAGAACTTTGAA
t0002607	AGATCTTGGTGGTAGTAGCA
t0002609	GCAGTTAAAAAGCTCGTAGTT
t0002612	GGGAGTTTGGCTGGGGCGGCACA
t0002619	GGGACAGTCGGGGGCATTCG
t0002625	TGAAGTGTTCGGATCGCGGC
t0002627	GGTTCGATTCCGGAGAGGG
t0002632	AGGAACCGTTGATTCGCAC
t0002653	AAGACTAATCGAACCATC
t0002659	TTGGCTGGGGCGGCACATCT
t0002661	CTGAAACTTAAAGGAATTGACG
t0002673	GTGAGACAGGTTAGTTTTA
t0002694	GAGTTTGGCTGGGGCGGCACA
t0002696	GATTAACAGGGACAGTCGGGGGCA
t0002712	TGGGGCGGCACATCTGTTAAA
t0002713	CTTAAAGGAATTGACGGAAGG
t0002715	GAATTGCAGAATCCCGTGAA
t0002719	TCGAACCATCTAGTAGCTG
t0002736	CGAAAGATGGTGAACTATG
t0002743	GTTCGATTCCGGAGAGGG
t0002746	AATCCGACTGTTTAATTAAAA
t0002764	TTGTAGTCTGGAGAAGCG
t0002765	TGACACGGGGAGGTAGTGACAA
t0002769	AAGTGTTCGGATCGCGGCGAC
t0002786	TGAAGCTGCCAGCATGATC
t0002793	GTTTGGCTGGGGCGGCACA
t0002797	AGACGACTTAAATACGCGA
t0002822	GGTAGAATCCTTTGCAGACGACTTAAA
t0002827	GATTAACAGGGACAGTCG
t0002829	CAGATCTTGGTGGTAGTAGCA
t0002838	GGGGAGTTTGGCTGGGGCGGCA
t0002847	GTAGAATCCTTTGCAGACGACT
t0002873	AGGGATAACTGGCTTGTGG
t0002902	GGTGAAGTGTTCGGATCGCGG
t0002906	AATCCTTTGCAGACGACTTA
t0002908	TAAAGGAATTGACGGAAGGGC
t0002917	GGACAGTCGGGGGCATTCGTATT
t0002929	CTCAGAACTGGTACGGAC
t0002933	AACAGGGACAGTCGGGGG
t0002949	ATGATAACTCGACGGATCGCA
t0002953	CTTCGGGAAAAGGATTGGCT
t0002962	CCGAAAGATGGTGAACTA
t0002967	TGATAACTCGACGGATCGCA
t0002977	GGAATTGACGGAAGGGCAC
t0002983	TGGCTGGGGCGGCACATCTGTTAA
t0002984	GAATCCGACTGTTTAATTAAAAC
t0002987	CAGATCTTGGTGGTAGTAGC
t0003004	AAAGACTAATCGAACCAT
t0003026	AGTTTGGCTGGGGCGGCAC
t0003042	TTGCAGACGACTTAAATACGCGACG
t0003061	AATGATTAACAGGGACAGTC
t0003076	TCTGTGATGCCCTTAGATGTT
t0003079	TGGCTGGGGCGGCACATCTGTTA
t0003087	CCCTGTTGAGCTTGACTC
t0003089	GATGAGTAGGAGGGCGCG
t0003126	GATGGTGAACTATGCCTGAG
t0003152	CTGGCGATGCGGGATGAA
t0003153	CTGGGGCGGCACATCTGTT
t0003156	GCTGGGGCGGCACATCTGT
t0003171	GTGTTCGGATCGCGGCGACG
t0003183	AGTGTTCGGATCGCGGCGAC
t0003194	GACAGTCGGGGGCATTCG
t0003205	GAATCCGACTGTTTAATTAAAA
t0003206	AGAAGACCCTGTTGAGCTTGACTCT
t0003209	GAGTTTGGCTGGGGCGGCACAT
t0003211	GTGATGCCCTTAGATGTTCT
t0003218	TGCACCGGATCCCATCAGA
t0003224	CTGTGATGCCCTTAGATGTTCT
t0003225	GTTTGGCTGGGGCGGCACATCTG
t0003226	TGTGATGCCCTTAGATGTTCTGG
t0003232	TTGGCTGGGGCGGCACATCTGTTAA
t0003246	AGGGAAGTCGGCAAAATG
t0003258	TCTGTGATGCCCTTAGATGT
t0003268	GCAGGTGTCCTAAGATGA
t0003278	GGGGCGGCACATCTGTTAAA
t0003279	CGGATTCTGACTTAGAGGCGTT
t0003301	ATTAACAGGGACAGTCGGGGGC
t0003310	TTTGCAGACGACTTAAATACGCGAC
t0003345	ACAGTCGGGGGCATTCGTATT
t0003354	GGGACAGTCGGGGGCATTCGTAT
t0003369	GGCGAAAGACTAATCGAA
t0003402	TTGCAGACGACTTAAATACGC
t0003407	CTGGGGCGGCACATCTGTTAAA
t0003408	GAAGTGTTCGGATCGCGGCGA
t0003409	CGGATTCTGACTTAGAGGCGT
t0003411	CAGTCGGGGGCATTCGTA
t0003417	TGATTAACAGGGACAGTCGGGGGCATT
t0003438	TTTGCAGACGACTTAAATACG
t0003445	AACTGGTACGGACAAGGG
t0003451	TGACACGGGGAGGTAGTGACA
t0003456	TTTGCAGACGACTTAAATACGC
t0003477	AAGGGAAGTCGGCAAAATG
t0003492	GCTGAAACTTAAAGGAATTGACG
t0003493	TCAAGAACGAAAGTTGGGGGCT
t0003497	GGGGCGAAAGACTAATCGAA
t0003505	TGTTCGGATCGCGGCGAC
t0003525	AGAGGAACCGTTGATTCG
t0003543	GGTGAAGTGTTCGGATCGCG
t0003545	CGCAGGTGTCCTAAGATGAGC
t0003550	TGCAGATCTTGGTGGTAGTAG
t0003557	AGGGACAGTCGGGGGCATTCG
t0003563	TTAACAGGGACAGTCGGGGGCATTC
t0003577	CCGAAAGATGGTGAACTATGC
t0003599	CGATGAGTAGGAGGGCGCGGCG
t0003609	TTGCAGTTAAAAAGCTCGTAGTT
t0003615	GGAATCCGACTGTTTAATTA
t0003619	TGATGCCCTTAGATGTTC
t0003627	AGTTTGGCTGGGGCGGCACA
t0003631	AACGCAGGTGTCCTAAGATGAGC
t0003637	TGTGATGCCCTTAGATGTTC
t0003639	AGTAATGATTAACAGGGACAG
t0003645	GGAATTGACGGAAGGGCACCAC
t0003655	GATGCCCTTAGATGTTCT
t0003665	AGAAGACCCTGTTGAGCTTGACTCTAG
t0003671	AGTTTGGCTGGGGCGGCACAT
t0003680	GGCAATAACAGGTCTGTG
t0003684	ACTTAAAGGAATTGACGGAAG
t0003706	AGAAGACCCTGTTGAGCTTGACT
t0003745	TTTGCAGACGACTTAAATACGCGA
t0003747	CACAGGGATAACTGGCTT
t0003760	TTTGAGACAAGCATATGACTAC
t0003769	ACAGTCGGGGGCATTCGTA
t0003770	TGCAGACGACTTAAATAC
t0003789	TTTGGCTGGGGCGGCACATCT
t0003796	ATCCGACTGTTTAATTAAAAC
t0003808	AGGCTGAAACTTAAAGGAATTGACGGA
t0003844	GAAAGACTAATCGAACCATC
t0003861	GACAGTCGGGGGCATTCGTATTT
t0003877	TTCGGAATTTGAAGCTAGAGG
t0003884	TAACAGGGACAGTCGGGGG
t0003888	GTAGAATCCTTTGCAGACGACTT
t0003895	AAGATGGTGAACTATGCCTGAGC
t0003950	ATTGTAGTCTGGAGAAGCG
t0003958	AACTTCGGGAAAAGGATTGGC
t0003987	AACCTAGTACGAGAGGAA
t0004033	AGGTCTGTGATGCCCTTAGATGTTCTGG
t0004064	TTAACAGGGACAGTCGGGGGC
t0004074	TGACACGGGGAGGTAGTGACAATA
t0004083	AGTTTGAGGCAATAACAGGT
t0004084	GACCCTGTTGAGCTTGAC
t0004108	TGAAACTTAAAGGAATTGACGG
t0004124	GCAGACGACTTAAATACGCG
t0004129	CCCGGATTCTGACTTAGAGGC
t0004133	GGGGCGAAAGACTAATCG
t0004134	GAATCCGACTGTTTAATTAAA
t0004138	GGAATCCGACTGTTTAATT
t0004143	AATCGAACCATCTAGTAGCT
t0004155	GAGTAATGATTAACAGGGACAG
t0004160	GATAACTCGACGGATCGCA
t0004164	GTTTGGCTGGGGCGGCAC
t0004181	GGGAGTTTGGCTGGGGCGGCACAT
t0004187	AACTTAAAGGAATTGACGGAAGG
t0004193	TTGGCTGGGGCGGCACATCTGTTA
t0004201	TCGGAATTTGAAGCTAGAGG
t0004214	TGACACGGGGAGGTAGTG
t0004215	GGGAAAAGGATTGGCTCT
t0004227	TGACACGGGGAGGTAGTGACAAT
t0004231	GTAACTTCGGGAAAAGGATTGGC
t0004251	AACAGGGACAGTCGGGGGCATTCGT
t0004272	GAATCCTTTGCAGACGACTTA
t0004278	AACGCAGGTGTCCTAAGATGA
t0004284	AATGATTAACAGGGACAGTCGG
t0004292	GGGGAGTTTGGCTGGGGCGGCAC
t0004302	AGTTTGGCTGGGGCGGCACATCTG
t0004303	TGGCTGGGGCGGCACATCTGTT
t0004314	TGATTAACAGGGACAGTCGGGGGCA
t0004317	GGTGAAGTGTTCGGATCGC
t0004323	TGAAGTGTTCGGATCGCGG
t0004326	AGGGGAATCCGACTGTTT
t0004332	GGAATCCGACTGTTTAATTAAA
t0004359	TTGGCTGGGGCGGCACATCTGTT
t0004376	CGAATTGTAGTCTGGAGAAGC
t0004389	CCCGAAAGATGGTGAACTA
t0004399	AGGGATAACTGGCTTGTGGC
t0004410	GAGGAACCGTTGATTCGCA
t0004435	GTGAGACAGGTTAGTTTT
t0004456	GGAATCCGACTGTTTAATTAAAA
t0004457	AGGAACCGTTGATTCGCA
t0004462	GGGACAGTCGGGGGCATTCGTA
t0004464	TCATGATAACTCGACGGA
t0004472	AATCCGACTGTTTAATTAAAACAAA
t0004474	ACAGTCGGGGGCATTCGTATTT
t0004475	TTTGCAGACGACTTAAATAC
t0004476	GGACCCGAAAGATGGTGAACTAT
t0004478	TGCAGATCTTGGTGGTAGTAGC
t0004501	ACAGGGACAGTCGGGGGCATTCGT
t0004507	GAGTTTGGCTGGGGCGGCACATC
t0004521	TGCACCGGATCCCATCAG
t0004577	GAATTGTAGTCTGGAGAAGC
t0004589	TGATGCCCTTAGATGTTCTG
t0004598	CGAATTGTAGTCTGGAGAAG
t0004677	CGACTGTTTAATTAAAAC
t0004678	GAGGAACCGTTGATTCGCAC
t0004694	AACTGGTACGGACAAGGGG
t0004713	CGGAATTTGAAGCTAGAGG
t0004722	TTGCAGACGACTTAAATACG
t0004735	TATGGGTGGTGGTGCATG
t0004759	ATCTAGTAGCTGGTTCCCTC
t0004764	GAAGACCCTGTTGAGCTTGAC
t0004775	AGTTTGGCTGGGGCGGCACATC
t0004786	ATCCTTTGCAGACGACTTA
t0004806	CTTAAAGGAATTGACGGAAG
t0004809	ACCCGAAAGATGGTGAACTA
t0004812	CAGATCTTGGTGGTAGTAGCAA
t0004813	TAACTTCGGGAAAAGGATTGGC
t0004814	TTCGGGAAAAGGATTGGC
t0004818	GGGAGTTTGGCTGGGGCG
t0004829	GTTTGGCTGGGGCGGCACATC
t0004855	GTAGAATCCTTTGCAGACGAC
t0004857	TTCATGATAACTCGACGGA
t0004891	CGACTGTTTAATTAAAACAAAG
t0004906	TGGGTGGTGGTGCATGGC
t0004910	GAATCCGACTGTTTAATTAAAACAAA
t0004918	TTAACAGGGACAGTCGGGGG
t0004932	TTACCAGGTCCAGACATA
t0004973	TTGCAGACGACTTAAATACGCGAC
t0005005	AGTAATGATTAACAGGGACAGT
t0005026	CATTGTCAGGTGGGGAGTTTGG
t0005041	GCAGACGACTTAAATACGCGA
t0005049	CCGACTGTTTAATTAAAACAAA
t0005052	GGCCATTTTTGGTAAGCAGAA
t0005053	AGCGACGGGCGGTGTGTACAA
t0005067	CAGATCTTGGTGGTAGTAG
t0005072	ATCCGACTGTTTAATTAAAA
t0005073	CGGGGAGGTAGTGACAATA
t0005082	GGCGGCACATCTGTTAAA
t0005084	GAGTTTGGCTGGGGCGGCACATCTG
t0005088	ATCTAGTAGCTGGTTCCCT
t0005092	AAGAACGAAAGTTGGGGGC
t0005114	ATCGAACCATCTAGTAGCTG
t0005135	TATGGGTGGTGGTGCATGGC
t0005138	TCAAGAACGAAAGTTGGGGGC
t0005144	GCAGTTAAAAAGCTCGTAGTTG
t0005168	AATCCGACTGTTTAATTAAA
t0005180	GAATTGTAGTCTGGAGAAG
t0005218	CGATGAGTAGGAGGGCGCGG
t0005219	TGGTGAACTATGCCTGAG
t0005228	TCCGACTGTTTAATTAAAAC
t0005244	GTTTGAGGCAATAACAGGTC
t0005285	GGCTGGGGCGGCACATCT
t0005293	ACCCTGTTGAGCTTGACTC
t0005297	CATTGTCAGGTGGGGAGTTTG
t0005362	GATTAACAGGGACAGTCGGGGGC
t0005369	GGGACCCGAAAGATGGTGAAC
t0005374	TGAAGTCGTAACAAGGTA
t0005387	ATTCATGATAACTCGACGGA
t0005391	ATGGTGAACTATGCCTGAG
t0005403	ACTTCGGGAAAAGGATTGGC
t0005416	TGTGATGCCCTTAGATGTTCTG
t0005436	CATTTTTGGTAAGCAGAA
t0005469	GTGATGCCCTTAGATGTTC
t0005482	GTGATGCCCTTAGATGTT
t0005487	AAAGAGTGCTTGAAATTG
t0005493	ATGGGTGGTGGTGCATGGC
t0005495	CCCGAAAGATGGTGAACTATGC
t0005510	AGTTGTTGCAGTTAAAAAG
t0005525	GTTTGGCTGGGGCGGCACATCTGTTAA
t0005531	CAGATCTTGGTGGTAGTA
t0005535	TGGCTGGGGCGGCACATCT
t0005546	TCTGGTAATTGGAATGAGTA
t0005557	TACCACAGGGATAACTGGCT
t0005568	GCGCTACACTGATGTATT
t0005578	TGATTAACAGGGACAGTCGG
t0005583	ACCAATAGGGAACGTGAGCT
t0005585	GAAGTGTTCGGATCGCGGCGAC
t0005596	AGATGGTGAACTATGCCTGAGC
t0005600	GGAGTTTGGCTGGGGCGGCACATC
t0005620	TCGGGAAAAGGATTGGCTCT
t0005623	TGGTACGGACAAGGGGAA
t0005626	GGGCGGCACATCTGTTAA
t0005636	TTTGCAGACGACTTAAATA
t0005640	ACCACAGGGATAACTGGCTT
t0005671	CCGACTGTTTAATTAAAAC
t0005706	CGAGAGGAACCGTTGATTCGCA
t0005711	TTAAAGGAATTGACGGAAGGGCA
t0005714	TTGCAGACGACTTAAATAC
t0005763	TGATGCCCTTAGATGTTCTGG
t0005767	TGAAGTGTTCGGATCGCGGCG
t0005774	GGAATCCGACTGTTTAAT
t0005776	GGTAGAATCCTTTGCAGAC
t0005893	GATGAGTAGGAGGGCGCGGCG
t0005897	AGAATCCTTTGCAGACGACTTA
t0005908	TTCGTCTGACTTGGGTATA
t0005917	AATCCTTTGCAGACGACTTAA
t0005920	AACGCAGGTGTCCTAAGATGAGCT
t0005921	CGTTAACGAACGAGACCT
t0005924	CGATGAGTAGGAGGGCGCGGC
t0005933	CCTCTAAGTCAGAATCCGG
t0005941	TGGGGAGTTTGGCTGGGGCGGCAC
t0005950	ATTCTCAAACTTTAAATAGG
t0005975	TACCACAGGGATAACTGGCTT
t0005995	AAAGAAGACCCTGTTGAGCTT
t0006017	ATGGGTGGTGGTGCATGG
t0006018	GGCCATTTTTGGTAAGCAGA
t0006048	CAAGAACGAAAGTTGGGGGC
t0006077	CGGGGAGGTAGTGACAATAAA
t0006080	TCTTGGTGGTAGTAGCAAAT
t0006174	CACGCGCGCTACACTGATG
t0006192	CCCCGAAAATGGATGGCG
t0006196	TATGGGTGGTGGTGCATGG
t0006200	GACGACTTAAATACGCGA
t0006204	TGTGATGCCCTTAGATGTT
t0006213	TTTGCAGACGACTTAAATACGCG
t0006217	CAGTCGGGGGCATTCGTATTTC
t0006223	AAAGATGGTGAACTATGCCTGAGC
t0006224	GGGAGTTTGGCTGGGGCGGCACATC
t0006229	ATGAGTAGGAGGGCGCGGCG
t0006242	AGATGGTGAACTATGCCT
t0006262	AATCAAGAACGAAAGTTG
t0006265	ATGGTTGAGACTAGGACGGTA
t0006274	GAAGACCCTGTTGAGCTTGA
t0006280	TGAATTGCAGAATCCCGTGA
t0006285	ATGACTGAACGCCTCTAAGT
t0006297	GAAGACCCTGTTGAGCTT
t0006311	GAGAGGAACCGTTGATTCGCA
t0006312	AACAAAAGGGTAAAAGCT
t0006332	GTGAAGTGTTCGGATCGCGG
t0006340	TGGCTGGGGCGGCACATCTGTTAAA
t0006343	GGACCCGAAAGATGGTGAACTA
t0006352	GTTTGAGGCAATAACAGGT
t0006366	GCTTGACTCTAGTCCGACTTT
t0006367	GACCCTGTTGAGCTTGACTC
t0006400	CTGTGATGCCCTTAGATGTTC
t0006401	TTTGGCTGGGGCGGCACATCTGTTA
t0006402	TGGGGAGTTTGGCTGGGGCGGCA
t0006412	AGAACTGGTACGGACAAGGGGA
t0006436	AGATGTTCTGGGCCGCACGC
t0006457	TAGAATCCTTTGCAGACGA
t0006463	TGGGGAGTTTGGCTGGGGC
t0006528	AGGGTTCGATTCCGGAGAGG
t0006530	GGTTCGATTCCGGAGAGGGA
t0006538	AGACCCTGTTGAGCTTGAC
t0006560	ATTAACAGGGACAGTCGGGGG
t0006665	AGATGTTCTGGGCCGCACG
t0006684	TTGGCTGGGGCGGCACATCTGTTAAA
t0006692	TCGATTCCGGAGAGGGAG
t0006703	ATCCGACTGTTTAATTAAAACAAA
t0006727	AGTGTTCGGATCGCGGCGACGT
t0006748	ACGGGGAGGTAGTGACAAT
t0006752	TAACAGGGACAGTCGGGG
t0006768	TCCGACTGTTTAATTAAAA
t0006802	GGAATCCGACTGTTTAATTAA
t0006819	GTTCGATTCCGGAGAGGGA
t0006826	GGGAGTTTGGCTGGGGCGGCACATCT
t0006835	GGAGAGATGGCCGAGTGG
t0006850	AATCAGCGGGGAAAGAAGAC
t0006861	GTTGTTGCAGTTAAAAAGCT
t0006866	AGACCCTGTTGAGCTTGACTC
t0006868	GGGCGGCACATCTGTTAAA
t0006884	GCAGACGACTTAAATACG
t0006891	CCGGTGAAGTGTTCGGATCGCGGCG
t0006893	GGACAGTCGGGGGCATTCGTATTT
t0006900	CGCGCTACACTGATGTATT
t0006902	GAATCCGACTGTTTAATTA
t0006938	GAGTAATGATTAACAGGGACAGT
t0006959	AGGGACAGTCGGGGGCATTCGTAT
t0006969	TAACAGGGACAGTCGGGGGCATTCGT
t0006976	GGAATCCGACTGTTTAATTAAAAC
t0006977	CAACCTAGTACGAGAGGAACCG
t0006996	GTACGAGAGGACCGGGAAGGA
t0007003	GGTTCGATTCCGGAGAGGGAG
t0007014	CGGGGAGGTAGTGACAAT
t0007037	GATTGGCTCTGAGGGCTG
t0007051	ATAACGCAGGTGTCCTAAGATGA
t0007062	GTGAAGTCGTAACAAGGTA
t0007065	AAGACCCTGTTGAGCTTGACTC
t0007077	CACGCGCGCTACACTGATGT
t0007091	GTTTGGCTGGGGCGGCACATCTGTT
t0007092	AATCCGACTGTTTAATTA
t0007112	TGAATTGCAGAATCCCGT
t0007147	GCATGAATGGATTAACGAGAT
t0007163	TCGGTGCAGATCTTGGTGGTA
t0007169	GGCGACTGTTTACCAAAAA
t0007181	CTTTCGATGGTAGGATAG
t0007209	TAGAATCCTTTGCAGACGAC
t0007228	AACTTAAAGGAATTGACGGAAG
t0007265	GGTGAAGTGTTCGGATCG
t0007279	AATTGTAGTCTGGAGAAGC
t0007291	GTTTGAGGCAATAACAGGTCT
t0007301	ACCCGAAAGATGGTGAACTATGC
t0007323	AATCAGCGGGGAAAGAAGACC
t0007324	GTTTGGCTGGGGCGGCACATCTGTTA
t0007326	GGAGTTTGGCTGGGGCGGCACATCTG
t0007354	AATCCTTTGCAGACGACT
t0007366	AACTTAAAGGAATTGACG
t0007374	GCGCATGAATGGATTAACGAG
t0007376	GTTCGATTCCGGAGAGGGAG
t0007380	TGTGAATTGCAGAATCCCGTGAA
t0007412	TCGAACCATCTAGTAGCT
t0007419	GGCGGCACATCTGTTAAAA
t0007424	AGAACGAAAGTTGGGGGC
t0007428	CTTTGCAGACGACTTAAATA
t0007473	CGAACCATCTAGTAGCTG
t0007483	GAAGTGTTCGGATCGCGG
t0007515	TTGCAGACGACTTAAATA
t0007533	CAACCTAGTACGAGAGGAA
t0007550	ATGATAACTCGACGGATC
t0007551	ACGCGCATGAATGGATTA
t0007593	TCTGGTAATTGGAATGAGTACA
t0007608	CTGGGGCGGCACATCTGT
t0007627	TTTGGCTGGGGCGGCACATCTGTTAA
t0007629	TTTGGCTGGGGCGGCACATCTGTT
t0007631	ATAGATCATTGCAATTGTTGG
t0007639	TCTTGGTGGTAGTAGCAAATA
t0007643	TGGCTGGGGCGGCACATCTGT
t0007648	TCTGACTTAGAGGCGTTCAGT
t0007662	GAACTGGTACGGACAAGGGG
t0007665	ATGACTGAACGCCTCTAAGTCAGAA
t0007673	GTACGAGAGGACCGGGAAGG
t0007684	ACGCGCGCTACACTGATG
t0007717	ACCTAGTACGAGAGGAAC
t0007737	GGATTCTGACTTAGAGGCGTT
t0007738	AGTTTGAGGCAATAACAGGTC
t0007739	ATCCGTAACTTCGGGAAAAGG
t0007748	AAGACAGCAGGACGGTGG
t0007759	AAGTTTGAGGCAATAACAGGTC
t0007780	TAGAATCCTTTGCAGACGACTTAA
t0007784	TGAATTGCAGAATCCCGTG
t0007787	GGGTTCGATTCCGGAGAGG
t0007799	GGCGACTGTTTACCAAAA
t0007822	AGTTTGGCTGGGGCGGCACATCTGTT
t0007845	CATCTAGTAGCTGGTTCCCTCC
t0007870	GAACAGAAATCTCGTGTG
t0007874	AGAACAGAAATCTCGTGT
t0007910	TGGCGATGCGGGATGAACC
t0007928	ACGGGGAGGTAGTGACAATAAA
t0007931	ACGGGGAGGTAGTGACAATA
t0007932	CGGGGAGGTAGTGACAATAAAT
t0007947	CTTTGCAGACGACTTAAATAC
t0007968	AGGGTTCGATTCCGGAGAGGG
t0007972	TCCGACTGTTTAATTAAAACAAA
t0007982	TTCCACAGCTTTCTTGAA
t0007996	CGGGGAGGTAGTGACAATAA
t0007997	TTAAAGGAATTGACGGAAGGGC
t0008001	TAGGGTTCGATTCCGGAGAGGG
t0008055	TGTACAAAGGGCAGGGACGTA
t0008066	ACCCGAAAGATGGTGAACT
t0008075	AAGACCCTGTTGAGCTTGAC
t0008095	GGCTGGGGCGGCACATCTGT
t0008097	TATGACTGAACGCCTCTAAGT
t0008103	ATTAACAGGGACAGTCGGGGGCATTC
t0008108	AAGAACGAAAGTTGGGGGCT
t0008127	AAGTTTGAGGCAATAACAGGT
t0008139	GTCTGTGATGCCCTTAGATGTTCT
t0008140	CGTGAGACAGGTTAGTTTTA
t0008148	CTGAAACTTAAAGGAATTGACGG
t0008154	AATCCGACTGTTTAATTAAAACAA
t0008155	GTGGGGAGTTTGGCTGGG
t0008159	ATGAATGGATTAACGAGAT
t0008161	AACTTAAAGGAATTGACGG
t0008166	CCGACTGTTTAATTAAAA
t0008242	TTAACAGGGACAGTCGGG
t0008269	AAGGGAAGTCGGCAAAAT
t0008308	TTGCAGACGACTTAAATACGCGA
t0008330	TTTGAGACAAGCATATGACTA
t0008338	TGAATGGATTAACGAGAT
t0008339	GGGGAGTTTGGCTGGGGCGGCACA
t0008380	ATGATTAACAGGGACAGTCGG
t0008384	CACAGCCAAGGGAACGGG
t0008410	CCATTTTTGGTAAGCAGAA
t0008428	GAATCCGACTGTTTAATTAAAACAA
t0008433	GTTCGGATCGCGGCGACGT
t0008494	GAAAGACTAATCGAACCAT
t0008499	ACGGGGAGGTAGTGACAATAAAT
t0008515	AGGGACAGTCGGGGGCATTCGTA
t0008523	ACTTTCGATGGTAGGATA
t0008529	AGTTAAAAAGCTCGTAGT
t0008589	AGAAGCGTCCTCAGCGAC
t0008590	TGGCGATGCGGGATGAAC
t0008654	TGACTGAACGCCTCTAAGT
t0008658	CGCGCTACACTGATGTATTCA
t0008718	CATTTAGAGGAAGGAGAA
t0008726	TTCTGACTTAGAGGCGTTCAGT
t0008727	GATTAACAGGGACAGTCGG
t0008749	AAAGCAAGCCTACGCTCT
t0008766	ATTAACAGGGACAGTCGGGG
t0008773	GAACTGGTACGGACAAGG
t0008791	GGTGCAGATCTTGGTGGTA
t0008814	CAATAGGGAACGTGAGCT
t0008836	CAGATCTTGGTGGTAGTAGCAAA
t0008876	AAACTTAAAGGAATTGACGGAAGG
t0008900	TCTTGGTGGTAGTAGCAAA
t0008902	TCTTGGTGGTAGTAGCAA
t0008904	AGCTTGACTCTAGTCCGACTTT
t0008930	ATCCGACTGTTTAATTAAA
t0008938	AGTTTGAGGCAATAACAGGTCT
t0008944	AGATCTTGGTGGTAGTAGCAA
t0008951	TGAAGCTGCCAGCATGATCTGG
t0008960	GAATCCTTTGCAGACGACT
t0008972	AGTAGCTGGTTCCCTCCGAAGT
t0008980	TCAAGAACGAAAGTTGGGGG
t0008982	GACCCTGTTGAGCTTGACTCTAGT
t0008998	CTTTGCAGACGACTTAAATACG
t0009010	GCGCTACACTGATGTATTC
t0009022	TTTGGCTGGGGCGGCACATCTGT
t0009040	ACAGGGACAGTCGGGGGCATTCG
t0009057	TTGGCTGGGGCGGCACATCTGT
t0009068	ACCACAGGGATAACTGGCT
t0009073	TCCTTTGCAGACGACTTA
t0009094	ATCGGAGTAATGATTAACAGGG
t0009101	TGGAGAAGCAGGGCACGTGC
t0009105	AAGGCTGAAACTTAAAGGAA
t0009118	TAGGGTTCGATTCCGGAGAGG
t0009128	ATTAACAGGGACAGTCGGG
t0009143	TTAAAGGAATTGACGGAA
t0009148	AGGTCTGTGATGCCCTTAGATGTTCT
t0009204	GAAAGACTAATCGAACCATCT
t0009234	AGTTTGAGGCAATAACAGG
t0009244	CTCAGAACTGGTACGGACAAGGG
t0009284	TGGCGATGCGGGATGAACCG
t0009285	GTAGAATCCTTTGCAGACGA
t0009287	GGGGAGGTAGTGACAATAAAT
t0009294	ACGGGGAGGTAGTGACAATAA
t0009297	TTAACAGGGACAGTCGGGG
t0009314	TAATGATTAACAGGGACAGTC
t0009323	CCTTTGCAGACGACTTAAATAC
t0009327	ATGACTGAACGCCTCTAAGTC
t0009355	TAGTACGAGAGGAACCGTTGA
t0009366	AGATCTTGGTGGTAGTAGC
t0009367	AGGTCTGTGATGCCCTTAGATGTT
t0009369	GGGGAGGTAGTGACAATA
t0009371	TGAAACTTAAAGGAATTGAC
t0009372	AGGCTGAAACTTAAAGGAA
t0009389	GTTGTTGCAGTTAAAAAG
t0009394	GACACGGGGAGGTAGTGAC
t0009396	CCGGTGAAGTGTTCGGAT
t0009415	TTACCACAGGGATAACTGGCTT
t0009420	CGTAACTTCGGGAAAAGGATTGGCT
t0009429	CCACATCCAAGGAAGGCAGCA
t0009438	GAACGAAAGTTGGGGGCT
t0009452	GATGAGTAGGAGGGCGCGGC
t0009462	GACTGTTTAATTAAAACAAA
t0009472	GGGATCGGAGTAATGATTAA
t0009491	TTTGGCTGGGGCGGCACAT
t0009499	AGGTAGTGACAATAAATA
t0009535	GGGGCGAAAGACTAATCGA
t0009542	GATTAACAGGGACAGTCGGGGG
t0009544	TGTGATGCCCTTAGATGT
t0009549	GTGGGGAGTTTGGCTGGGGC
t0009558	GCGCATGAATGGATTAACGA
t0009591	GTGAATTGCAGAATCCCGTGA
t0009605	CGCGTTGACTACGTCCCT
t0009611	CAGGGACAGTCGGGGGCATTCG
t0009612	CAAAGCAAGCCTACGCTCT
t0009669	GGTGCAGATCTTGGTGGT
t0009696	CAGCGGGGAAAGAAGACC
t0009698	GTACGAGAGGAACCGTTGATTCGCA
t0009712	CGCAGGTGTCCTAAGATGA
t0009735	GTGAAGTGTTCGGATCGCG
t0009737	TGGGTGGTGGTGCATGGCC
t0009751	TGACTGAACGCCTCTAAGTCAGAA
t0009752	AACCTAGTACGAGAGGAAC
t0009764	GGTAGAATCCTTTGCAGACGACTTAAATA
t0009766	AAACTTAAAGGAATTGACGG
t0009793	GTAACTTCGGGAAAAGGATTGGCTC
t0009804	GGGGAGTTTGGCTGGGGC
t0009813	CGCAGGTGTCCTAAGATGAGCT
t0009819	GCGCTACACTGATGTATTCA
t0009850	ACAGTCGGGGGCATTCGTATTTC
t0009853	GCGGCACATCTGTTAAAA
t0009858	ATGATAACTCGACGGATCG
t0009868	AGAGGACCGGGAAGGACGC
t0009869	ATGGGGATAGATCATTGCA
t0009887	GAGTAACTATGACTCTCTTAAGGTAGC
t0009908	TCAGCGGGGAAAGAAGAC
t0009911	CGAATTGTAGTCTGGAGAA
t0009912	ATCCTTCGATGTCGGCTCT
t0009916	ATGACTGAACGCCTCTAAGTCAG
t0009930	GATGAGTAGGAGGGCGCGG
t0009947	TTCGGATCGCGGCGACGTG
t0009973	TCAAGAACGAAAGTTGGG
t0010000	GCTGAAACTTAAAGGAATTGACGG
t0010020	AGTAGTACTAGGATGGGTG
t0010068	GGCTGAAACTTAAAGGAATTGACGG
t0010080	TAGAATCCTTTGCAGACGACTTAAATA
t0010095	CCCGAAAGATGGTGAACT
t0010116	TCGGTGCAGATCTTGGTGGT
t0010119	ATGACTGAACGCCTCTAAG
t0010151	AATCAAGAACGAAAGTTGGG
t0010153	GATAACTCGACGGATCGC
t0010157	ACAGGGATAACTGGCTTG
t0010213	AGTTTGGCTGGGGCGGCACATCTGTTA
t0010235	AGGCTGAAACTTAAAGGAAT
t0010240	GGGGGCATTCGTATTTCA
t0010245	GAGGTGTCAGAAAAGTTA
t0010278	ATGAGTAGGAGGGCGCGG
t0010301	GACACGGGGAGGTAGTGA
t0010335	GGGGAGGTAGTGACAATAAA
t0010338	TGCAGATCTTGGTGGTAGTAGCAA
t0010375	GGTAGAATCCTTTGCAGACGACTTAAAT
t0010383	AAGGCTGAAACTTAAAGGAATTGACGGA
t0010386	CACGGGGAGGTAGTGACA
t0010396	GTCGTTGTAGTATAGTGGT
t0010424	CGGTGAAGTGTTCGGATCGCGGCG
t0010427	AGGTCTGTGATGCCCTTAGATGTTC
t0010442	CAGTTAAAAAGCTCGTAG
t0010455	CTAGTAGCTGGTTCCCTCC
t0010456	GGGGGCATTCGTATTTCAT
t0010463	TAAGACAGCAGGACGGTGG
t0010478	GCGCTACACTGATGTATTCAA
t0010489	GCGACGGGCGGTGTGTACAAA
t0010500	ATCCTTCGATGTCGGCTC
t0010540	CTTTGCAGACGACTTAAATACGC
t0010544	AACAGGGACAGTCGGGGGCATTCG
t0010591	CGGAGTAATGATTAACAGG
t0010599	CCGAAAGATGGTGAACTATG
t0010606	TGGGCCATTTTTGGTAAGCAG
t0010630	ATCCGACTGTTTAATTAAAACAA
t0010666	TGCAGATCTTGGTGGTAGTAGCAAA
t0010677	TAGTAGCTGGTTCCCTCC
t0010713	CTGTGATGCCCTTAGATGTT
t0010770	AGGTCTGTGATGCCCTTAGATGT
t0010772	AGGGAACGTGAGCTGGGTTTA
t0010788	GTTTGGCTGGGGCGGCACATCTGT
t0010801	GAAGACCCTGTTGAGCTTGACTC
t0010815	AATCAGCGGGGAAAGAAGA
t0010841	TTATGACTGAACGCCTCTAAGT
t0010854	GAAACTTAAAGGAATTGACGG
t0010865	TCCTTTGCAGACGACTTAAATA
t0010889	CTTTGCAGACGACTTAAATACGCGAC
t0010891	AGTAATGATTAACAGGGA
t0010912	ACGCAGGTGTCCTAAGATGAGC
t0010936	TCTAAGTCAGAATCCGGG
t0010938	ACTTCGGGAAAAGGATTGGCTC
t0010948	GATCGGAGTAATGATTAAC
t0010949	GTTCGGATCGCGGCGACGTG
t0010960	AGCGACGTTGCTTTTTGATCCT
t0010974	ATCCTTCGATGTCGGCTCTTC
t0010978	CCTTTGCAGACGACTTAAATA
t0010985	TGAGTAGGAGGGCGCGGCG
t0010987	AGGTCTGTGATGCCCTTAGATGTTCTG
t0011014	AGACCCTGTTGAGCTTGA
t0011023	GCAAGGCTGAAACTTAAAGGAA
t0011024	GATTAACAGGGACAGTCGGG
t0011026	TCGGGATCGGAGTAATGA
t0011033	ATGATTAACAGGGACAGTCGGGGGCA
t0011044	ATCAAGAACGAAAGTTGGGGGC
t0011069	ATCAGCGGGGAAAGAAGAC
t0011075	GCGCATGAATGGATTAAC
t0011123	GCTTGGTGCAGGTCGGGAA
t0011188	GCCATTTTTGGTAAGCAGAA
t0011208	ATTCCGGAGAGGGAGCCTGAG
t0011255	TGCAGATCTTGGTGGTAG
t0011267	TTCGGGAAAAGGATTGGCTC
t0011285	GGGGAGTTTGGCTGGGGCGGCACAT
t0011309	GAGTAACTATGACTCTCTTAAGGTA
t0011313	GTCTGTGATGCCCTTAGATGTT
t0011321	ACGCGCGCTACACTGATGT
t0011330	AGTCGGGGGCATTCGTAT
t0011332	CTGTTGAGCTTGACTCTAGT
t0011338	AACTTCGGGAAAAGGATTGGCTC
t0011341	AGATGTTCTGGGCCGCACGCG
t0011371	TCCTTTGCAGACGACTTAAATAC
t0011398	AATTGTAGTCTGGAGAAG
t0011404	GCAAAATGGATCCGTAAC
t0011412	GAGTAATGATTAACAGGG
t0011415	TGATTGAGCCGCGCCAATATC
t0011439	GAATTGTAGTCTGGAGAA
t0011446	GAAAGACTAATCGAACCA
t0011453	ACGCGCATGAATGGATTAAC
t0011477	CACCAATAGGGAACGTGAGCT
t0011486	TTTGGCTGGGGCGGCACATC
t0011492	TCAACTTTCGATGGTAGGATA
t0011496	TGATTAACAGGGACAGTCGGG
t0011508	CGGAGTAATGATTAACAGGG
t0011516	AGAACGAAAGTTGGGGGCT
t0011520	CAGGGATAACTGGCTTGTG
t0011534	GATTCCGGAGAGGGAGCCT
t0011539	TTCGATTCCGGAGAGGGAG
t0011551	TAACGCAGGTGTCCTAAGATGAGC
t0011602	ACGGGGAGGTAGTGACAA
t0011624	GGACCCGAAAGATGGTGAACTATG
t0011636	TACGAGAGGAACCGTTGATTCGCA
t0011691	TCCGACTGTTTAATTAAAACAA
t0011693	AGATCTTGGTGGTAGTAG
t0011711	GGTGAACTATGCCTGAGC
t0011712	GGAATCCGACTGTTTAATTAAAACAAA
t0011714	GTTTGAGGCAATAACAGG
t0011752	AAGACCCTGTTGAGCTTGA
t0011828	CTATTGTGTTGGCCTTCGG
t0011831	GCAAGGCTGAAACTTAAAG
t0011839	CAGTTAAAAAGCTCGTAGT
t0011857	CTTTGCAGACGACTTAAATACGCGACG
t0011876	GGGGCATTCGTATTTCATAGTCA
t0011887	ATTAACAGGGACAGTCGG
t0011901	CAACCTAGTACGAGAGGAAC
t0011903	ATCGAACCATCTAGTAGC
t0011914	CAGGGATAACTGGCTTGT
t0011922	GGGGCATTCGTATTTCATAG
t0011923	CGTAACTTCGGGAAAAGG
t0011924	CGAGAGGAACCGTTGATTCGC
t0011951	AACTTAAAGGAATTGACGGAA
t0011961	GAAGCGTCCTCAGCGACG
t0011965	GGGGCGAAAGACTAATCGAAC
t0011990	CGGGATCGGAGTAATGAT
t0012055	CCTTTGCAGACGACTTAAATACGC
t0012110	TTCGATTCCGGAGAGGGA
t0012118	GATAAACCTCTGCATCCAG
t0012121	ACAAGGGGAATCCGACTG
t0012125	ATGATAACTCGACGGATCGC
t0012142	AAGTTTGAGGCAATAACAGGTCT
t0012152	TAACGCAGGTGTCCTAAGATGA
t0012164	CGAAAGACTAATCGAACCATC
t0012177	AGGTAGTGACAATAAATAACA
t0012182	TGAAATTTCATCGTGATGG
t0012189	CATCTAGTAGCTGGTTCCCTC
t0012199	TGACACGGGGAGGTAGTGACAATAA
t0012206	ACCCGAAAGATGGTGAACTATG
t0012232	AAGACTAATCGAACCATCT
t0012241	TTAGATGTTCTGGGCCGCACGCGCGCTAC
t0012244	TAATGATTAACAGGGACAGTCGG
t0012261	AGAAGACCCTGTTGAGCTTGACTCTAGT
t0012275	AAACTTAAAGGAATTGACGGA
t0012285	AGTGTTCGGATCGCGGCGACGTG
t0012290	CGTCTGACTTGGGTATAG
t0012295	GGAACCGTTGATTCGCACA
t0012319	CGGCAAAATGGATCCGTAAC
t0012348	GTGCAGATCTTGGTGGTA
t0012360	ATGGGGATAGATCATTGCAAT
t0012363	TTAGGGTTCGATTCCGGAGAGG
t0012365	TTTGTGAAATGACTTGAG
t0012370	CAAGGAAGGCAGCAGGCGCG
t0012405	CAAGGCTGAAACTTAAAGGAA
t0012426	ACTTAAAGGAATTGACGG
t0012432	CACGCGCGCTACACTGATGTA
t0012444	GACAGTCGGGGGCATTCGTATTTC
t0012447	GTACGAGAGGACCGGGAAG
t0012466	AGTTGTTGCAGTTAAAAA
t0012478	TCTGGTAATTGGAATGAGTACAA
t0012523	GTGAAGTCGTAACAAGGT
t0012561	CTATTGTGTTGGCCTTCGGG
t0012568	GACCCGAAAGATGGTGAAC
t0012583	GAGAGGGAGCCTGAGAAA
t0012586	ATGGGGATAGATCATTGC
t0012595	CGGAGTAATGATTAACAG
t0012608	CCTGTTGAGCTTGACTCTAGT
t0012620	TTCGTCTGACTTGGGTAT
t0012642	AACTTTCGATGGTAGGATA
t0012726	TCTTGGTGGTAGTAGCAAATAT
t0012754	CGGTGCAGATCTTGGTGGTA
t0012784	GGGGCATTCGTATTTCATA
t0012806	TCGGGGGCATTCGTATTTCA
t0012813	GTGAAGTGTTCGGATCGC
t0012820	CTTTGCAGACGACTTAAATACGCGA
t0012821	TGACTGAACGCCTCTAAGTCAG
t0012877	GGGTCCAGCGGCTGGAAGAGC
t0012938	GGGACAGTCGGGGGCATTCGTATT
t0012968	ATCAGCGGGGAAAGAAGACC
t0012971	TTGCAGACGACTTAAATACGCG
t0013023	TCAAGAACGAAAGTTGGGG
t0013051	TTATGACTGAACGCCTCTAAG
t0013065	ATCTTGGTGGTAGTAGCA
t0013079	ATCCTTTGCAGACGACTTAA
t0013100	TATGGTTGAGACTAGGACGGTA
t0013117	GCAGATCTTGGTGGTAGTAGC
t0013130	CCGTAACTTCGGGAAAAGGATTGGCT
t0013131	GCGCATGAATGGATTAACG
t0013161	TACCACATCCAAGGAAGGCAGCA
t0013176	GGAGTAATGATTAACAGGGACAGT
t0013232	AATGATTAACAGGGACAGTCGGG
t0013280	AAAGGGCAGGGACGTAGTCAA
t0013290	CGTGAGACAGGTTAGTTTT
t0013308	TAGAATCCTTTGCAGACG
t0013339	CCCGAAAGATGGTGAACTATG
t0013353	ACTTACCAGGTCCAGACATA
t0013356	CCGGATTCTGACTTAGAGGCGT
t0013360	TAATGATTAACAGGGACAGTCG
t0013372	CCGGATTCTGACTTAGAGGCG
t0013384	TATTGTGTTGGCCTTCGG
t0013385	ACTTAAAGGAATTGACGGAA
t0013406	TATGACTGAACGCCTCTAAG
t0013418	AAGGCTGAAACTTAAAGGAATTGAC
t0013438	AAGGATGTTTTCATTAATC
t0013442	TATGGGTGGTGGTGCATGGCC
t0013448	AACTTAAAGGAATTGACGGA
t0013463	CTTGGTGGTAGTAGCAAATA
t0013465	TTCCACAGCTTTCTTGAACTG
t0013500	CAACCTAGTACGAGAGGA
t0013508	CCATTTTTGGTAAGCAGA
t0013510	AGCTTGACTCTAGTCCGACTT
t0013519	AGTAGCTGGTTCCCTCCGA
t0013524	GCATGAATGGATTAACGAG
t0013538	ACTGGCGATGCGGGATGAAC
t0013564	GGAAAAGGATTGGCTCTGA
t0013570	AGATCTTGGTGGTAGTAGCAAA
t0013580	CAGTCGGGGGCATTCGTATTTCA
t0013602	TATGACTGAACGCCTCTAAGTCAG
t0013626	CCGGTGAAGTGTTCGGATCGCGGC
t0013635	AGATCTTGGTGGTAGTAGCAAATA
t0013646	TGGGGAGTTTGGCTGGGGCGGCACA
t0013659	CTCTAAGTCAGAATCCGG
t0013661	AATCGAACCATCTAGTAGCTG
t0013663	AACTTACCAGGTCCAGACATA
t0013664	ACCACATCCAAGGAAGGCAGCA
t0013671	GTGGGCCATTTTTGGTAAGCAG
t0013685	CAAGAACGAAAGTTGGGGGCT
t0013689	TGCAGATCTTGGTGGTAGTAGCA
t0013693	CGCGCTACACTGATGTATTC
t0013696	AACTAGCCCCGAAAATGGATG
t0013713	AATTGCAGAATCCCGTGAA
t0013752	GGACCCGAAAGATGGTGAACT
t0013780	TTGGCTGGGGCGGCACAT
t0013794	ATCGGAGTAATGATTAAC
t0013829	ATTATGACTGAACGCCTCTAAGT
t0013848	TTTTCATTAATCAAGAAC
t0013855	CGGCAAAATGGATCCGTAA
t0013856	ATGACTGAACGCCTCTAAGTCA
t0013892	AACCTAGTACGAGAGGAACCG
t0013919	GGACCCGAAAGATGGTGAACTATGC
t0013922	GGGGAGGTAGTGACAATAA
t0013929	ATCAAGAACGAAAGTTGGG
t0013932	TCAGCGGGGAAAGAAGACC
t0013946	CACGGGGAGGTAGTGACAATA
t0013968	AGTGTTCGGATCGCGGCGACG
t0013971	TGAGACAGGTTAGTTTTA
t0013974	GTCGTTGTAGTATAGTGG
t0013979	CCCTGTTGAGCTTGACTCTAGT
t0013983	ATGGGGATAGATCATTGCAATT
t0013992	GCATTTATTAGATAAAAGG
t0014003	GGGAGTATGGTCGCAAGGCT
t0014004	AGTAACTATGACTCTCTTAAGGTA
t0014017	TCAGGTGGGGAGTTTGGC
t0014019	GATGGTGAACTATGCCTGA
t0014037	ATCCTTTGCAGACGACTTAAATA
t0014087	AATCAAGAACGAAAGTTGG
t0014099	GGTGGGGAGTTTGGCTGGGGC
t0014115	AGTAGCTGGTTCCCTCCGAAG
t0014151	GAGTTTGGCTGGGGCGGCACATCTGT
t0014175	CCGGTGAAGTGTTCGGATC
t0014180	TCAGGTGGGGAGTTTGGCT
t0014206	TGATAACTCGACGGATCGC
t0014255	CGACTGTTTAATTAAAACAA
t0014298	ATTGTAGTCTGGAGAAGC
t0014359	GAAACTTAAAGGAATTGACGGA
t0014363	CGGGAAAAGGATTGGCTCT
t0014373	ATGGGTGGTGGTGCATGGCC
t0014375	CGGAGTAATGATTAACAGGGACAG
t0014433	CACGGGGAGGTAGTGACAAT
t0014464	AGATCATTGCAATTGTTG
t0014468	CCCTGTTGAGCTTGACTCTA
t0014502	GCCCGGGCGGAGCGGCCGT
t0014504	CCACAGCCAAGGGAACGG
t0014522	AGGCTGAAACTTAAAGGAATTGAC
t0014540	GAGTAACTATGACTCTCTTAAGGTAG
t0014618	AAGAACGAAAGTTGGGGG
t0014636	CTAGTACGAGAGGAACCGTTGA
t0014638	CGGGATCGGAGTAATGATTAA
t0014639	ACTTTCGATGGTAGGATAG
t0014650	TGTTCGGATCGCGGCGACGTG
t0014656	GCAAGGCTGAAACTTAAAGGA
t0014667	GGGGGCATTCGTATTTCATA
t0014672	CAGGCCCGGGTAATCTTT
t0014675	ACTGGTACGGACAAGGGG
t0014703	ACCCTGTTGAGCTTGACTCTAGT
t0014705	AGTAGTACTAGGATGGGT
t0014736	CAAGGATGTTTTCATTAA
t0014749	GGAGTTTGGCTGGGGCGG
t0014798	CACATCCAAGGAAGGCAGCA
t0014823	AAAGGGCAGGGACGTAGTCAAC
t0014838	CCGGTGAAGTGTTCGGATCGC
t0014918	CAGGGACAGTCGGGGGCATTCGTA
t0014932	CGCGCGCTACACTGATGTATT
t0014935	GGAGAGATGGCCGAGTGGT
t0014971	GATTATGACTGAACGCCTCTAAG
t0014999	TCCTATTGTGTTGGCCTTCGGG
t0015057	TAGAATCCTTTGCAGACGACTTAAA
t0015064	GATTATGACTGAACGCCTCTAAGT
t0015103	GAGAGGAACCGTTGATTCGCACA
t0015107	ACGCGCGCTACACTGATGTATT
t0015164	GGCGAAAGACTAATCGAAC
t0015179	GGTTTAGACCGTCGTGAG
t0015182	ATCGGAGTAATGATTAACAGG
t0015190	TGCCTGGCTCCCTGTATGCCA
t0015195	TACCACATCCAAGGAAGGC
t0015215	CTTAAAGGAATTGACGGAAGGG
t0015231	AGTGGGCCATTTTTGGTAAGCAG
t0015243	GAATCAGCGGGGAAAGAAGAC
t0015247	ATGAGTAGGAGGGCGCGGC
t0015257	CAGATCTTGGTGGTAGTAGCAAATA
t0015285	GCAGATCTTGGTGGTAGTAG
t0015290	ATCATTGTGAAGCAGAATT
t0015293	CACGCGCGCTACACTGATGTATT
t0015321	TAGTACGAGAGGAACCGTTGAT
t0015340	TGCAGATCTTGGTGGTAGTAGCAAAT
t0015345	CATGAATGGATTAACGAGA
t0015353	TTAGGGTTCGATTCCGGAGAGGG
t0015365	ACAGGCCCGGGTAATCTTTGA
t0015370	CGGGGGCATTCGTATTTCA
t0015374	GAGTAATGATTAACAGGGA
t0015378	AATGGATTAACGAGATTC
t0015396	AGAATCCTTTGCAGACGACTT
t0015410	CCTTTGCAGACGACTTAAATACGCGAC
t0015414	CCGACTGTTTAATTAAAACAAAG
t0015419	CTAGTACGAGAGGAACCGTTGAT
t0015453	AAGGAAGGCAGCAGGCGCG
t0015473	TGATTCATGATAACTCGAC
t0015509	GAGTAGGAGGGCGCGGCG
t0015527	AACTTTCGATGGTAGGATAG
t0015541	AGATCTTGGTGGTAGTAGCAAAT
t0015547	TTTGGCTGGGGCGGCACATCTGTTAAA
t0015551	CTTGGTGGTAGTAGCAAAT
t0015571	AACTGGTACGGACAAGGGGA
t0015591	GGGAACGTGAGCTGGGTTTA
t0015597	ACTTTGTGAAATGACTTGA
t0015613	GACACGGGGAGGTAGTGACA
t0015630	CCTCTAAGTCAGAATCCGGG
t0015631	AGGTAGTGACAATAAATAA
t0015690	TCCGACTGTTTAATTAAA
t0015692	TGAAGCTGCCAGCATGATCTG
t0015706	ATGACTGAACGCCTCTAAGTCAGA
t0015719	AAACTTAAAGGAATTGACG
t0015728	CAAGAACGAAAGTTGGGG
t0015765	GTGAAGTCGTAACAAGGTAGCCG
t0015793	TGTTCGGATCGCGGCGACGT
t0015795	GGGATAACTGGCTTGTGG
t0015807	GATTAACAGGGACAGTCGGGG
t0015823	TGATAACTCGACGGATCG
t0015828	AGTAGTCATATGCTTGTCTCAA
t0015917	ACTGGCGATGCGGGATGAACC
t0015944	ACGCGCATGAATGGATTAA
t0016025	GTAATGATTAACAGGGACAGTC
t0016027	AAACTTAAAGGAATTGACGGAAG
t0016034	CTTACCAGGTCCAGACATA
t0016066	ATTCTGACTTAGAGGCGTTCA
t0016078	AGTTGGTGGAGCGATTTGT
t0016139	GAATCCTTTGCAGACGACTTAAATAC
t0016148	TGACTGAACGCCTCTAAGTC
t0016181	TTGGTGGTAGTAGCAAAT
t0016210	GCGCATGAATGGATTAACGAGA
t0016218	CCTTTGCAGACGACTTAAATACG
t0016240	GGGTCCAGCGGCTGGAAGAGCA
t0016249	CGCCTCTAAGTCAGAATCCGG
t0016269	AGGCTGAAACTTAAAGGAATTG
t0016273	GTCTGTGATGCCCTTAGATGT
t0016275	ATTATGACTGAACGCCTCTAA
t0016276	CGGTGAAGTGTTCGGATCGCGG
t0016323	GGAGTAATGATTAACAGG
t0016324	GGGTTCGATTCCGGAGAGGG
t0016340	CGACTGTTTAATTAAAACAAAGC
t0016357	AATCAAGAACGAAAGTTGGGGGC
t0016364	ACGCGCGCTACACTGATGTA
t0016387	GATTAACAGGGACAGTCGGGGGCATTC
t0016389	TGGGGATAGATCATTGCA
t0016417	CCACAGCCAAGGGAACGGG
t0016432	AGTAGCTGGTTCCCTCCGAAGTT
t0016438	CATTGTCAGGTGGGGAGTTT
t0016453	TCGCAAGGCTGAAACTTAAAGGAA
t0016469	TGAAGCTGCCAGCATGAT
t0016524	TGCAGTTAAAAAGCTCGTAGTT
t0016545	TGGGGAGTTTGGCTGGGGCGGCACAT
t0016576	AATCCTTTGCAGACGACTTAAATA
t0016588	CGCTACACTGATGTATTC
t0016607	GGGGAGTTTGGCTGGGGCGGCACATC
t0016617	GGCTAAGATCAAGTGTAGTAT
t0016642	GACTCTAGTCCGACTTTGTGAAAT
t0016688	CAGGGATAACTGGCTTGTGG
t0016695	ATCGGAGTAATGATTAACAG
t0016696	CGGTGCAGATCTTGGTGGT
t0016699	GCAAGGCTGAAACTTAAA
t0016750	CAAGGCTGAAACTTAAAGGA
t0016773	AGCGACGTTGCTTTTTGATCCTT
t0016782	ATAACAGGTCTGTGATGC
t0016787	CACGCGCGCTACACTGAT
t0016791	TGTGAATTGCAGAATCCCGTGA
t0016825	ATAACTCGACGGATCGCA
t0016854	TTGCAGTTAAAAAGCTCGTAGTTG
t0016896	AAGGCTGAAACTTAAAGGA
t0016908	AACCTAGTACGAGAGGAACC
t0016926	AGTTTGGCTGGGGCGGCACATCTGT
t0016960	TCTGGTAATTGGAATGAGTAC
t0016986	CAACCTAGTACGAGAGGAACC
t0016989	GCATGAATGGATTAACGA
t0017024	GGGAGTATGGTCGCAAGGC
t0017032	TGACTGAACGCCTCTAAG
t0017045	TGTGAATTGCAGAATCCCGTG
t0017056	AGCTTGACTCTAGTCCGAC
t0017074	ATCTTGGTGGTAGTAGCAA
t0017089	AGGGAACGTGAGCTGGGTTTAGACC
t0017110	AGCGACGTTGCTTTTTGATCC
t0017143	TATTGTGTTGGCCTTCGGG
t0017150	AGAGGAAGAAGAAGAAGAAGACA
t0017184	ATCCTTTGCAGACGACTTAAATAC
t0017191	ATTATGACTGAACGCCTCTAAG
t0017282	TTGGCTGGGGCGGCACATC
t0017437	GGCGAAAGACTAATCGAACC
t0017445	CGCAAGGCTGAAACTTAAAGGAA
t0017471	CGGCGGCCCTTGAAAATC
t0017483	AGTCGGGGGCATTCGTATTT
t0017496	GTGTTCGGATCGCGGCGACGTGG
t0017557	TGGGTGGTGGTGCATGGCCG
t0017624	GAAGACCCTGTTGAGCTTG
t0017629	GAACTGGTACGGACAAGGGGA
t0017653	CGGGGGCATTCGTATTTCATA
t0017664	GAAATTTCATCGTGATGGG
t0017670	AGCCCGGGCGGAGCGGCCGT
t0017672	GCAGATCTTGGTGGTAGTAGCAAAT
t0017689	GAGAGGAACCGTTGATTCGCAC
t0017695	AGGTGGGGAGTTTGGCTGGG
t0017735	TAGTACGAGAGGAACCGTTGATTC
t0017738	CCGCACGCGCGCTACACT
t0017741	CGTGAATCGGAGGCGGGG
t0017746	GAAAAGGATTGGCTCTGA
t0017852	AATCGAACCATCTAGTAG
t0017921	ACTGGCGATGCGGGATGAACCG
t0017931	TAGTAGCTGGTTCCCTCCGAAGT
t0017933	ATTAGGGTTCGATTCCGGAGAGG
t0017936	AAGGAAGGCAGCAGGCGC
t0017982	AAACTTAAAGGAATTGAC
t0017998	GGTACGGACAAGGGGAATC
t0018025	CAGGGACAGTCGGGGGCATTCGTAT
t0018068	CCGACTGTTTAATTAAAACAA
t0018078	GGGATCGGAGTAATGATT
t0018152	AGGGAACGTGAGCTGGGTT
t0018156	TGTGTACAAAGGGCAGGGACGT
t0018200	GACAGGCCCGGGTAATCTTT
t0018266	CCGTAACTTCGGGAAAAGG
t0018308	CGGAGTAATGATTAACAGGGACAGT
t0018313	GAATCCGACTGTTTAATTAA
t0018327	ATCAAGAACGAAAGTTGG
t0018335	AATCCTTTGCAGACGACTTAAATAC
t0018348	CGGTGAAGTGTTCGGATCGCGGC
t0018385	TGTGAATTGCAGAATCCCGT
t0018389	ATGATTAACAGGGACAGTCGGG
t0018416	GGGGCGAAAGACTAATCGAACC
t0018491	CAAGGAAGGCAGCAGGCGC
t0018501	AGTAACTATGACTCTCTTAAG
t0018504	ATTGGAGGGCAAGTCTGGTG
t0018521	ACAGGCCCGGGTAATCTTT
t0018549	GCCATTTTTGGTAAGCAGA
t0018568	CTTTGCAGACGACTTAAA
t0018574	ATCTTGGTGGTAGTAGCAAAT
t0018698	TTTGGCTGGGGCGGCACA
t0018704	AAGGCTGAAACTTAAAGGAATTG
t0018712	AAATTTCATCGTGATGGG
t0018756	TCGGGATCGGAGTAATGAT
t0018814	TGGGGAGTTTGGCTGGGGCGG
t0018856	GTAGAATCCTTTGCAGACG
t0018862	TCCTATTGTGTTGGCCTTCGG
t0018891	TCCGTAACTTCGGGAAAAGGATTGGCT
t0018945	AGGCTGAAACTTAAAGGAATTGACGGAA
t0018948	AAGGATGTTTTCATTAAT
t0018950	ACGCGCATGAATGGATTAACGAG
t0018990	GGGGAGGTAGTGACAATAAATA
t0018997	TACGTCCCTGCCCTTTGTACAC
t0019014	TCATAGTCAGAGGTGAAATT
t0019027	GCGCATGAATGGATTAACGAGAT
t0019031	GCCTCTAAGTCAGAATCCGG
t0019035	CAACCTAGTACGAGAGGAACCGT
t0019052	CAAGAACGAAAGTTGGGGG
t0019060	GGGATCGGAGTAATGATTA
t0019079	TAACTTCGGGAAAAGGATTGGCTC
t0019099	CTCTAAGTCAGAATCCGGG
t0019308	TCCGGTGAAGTGTTCGGATCGCGGCG
t0019344	GGTGGGGAGTTTGGCTGGG
t0019346	ACGCGCATGAATGGATTAACGA
t0019372	TGGGGAGTTTGGCTGGGGCG
t0019432	GTAATGATTAACAGGGACA
t0019439	AATTAGGGTTCGATTCCGGAGAGG
t0019487	ATTAGCATGGGATAACAT
t0019489	TAATCAAGAACGAAAGTTGGG
t0019498	AGTACGAGAGGAACCGTTGA
t0019519	ACAGGGACAGTCGGGGGCATTCGTAT
t0019557	GTAACTTCGGGAAAAGGATTGG
t0019591	CACGGGGAGGTAGTGACAATAAA
t0019626	AATCCTTTGCAGACGACTTAAA
t0019701	TCCTTCGATGTCGGCTCTTC
t0019757	TCCTTTGCAGACGACTTAAATACGC
t0019762	AAGGCTGAAACTTAAAGGAAT
t0019807	GGAGCGGCCGTCGGTGCA
t0019836	CAGGTCTGTGATGCCCTTAGATGTTCT
t0019847	CACGGGGAGGTAGTGACAA
t0019887	GAAGTTTGAGGCAATAACAGGT
t0019894	AACTATGACTCTCTTAAGGTA
t0019897	AGAGGTGAAATTCTTGGA
t0019932	AGAGGACCGGGAAGGACG
t0019942	ATGGTGAACTATGCCTGA
t0019949	GGAATCCGACTGTTTAATTAAAACAA
t0019958	CAACTTTCGATGGTAGGATAG
t0019970	CGAGAGGAACCGTTGATTC
t0019987	GGGTTTAGACCGTCGTGAG
t0020051	ATCCTATTGTGTTGGCCTTCGGGATC
t0020052	TCCCTGCCCTTTGTACACACCGCC
t0020075	GGATTATGACTGAACGCCTCTAAG
t0020149	GAATCCTTTGCAGACGACTTAAATA
t0020186	CAGACGACTTAAATACGC
t0020217	GCACGCGCGCTACACTGATG
t0020228	GCGAAAGACTAATCGAAC
t0020237	GTAATGATTAACAGGGACAGTCGG
t0020268	CAGGTGGGGAGTTTGGCT
t0020303	GGGGGCATTCGTATTTCATAG
t0020371	AGATCTTGGTGGTAGTAGCAAATAT
t0020423	GCGAGAGGTACGGGGATC
t0020432	CACGGGGAGGTAGTGACAATAA
t0020469	GATCTTGGTGGTAGTAGCA
t0020476	ATCGGAGTAATGATTAACAGGGA
t0020486	TAGATGTTCTGGGCCGCACGCGCGCTAC
t0020518	GGGGAGTTTGGCTGGGGCGG
t0020570	CAAGGAAGGCAGCAGGCG
t0020601	GCAAGGCTGAAACTTAAAGG
t0020635	GTACGGACAAGGGGAATC
t0020697	GTAATGATTAACAGGGACAGTCG
t0020733	CGCGCGCTACACTGATGT
t0020764	GTAGAATCCTTTGCAGACGACTTAA
t0020769	CGTGAGACAGGTTAGTTT
t0020848	TCTTAGAGGGACTATGGC
t0020904	TCGGGATCGGAGTAATGATTAAC
t0020916	AACTATGACTCTCTTAAGGT
t0020931	ATCAAGAACGAAAGTTGGGG
t0020998	TACCACAGGGATAACTGGC
t0021006	TCAACTTTCGATGGTAGGATAG
t0021061	ACGAGAGGAACCGTTGAT
t0021070	ACGGCTACCACATCCAAGGAAGG
t0021121	TCCGACTGTTTAATTAAAACAAAG
t0021133	GACTGTTTAATTAAAACAA
t0021135	GTTAGTCGATCCTAAGAG
t0021166	GAGCTTGACTCTAGTCCGACTTT
t0021174	AAGCGTCCTCAGCGACGG
t0021185	ATCTTGGTGGTAGTAGCAAATA
t0021204	CACGGGGAGGTAGTGACAATAAAT
t0021236	AGTAGCAAATATTCAAAT
t0021283	CGAAAGACTAATCGAACCAT
t0021284	ACACGGGGAGGTAGTGAC
t0021302	ATAACGCAGGTGTCCTAAGATGAGC
t0021377	CATTGTCAGGTGGGGAGTT
t0021397	GGGAAAAGGATTGGCTCTGA
t0021401	TTGTCAGGTGGGGAGTTTGGC
t0021403	GGAGTAATGATTAACAGGGACAG
t0021415	AAACTTACCAGGTCCAGACATA
t0021430	CTGTGATGCCCTTAGATGTTCTG
t0021505	CGGGATCGGAGTAATGATTA
t0021529	GATTCCGGAGAGGGAGCC
t0021587	CGGAGAGGGAGCCTGAGAAA
t0021619	GACTGAACGCCTCTAAGTCAGAA
t0021631	TTCGGGATCGGAGTAATGA
t0021649	GACCCTGTTGAGCTTGACTCTAG
t0021665	GAAACTTAAAGGAATTGACGGAA
t0021703	TGATGGGGATAGATCATTGC
t0021769	TAACAGGGACAGTCGGGGGCATTCG
t0021771	AACTTCGGGAAAAGGATT
t0021772	TTTGCAGACGACTTAAAT
t0021779	GGGGCATTCGTATTTCAT
t0021784	AATGATTAACAGGGACAGTCGGGG
t0021846	ATTAGGGTTCGATTCCGGAGAGGG
t0021864	CAGAAAAGTTACCACAGGG
t0021906	GCAGTTAAAAAGCTCGTAGT
t0021929	TGATTAACAGGGACAGTCGGGGGC
t0021941	CTTTGCAGACGACTTAAAT
t0021943	CCACATCCAAGGAAGGCAGCAGG
t0021986	AGATGTTCTGGGCCGCACGCGC
t0022004	GATCGGAGTAATGATTAACAGGG
t0022008	GGGGCATTCGTATTTCATAGTC
t0022020	AATCAAGAACGAAAGTTGGGG
t0022046	CGATTCCGGAGAGGGAGCCT
t0022057	TACCACATCCAAGGAAGGCA
t0022071	TGGGGAGTTTGGCTGGGG
t0022077	ATCAGCGGGGAAAGAAGA
t0022116	AAGTTTGAGGCAATAACAGG
t0022119	AGTACGAGAGGAACCGTTGAT
t0022121	ATCCTATTGTGTTGGCCTTCGG
t0022142	TGACTCTAGTCCGACTTT
t0022160	TCGTCTGACTTGGGTATA
t0022190	TCGGGGGCATTCGTATTT
t0022233	AGGGAACGTGAGCTGGGT
t0022261	CCTAGTACGAGAGGAACCGTTGAT
t0022262	GCTTGACTCTAGTCCGAC
t0022280	CCGGTGAAGTGTTCGGATCG
t0022329	AATCCTTTGCAGACGACTTAAATACG
t0022330	AATCCTTTGCAGACGACTT
t0022354	GGACAGTCGGGGGCATTCGTATTTC
t0022382	ACTGAACGCCTCTAAGTCAGAA
t0022385	TGCAGATCTTGGTGGTAGT
t0022421	ATTCCGGAGAGGGAGCCTGA
t0022434	CCCGGGCGGAGCGGCCGT
t0022466	AGTAATGATTAACAGGGACAGTCGG
t0022522	TGATTAACAGGGACAGTCGGGGG
t0022540	GATCCTATTGTGTTGGCCTTCGG
t0022639	CTGTGATGCCCTTAGATGT
t0022700	GGGGAGTTTGGCTGGGGCG
t0022706	TTCGTCTGACTTGGGTATAG
t0022752	GGGAGTTTGGCTGGGGCGG
t0022787	TTTTGATCCTTCGATGTC
t0022791	CTGTGATGCCCTTAGATGTTCTGG
t0022796	GAGTAACTATGACTCTCTTAAGGTAGCC
t0022803	GGTAGAATCCTTTGCAGACGACTTAAATAC
t0022812	AGCGTGGCCTATCGATCCT
t0022815	GTAACTTCGGGAAAAGGATT
t0022908	GCAATAACAGGTCTGTGATG
t0022922	ATGATTAACAGGGACAGTCGGGGGCAT
t0022933	AGGCCCGGGTAATCTTTGA
t0022941	CGCACGCGCGCTACACTGATGT
t0022969	CTTGGTGGTAGTAGCAAATAT
t0022974	CATCTAGTAGCTGGTTCCCT
t0023028	TAGTACGAGAGGACCGGG
t0023050	TATGACTGAACGCCTCTAAGTCAGA
t0023054	CCTTCGATGTCGGCTCTTC
t0023058	CCTTTGCAGACGACTTAAATACGCGACG
t0023098	TAGTACGAGAGGAACCGTTGATT
t0023149	GATCGGAGTAATGATTAACA
t0023202	AGGTAGTGACAATAAATAAC
t0023204	TTCCACAGCTTTCTTGAAC
t0023274	TTACCACAGGGATAACTGGCT
t0023360	CAGATCTTGGTGGTAGTAGCAAAT
t0023363	TGGGGATAGATCATTGCAATT
t0023401	GAATCCTTTGCAGACGACTT
t0023406	AGTACGAGAGGACCGGGAAGG
t0023470	GAATCCTTTGCAGACGACTTAAATACG
t0023552	GGTTTAGACCGTCGTGAGA
t0023564	TATGACTGAACGCCTCTAAGTCA
t0023594	AATGATTAACAGGGACAGTCGGGGGCA
t0023607	AGGGACAGTCGGGGGCATTCGTATT
t0023632	CTTGGTGGTAGTAGCAAA
t0023666	TGGAGAAGCAGGGCACGTG
t0023690	ACTGAACGCCTCTAAGTCAGAATCCGG
t0023716	TAGAATCCTTTGCAGACGACTTAAAT
t0023742	AGAATCCTTTGCAGACGACT
t0023788	ATTGCAGAATCCCGTGAA
t0023791	AGTACGAGAGGACCGGGAAGGA
t0023795	TCCTTTGCAGACGACTTAAATACGCGACG
t0023848	GGTAGAATCCTTTGCAGA
t0023925	TCGCTTGGTGCAGGTCGGGA
t0023963	GCATGAATGGATTAACGAGA
t0023981	TTAGTTGGTGGAGCGATT
t0023988	AGATGTTCTGGGCCGCAC
t0024000	TACCACATCCAAGGAAGG
t0024009	ATCCTATTGTGTTGGCCTTCGGG
t0024016	ATGGGGATAGATCATTGCAA
t0024021	GAAGTTTGAGGCAATAACAG
t0024043	GACAGTCGGGGGCATTCGTATTTCA
t0024077	AGTAGCTGGTTCCCTCCGAAGTTT
t0024090	ACCACATCCAAGGAAGGC
t0024102	TTCGGATCGCGGCGACGT
t0024104	GTCGGGGGCATTCGTATTTCA
t0024125	ACCACATCCAAGGAAGGCA
t0024129	TGCGAGAGGTACGGGGATC
t0024149	GGGCCATTTTTGGTAAGCAGAA
t0024163	CCTTTGCAGACGACTTAAA
t0024196	ATAACGCAGGTGTCCTAAGATG
t0024223	CTTAAAGGAATTGACGGAA
t0024229	TCTGTGATGCCCTTAGATG
t0024278	TATGACTGAACGCCTCTAAGTCAGAA
t0024291	ATTATGACTGAACGCCTCT
t0024346	CGGGATCGGAGTAATGATTAAC
t0024449	AATCCGACTGTTTAATTAA
t0024479	TACGAGAGGACCGGGAAGG
t0024481	AGCTTGACTCTAGTCCGACT
t0024484	CTAGTACGAGAGGAACCGT
t0024499	TATTCTCAAACTTTAAATAGG
t0024538	AGTCGGGGGCATTCGTATT
t0024539	GATCGGAGTAATGATTAACAGG
t0024562	TCGATTCCGGAGAGGGAGCCT
t0024564	TCGGAGTAATGATTAACAGGG
t0024601	AAGAACGGCCATGCACCACCA
t0024626	ATCCGACTGTTTAATTAAAACAAAG
t0024650	TGATTCATGATAACTCGACG
t0024709	TCATTGTGAAGCAGAATT
t0024776	CTGAAACTTAAAGGAATTGAC
t0024794	GCACGCGCGCTACACTGATGTATT
t0024813	TCGCAAGGCTGAAACTTAAAGGA
t0024817	GTCTGTGATGCCCTTAGATGTTC
t0024823	GGGATCGGAGTAATGATTAAC
t0024850	TCATTGCAATTGTTGGTCTTC
t0024861	GACACGGGGAGGTAGTGACAA
t0024882	CAGGTCTGTGATGCCCTTAGATGTTCTGG
t0024886	GTACGAGAGGACCGGGAAGGAC
t0024898	CATCCAAGGAAGGCAGCA
t0024921	TGAAACTTAAAGGAATTGACGGA
t0024933	ACAGGGACAGTCGGGGGCATTCGTA
t0024938	GGGAAAAGGATTGGCTCTGAG
t0024939	ATTGTGTTGGCCTTCGGG
t0024962	AGCGTGGCCTATCGATCC
t0024968	ACTTAAAGGAATTGACGGA
t0025057	AGTACGAGAGGAACCGTTGATT
t0025079	GATCCTATTGTGTTGGCCTTCG
t0025133	GACTCTAGTCCGACTTTGTGAAA
t0025134	GAGAACAGAAATCTCGTGTG
t0025141	ATAACAGGTCTGTGATGCC
t0025219	TAACTATGACTCTCTTAAGGTA
t0025237	TAGTCCGACTTTGTGAAATGA
t0025274	CATTGTCAGGTGGGGAGT
t0025284	CACAGGGATAACTGGCTTG
t0025315	TCCCTGCCCTTTGTACACACC
t0025318	GGGTTTAGACCGTCGTGA
t0025324	CTCAAAGCAAGCCTACGCTCT
t0025437	AGGCTGAAACTTAAAGGAATT
t0025471	GTTCGGATCGCGGCGACG
t0025533	GATGGTGAACTATGCCTGAGC
t0025548	AGGTGTCAGAAAAGTTAC
t0025569	CCAAGGATGTTTTCATTAA
t0025572	CTGTTGAGCTTGACTCTAG
t0025581	ATCCTTTGCAGACGACTT
t0025592	GGGATCGGAGTAATGATTAACA
t0025597	AATGATTAACAGGGACAGTCGGGGG
t0025618	AGGCTGAAACTTAAAGGAATTGA
t0025621	TTCTCAAACTTTAAATAGG
t0025655	TTAGATGTTCTGGGCCGCACGCGCGCTA
t0025725	AAGTGTTCGGATCGCGGCGACGT
t0025729	GGGCGAAAGACTAATCGAAC
t0025737	AATGATTAACAGGGACAGTCGGGGGC
t0025750	ACGCGCATGAATGGATTAACGAGAT
t0025780	CTTCGGGAAAAGGATTGGC
t0025781	CGCAAGGCTGAAACTTAAAG
t0025786	CAATAACAGGTCTGTGATGC
t0025827	ACAGTCGGGGGCATTCGTATTTCA
t0025846	CAAGGATGTTTTCATTAAT
t0025862	CCACATCCAAGGAAGGCAGCAG
t0025880	CCTAGTACGAGAGGAACCG
t0025954	GCGCGCTACACTGATGTATT
t0026034	AGAGGTACGGGGATCGATA
t0026038	GAAGTTTCCCTCAGGATAG
t0026041	TTTGAAATTTCATCGTGATGG
t0026065	TGGGGATAGATCATTGCAA
t0026098	AGTAGCTGGTTCCCTCCG
t0026124	GCTTGACTCTAGTCCGACT
t0026133	TAGTACGAGAGGAACCGTTG
t0026134	TCGGGATCGGAGTAATGATTAA
t0026213	GTGATGCCCTTAGATGTTCTGG
t0026217	AGGTACGGGGATCGATAC
t0026253	CGCGCTACACTGATGTATTCAA
t0026259	CATCCAAGGAAGGCAGCAG
t0026314	ATGCCCTTAGATGTTCTGG
t0026374	CGCAAGGCTGAAACTTAAA
t0026389	CAAGGCTGAAACTTAAAGG
t0026439	CAACCTAGTACGAGAGGAACCGTT
t0026445	GCTTGACTCTAGTCCGACTT
t0026461	TCCTTTGCAGACGACTTAAAT
t0026485	TCATAGTCAGAGGTGAAAT
t0026499	GAGGTGTCAGAAAAGTTAC
t0026520	GTACGAGAGGAACCGTTGAT
t0026553	AATAACAGGTCTGTGATGCC
t0026558	AAGACCCTGTTGAGCTTG
t0026562	AAAAGGATTGGCTCTGAG
t0026567	AATAACAGGTCTGTGATGC
t0026603	ATCTAGTAGCTGGTTCCC
t0026621	CAAAGATTAAGCCATGCA
t0026685	GCGATGCGGGATGAACCG
t0026712	TAATCAAGAACGAAAGTTGG
t0026738	CGGGGGCATTCGTATTTCAT
t0026741	GGGAAGTCGGCAAAATGGA
t0026749	GATGGTGAACTATGCCTG
t0026751	ATCCTTTGCAGACGACTTAAA
t0026785	CGAGAGGAACCGTTGATTCGCACA
t0026796	CCTATTGTGTTGGCCTTCGG
t0026849	TTGCAGTTAAAAAGCTCGTAGT
t0026875	CGATTCCGGAGAGGGAGC
t0026880	TCGTCTGACTTGGGTATAG
t0026928	TGAATGGATTAACGAGATT
t0026933	GCTGAAACTTAAAGGAATTGAC
t0026955	CTTCGATGTCGGCTCTTC
t0026998	TGTAACAACTCACCTGCCGAA
t0027001	ATAACGCAGGTGTCCTAAGATGAGCT
t0027034	ACTTTGTGAAATGACTTGAG
t0027049	ATGGGGATAGATCATTGCAATTGT
t0027057	GATGGGGATAGATCATTGCA
t0027088	GAAAAGGATTGGCTCTGAG
t0027102	ACGAGAGGAACCGTTGATTCGCA
t0027109	GACAGGCCCGGGTAATCT
t0027116	GAAGTTTGAGGCAATAACAGGTC
t0027160	AACTTCGGGAAAAGGATTGG
t0027213	AGTTGGGGGCTCGAAGAC
t0027226	TCGGGGGCATTCGTATTTCATA
t0027229	GATCCCATCAGAACTCCGC
t0027242	TCGGAGTAATGATTAACAGGGACAGT
t0027251	CAGAAAAGTTACCACAGGGA
t0027257	GAAGCGTCCTCAGCGACGG
t0027284	AAGTGTTCGGATCGCGGCGACGTG
t0027314	GGTGCAGATCTTGGTGGTAGTAG
t0027335	ATGGGGATAGATCATTGCAATTG
t0027399	TCCTTTGCAGACGACTTAAATACG
t0027425	AAGGGAAGTCGGCAAAATGGA
t0027437	CAGGCCCGGGTAATCTTTGAA
t0027442	GGTGAAGTCGTAACAAGGT
t0027527	GGAGTATGGTCGCAAGGCT
t0027534	GGGAGTTTGGCTGGGGCGGCACATCTG
t0027655	CGCAAGGCTGAAACTTAAAGG
t0027675	TGGTGGTAGTAGCAAATA
t0027693	TATTCTCAAACTTTAAATA
t0027792	GGCTGAAACTTAAAGGAATTGACGGA
t0027845	TGGTACGGACAAGGGGAATC
t0027868	CGGGTTGTTTGGGAATGC
t0027892	ATCCTATTGTGTTGGCCTTCGGGAT
t0027922	TGTTCGGATCGCGGCGACG
t0027939	CGGAGTAATGATTAACAGGGA
t0027972	CGGGATCGGAGTAATGATT
t0028036	AGTACGAGAGGAACCGTT
t0028048	GACAATAAATAACAATAC
t0028062	AATCAAGAACGAAAGTTGGGGG
t0028069	TAGTAGCTGGTTCCCTCCGAAG
t0028083	GATTCTGACTTAGAGGCGTTC
t0028108	GATCTTGGTGGTAGTAGC
t0028158	CGTAACGATCTGGGCACT
t0028181	CGCTACACTGATGTATTCA
t0028193	GGATAACTGGCTTGTGGCA
t0028307	CATGAATGGATTAACGAG
t0028309	CAGAAAAGTTACCACAGG
t0028364	ACGGCTACCACATCCAAGGAAG
t0028368	GATTCATGATAACTCGAC
t0028388	CCACATCCAAGGAAGGCAG
t0028396	CCACATCCAAGGAAGGCA
t0028512	ATTGTCAGGTGGGGAGTT
t0028588	AGATTACCCGGGCCTGTCGGC
t0028703	GACACGGGGAGGTAGTGACAATA
t0028755	ACACGGGGAGGTAGTGACA
t0028759	ATCGGAGTAATGATTAACAGGGACAG
t0028762	TGTGTACAAAGGGCAGGGACGTA
t0028800	CCAATAGGGAACGTGAGCT
t0028859	TACGAGAGGAACCGTTGATTC
t0028871	CCACAGGGATAACTGGCTT
t0029045	GAAAGATGGTGAACTATGCCTGAGC
t0029070	TTCGGGAAAAGGATTGGCTCTGA
t0029216	GCTACACTGATGTATTCA
t0029229	CCCTGTTGAGCTTGACTCTAG
t0029241	TACCACATCCAAGGAAGGCAGCAG
t0029444	AGGCTGAAACTTAAAGGA
t0029488	AGGTAGTGACAATAAATAACAA
t0029507	GTACGAGAGGAACCGTTGATTCGC
t0029629	TTTTTGATCCTTCGATGTC
t0029643	GGCTGAAACTTAAAGGAATTGACG
t0029657	CAAGGATGTTTTCATTAATC
t0029762	TGAAACTTAAAGGAATTGACGGAAGG
t0029792	TGAGTAGGAGGGCGCGGC
t0029797	CGAGAGGAACCGTTGATTCG
t0029816	GCCTCTAAGTCAGAATCCGGG
t0029847	CGCGCATGAATGGATTAACGAG
t0029848	ATCCGTAACTTCGGGAAAAG
t0029868	AGAATCTTGATGATGCTGCA
t0029903	AACGCAGGTGTCCTAAGATG
t0029912	CGGTGAAGTGTTCGGATCG
t0029968	AGAGGTGAAATTCTTGGATT
t0030067	AGTAACGGCGAGCGAACC
t0030096	AGGGAACGTGAGCTGGGTTTAG
t0030119	CCTTTGCAGACGACTTAAAT
t0030141	CAATAACAGGTCTGTGATGCC
t0030150	ATCTTGGTGGTAGTAGCAAA
t0030173	GTAGAATCCTTTGCAGACGACTTAAA
t0030203	GCTACACTGATGTATTCAACGA
t0030220	AGGGAACGTGAGCTGGGTTT
t0030236	ACAGGTCTGTGATGCCCTT
t0030278	AACTATGACTCTCTTAAGGTAGC
t0030286	ACGCCTCTAAGTCAGAATCCGG
t0030363	TCGGGGGCATTCGTATTTC
t0030399	AGGGAACGTGAGCTGGGTTTAGA
t0030509	AAGTTTGAGGCAATAACAG
t0030566	TCGGAGTAATGATTAACAG
t0030573	CGGCTACCACATCCAAGGAAGG
t0030578	AGTAACTATGACTCTCTTAAGGTAGC
t0030616	CGGGGGCATTCGTATTTC
t0030652	CGAGAGGAACCGTTGATTCGCAC
t0030708	TGCAGATCTTGGTGGTAGTA
t0030749	ACGAGAGGAACCGTTGATTCGC
t0030763	GGCAAAATGGATCCGTAA
t0030764	AAATTGGAACGATACAGAGAA
t0030768	AACTTACCAGGTCCAGACAT
t0030786	CAAGGCTGAAACTTAAAG
t0030815	TCTAGTAGCTGGTTCCCTCC
t0030839	CAACTTTCGATGGTAGGATA
t0030913	CCTGCCCTTTGTACACACCGCC
t0030936	CGCGCGCTACACTGATGTA
t0031006	CCTTTGCAGACGACTTAAATACGCGA
t0031012	ATGCCCTTAGATGTTCTG
t0031068	ACACGGGGAGGTAGTGACAAT
t0031078	TCGGGTTGTTTGGGAATGC
t0031086	AGTAGCTGGTTCCCTCCGAA
t0031149	CCTAGTACGAGAGGAACCGT
t0031186	GCTACACTGATGTATTCAA
t0031199	CTTTGTGAAATGACTTGA
t0031301	AATCGAGAAATGGTCCAA
t0031305	TGAAATTTCATCGTGATGGG
t0031330	GAACGCCTCTAAGTCAGAATCCGG
t0031368	CCACATCCAAGGAAGGCAGCAGGC
t0031378	CCTCTAAGTCAGAATCCG
t0031430	ACCTGGACAGAAAGACCC
t0031490	TCTGGTAATTGGAATGAG
t0031506	GGAAAAGGATTGGCTCTGAG
t0031512	TACGAGAGGAACCGTTGATTCGC
t0031529	AGTAACTATGACTCTCTTAAGGTAG
t0031534	TTAGATGTTCTGGGCCGCACGCGC
t0031545	AACCTAGTACGAGAGGAACCGT
t0031558	GAATCAGCGGGGAAAGAAGACC
t0031590	TTCAGACTGTGAAACTGC
t0031603	CTTAGATGTTCTGGGCCGCACGCGCGCTA
t0031613	TGGCTAAGATCAAGTGTA
t0031628	CTTAGTTGGTGGAGCGAT
t0031634	ATGGGGATAGATCATTGCAATTGTTG
t0031652	CTAGTAGCTGGTTCCCTC
t0031660	CGCATGAATGGATTAACGAGA
t0031664	CCTATTGTGTTGGCCTTCG
t0031698	CAGGTCTGTGATGCCCTTAGATGT
t0031702	GCATGAATGGATTAACGAGATT
t0031780	GGGGAGGTAGTGACAATAAATAA
t0031784	CGTAACTTCGGGAAAAGGA
t0031891	GGGAGTATGGTCGCAAGG
t0031929	CAAGGCTGAAACTTAAAGGAAT
t0031935	AAGGCTGAAACTTAAAGGAATTGACGGAA
t0031965	TGAAACTTAAAGGAATTGA
t0031986	TCCTTCGATGTCGGCTCT
t0032012	AACGGCTACCACATCCAAGGAAGG
t0032021	CGGGGAGGTAGTGACAATAAATA
t0032105	CGCAAGGCTGAAACTTAAAGGA
t0032118	CGGGGGCATTCGTATTTCATAG
t0032124	CCTGTTGAGCTTGACTCTAG
t0032155	TGAAACTTAAAGGAATTGACGGAAG
t0032169	GATCTTGGTGGTAGTAGCAAA
t0032187	GAATCCTTTGCAGACGACTTAA
t0032229	ATGATTAACAGGGACAGTCGGGGG
t0032308	CGCGCATGAATGGATTAAC
t0032311	TCCTTTGCAGACGACTTAA
t0032313	GCTACACTGATGTATTCAAC
t0032322	CACATCCAAGGAAGGCAGCAG
t0032345	GAGCTTGACTCTAGTCCGACTT
t0032352	ATTCTCAAACTTTAAATA
t0032416	ACTTACCAGGTCCAGACAT
t0032429	CATGAATGGATTAACGAGAT
t0032466	TGATGGGGATAGATCATTGCA
t0032484	GATCGGAGTAATGATTAACAGGGA
t0032486	CATCTAGTAGCTGGTTCCC
t0032497	GATCCTATTGTGTTGGCCTTCGGG
t0032512	GAATCCGACTGTTTAATT
t0032530	TATCAACTTTCGATGGTA
t0032568	TTATGACTGAACGCCTCTAAGTCAG
t0032647	GCAAGGCTGAAACTTAAAGGAAT
t0032661	CGCATGAATGGATTAACGA
t0032688	CGACTTTGTGAAATGACTTGAG
t0032725	CGGGAAAAGGATTGGCTCTGA
t0032785	CGCGCATGAATGGATTAACGA
t0032790	TTGAGGCAATAACAGGTC
t0032832	GCGAGAGGTACGGGGATCG
t0032839	TCGGATCGCGGCGACGTG
t0032845	TGCAGTTAAAAAGCTCGTAGTTG
t0032848	GCCAAGGATGTTTTCATTAA
t0032860	TCAACTTTCGATGGTAGG
t0032887	AGGTGGGGAGTTTGGCTG
t0032889	AAGGCTGAAACTTAAAGG
t0032924	GCGCATGAATGGATTAACGAGATTC
t0032949	TGATTAACAGGGACAGTCGGGG
t0032973	CTGGTAATTGGAATGAGTACAA
t0033043	ATCATTGCAATTGTTGGTCTT
t0033156	TGAAGCAGAATTCACCAAG
t0033173	ATAGGGAACGTGAGCTGGGTTTA
t0033236	GTACGAGAGGAACCGTTGATTCGCAC
t0033258	GATCTTGGTGGTAGTAGCAAATA
t0033313	CAATAACAGGTCTGTGATG
t0033340	ATGATTAACAGGGACAGTCGGGGGC
t0033370	CCGGTGAAGTGTTCGGATCGCG
t0033383	AACGAGGATCCATTGGAG
t0033402	CGCACGCGCGCTACACTGATG
t0033411	TAATGATTAACAGGGACA
t0033454	TGACTGAACGCCTCTAAGTCA
t0033508	TCGTGAGACAGGTTAGTTT
t0033555	TAACTTCGGGAAAAGGATT
t0033560	CTAGTCTCAACCATAAACGATG
t0033571	TGGTAATTGGAATGAGTACAA
t0033581	AATCCGACTGTTTAATTAAAACAAAG
t0033588	GGGAACGTGAGCTGGGTTTAGACC
t0033609	GATTATGACTGAACGCCTCTAA
t0033632	CGCTTGGTGCAGGTCGGGAA
t0033653	AGTAGCAAATATTCAAATGA
t0033654	TACACTGATGTATTCAAC
t0033672	CCTAGTACGAGAGGACCG
t0033679	CTATTGTGTTGGCCTTCG
t0033710	GTAACTATGACTCTCTTAAGGTAGC
t0033747	GAATCCGACTGTTTAATTAAAACAAAG
t0033777	GGGACAGTCGGGGGCATTCGTATTT
t0033783	CGAGAGGAACCGTTGATT
t0033807	ATCCTATTGTGTTGGCCTTCGGGATCGG
t0033821	ACGCGCATGAATGGATTAACG
t0033824	ATAACGCAGGTGTCCTAAGAT
t0033919	AAACTTAAAGGAATTGACGGAA
t0033925	AGTAGTCATATGCTTGTCTCA
t0033955	TCGCAAGGCTGAAACTTAAAG
t0033956	ACGAGAGGAACCGTTGATTCGCAC
t0033965	AGTAATGATTAACAGGGACAGTC
t0033973	TTGGTGGTAGTAGCAAATA
t0033986	TACGTCCCTGCCCTTTGTAC
t0033993	CGGAGTAATGATTAACAGGGACAGTC
t0034022	CCAAGGATGTTTTCATTAAT
t0034024	ATCGGAGTAATGATTAACA
t0034038	GCCGTCGGTGCAGATCTTGGTGGTA
t0034050	GACTACGTCCCTGCCCTTTGTACAC
t0034084	AATCCTTTGCAGACGACTTAAAT
t0034097	AGCGACGGGCGGTGTGTACAAA
t0034161	AGTAATGATTAACAGGGACA
t0034166	ATCTTGGTGGTAGTAGCAAATAT
t0034206	GGCGAAAGACTAATCGAACCATC
t0034207	CATCGAGTCTTTGAACGC
t0034240	ATTGTTGGTCTTCAACGAG
t0034246	TACCACATCCAAGGAAGGCAGCAGG
t0034250	TCGGAGTAATGATTAACAGG
t0034259	TACCACATCCAAGGAAGGCAG
t0034272	TGAAGTGTTCGGATCGCG
t0034299	GCAATAACAGGTCTGTGAT
t0034308	GCAGATCTTGGTGGTAGTAGCAA
t0034347	GCGCGCTACACTGATGTATTC
t0034389	ACTACGTCCCTGCCCTTTGTACAC
t0034408	ACGGGGAGGTAGTGACAATAAATA
t0034413	CAGGCCCGGGTAATCTTTGA
t0034419	CTTAGTTGGTGGAGCGATT
t0034444	AGGCCCGGGTAATCTTTG
t0034517	TCGAGTCTTTGAACGCAAGTT
t0034520	TCCTTTGCAGACGACTTAAA
t0034554	AACTATGACTCTCTTAAG
t0034568	TAGGGAACGTGAGCTGGGTTTAGACC
t0034612	CAACCATAAACGATGCCG
t0034662	CTAGTCTCAACCATAAACGAT
t0034696	GAATTGCAGAATCCCGTGA
t0034731	CCGTGAATCGGAGGCGGG
t0034752	TAACTATGACTCTCTTAAG
t0034788	GTAACTATGACTCTCTTAAGGTA
t0034803	TGACTGAACGCCTCTAAGTCAGA
t0034840	ATGGATTAACGAGATTCC
t0034842	ACCCTGTTGAGCTTGACTCTAG
t0034957	CAAAGGGCAGGGACGTAGTCAA
t0035028	TCCGTAACTTCGGGAAAAGG
t0035033	GGAAGTCGGCAAAATGGA
t0035052	GGGGCATTCGTATTTCATAGT
t0035067	AACAGGGACAGTCGGGGGCATTCGTA
t0035078	GTGTACAAAGGGCAGGGACGT
t0035094	ATCGAGTCTTTGAACGCAAGTT
t0035122	TACCACATCCAAGGAAGGCAGC
t0035205	AGAAAAGTTACCACAGGGATA
t0035210	GAAACTTAAAGGAATTGACGGAAGG
t0035218	CAGGTGGGGAGTTTGGCTG
t0035228	CAGAACATCTAAGGGCATCAC
t0035282	GCTGAAACTTAAAGGAATTGACGGA
t0035326	CAAATCCAGCTCGGCCCA
t0035342	CTGCCCTTTGTACACACCGCC
t0035344	GGAAGTTTGAGGCAATAACAGGT
t0035378	AGGTAGTGACAATAAATAACAAT
t0035417	ACGCAGGTGTCCTAAGATGA
t0035457	GACTACGTCCCTGCCCTTTGTAC
t0035492	TAGATGTTCTGGGCCGCACGCGCGCTA
t0035493	GGAGAGGGAGCCTGAGAAA
t0035521	TAGTACGAGAGGAACCGT
t0035523	GACTGAACGCCTCTAAGTCAGA
t0035544	GTAGAATCCTTTGCAGACGACTTAAAT
t0035547	AATGATTAACAGGGACAGTCGGGGGCAT
t0035558	GACTGAACGCCTCTAAGT
t0035585	CGTAACTTCGGGAAAAGGATTG
t0035599	TCGGGGGCATTCGTATTTCAT
[truncated: 5,884 more rows]
