# Supplementary material for: Identification and characterization of small non-coding RNAs from Chinese fir by high throughput sequencing
Source: BMC Plant Biol. 2012 Aug 15;12:146. doi: 10.1186/1471-2229-12-146 (PMC3462689; doi:10.1186/1471-2229-12-146)
Supplement: Additional file 12 — Total unigenes in Chinese fir. [file 1471-2229-12-146-S12.zip]

Archive with 1 entries (1 files):
- Additional file 11-Total_Unigenes_in_Chinese_fir.fa
