# Supplementary material for: Identification and characterization of small non-coding RNAs from Chinese fir by high throughput sequencing
Source: BMC Plant Biol. 2012 Aug 15;12:146. doi: 10.1186/1471-2229-12-146 (PMC3462689; doi:10.1186/1471-2229-12-146)
Supplement: Additional file 12 — Total unigenes in Chinese fir. [file 1471-2229-12-146-S12.zip › Additional file 11-Total_Unigenes_in_Chinese_fir.fa]

>Unigene1_Chinese_fir  size 463  gap 0 0%
TCCCTTCAACAGATCATCCTGCTTGCTGTCAGCCTCTGCCACATATCCCC
ACAGAATTCTTCGCTGCTTTACTGGATCAAAAAAGGACTTGGAGGCATAA
TACTTTCCATAATCCAACCTAAGCCCAGTGCCCACATCCATTTCTGGATC
ATCTGGAACAAAAATTTGATTAACCACATCATATGTTCCAATTGCATAAT
ATTCATGCCTGTCATCATCGAAACTTGCCTTGAGCACATGTTTAACATCT
GGCCCAGTTGCAGAAGTGTCTAAACCTGCTGTTGTTCCAGATGTGTTAAC
TGGATAGAAATCCATACATTCCCACATGCCAGTTCCATACACCTGGTGCA
GAATTCCCTCCTCCTCATACTTCACAAAATCCTCAGTCTTAAAAATCATG
GCTATGCCTGATTTATTCAGCTTAGATCCTATCATAATCCTCCAAACACC
GTCTTCTGATACC
>Unigene2_Chinese_fir  size 1537  gap 0 0%
TGCAACTTCATCAACATTTGGCTTTTTCTTTTGTGAATGCGAGACTGTAA
CCATCTTAAGACCAACTGTGCAGCTACATACCACACACATGATTGTTGCC
ATTGACCTTGGAGTTATCATGTTGTAACCTCCTCCTCTGTTTGCTTGCCA
CCTGTACTGGGGGTACCAAAAGCTATAATCTCCTGAATAGGAGTGGGAAC
GGGAATACCTAATTACATCCCCCACTACAAATGGCACAACCCTATAATTA
TACCTGTGTGCACTCAAACCCTATTTAACCTCCTTTTATTAATGGTTTTG
AACTTCTACAACCATAATTTAATAGGAAAAGCTTCAGAAAAAAACTGTAT
GCTTTGCTTATATGGACATTTGGGATCATTTGCTTTCATCCTCATAATGG
ATCACGAAATGTGATTTGAAAAGTTGGCATTAACAAGACATACACAGTAT
TTTGCAAAAGCTCTTCTTATCAATCTGATGGACTAGGAAAACTTAATGTA
CACAACCCTTAAATTCTCTAAACAAAGACTTGTGGAGATGTGTATGGTGG
GAATCAAATGAAGACATCCCACTTCATGCCATTCACAATTGTCTCTGGAA
GCTTCACATTTAAATGTTTTTATCCAATCTTTACTTTCATCTGGCAGTTT
AGCCTCTCATTTTTTGCATCCTACAAGACAAGTAGTTTATTTGAAACTGA
AATGTGAAGGGAAACCCTTGTATTGCATCAAATTTGAAGGCAGGGAGGTG
GATTCTGAGGCTGAGCGGCTGCGGGGGAGTATTTCTGTTCTCTTTCTTGA
TACAAATTTTCAATGCCACATATCTAAAATTTGAGGCCAGTGGTTAGGCA
AGTCTTCTAAAGTTAATAAATTGTCAACTTGAAAAAGTTCTTTCTTTCCC
AAAAATAAAAAGAATGCCAGAATAAAAGTCTTCCTTTGTTTCAGCTCCAA
CTCTATGATATAGGAGAACATTTTAAAAGGCAGTAATGGGGTTTCAGTTT
TTTCTGTGAACTTGAAGCTTGGCCAAAAGGGGTTGAACCAAATGCTGGAG
AACTTGATGTGCCAAATGGAGAGGCAGAAGATGCCCCTCCAAAGGCCGGT
GTTGTTGATGATCCAAAAAGAGATGGTGATGAAGAAACTGTACCAAAAGG
ACTAGATGAGGAAGTTGCAGCAAAAGGTGAGTTAAATGCAGCACCTGATG
AAGAACCAAATGGTGTGCTACCAAATCCTGTTCCTTTATTTCCAAAAATG
CCAGGAGATGTAGAAGAAAATGGATTTGCAGCAGATGCTTGCCCAAAGGC
AGAAGCTGTCTGACCAAAAGTAGATGTTGTTGTCTGCCCAAAGGCAGATG
GTGTTGTCTGACCAAAGGGGCTAGACTGTGTTGGCTGAGAAAAAAGACCA
CCTGCAGGTTGTTGACTTGCAGGATTTGGCCCACCTTTGTCGCCCAATTG
ATAGTCTTCCCATCTTAGTTCCTCGTGACTCTTTTCCTTGTATTGTGGCA
TAGCTGATATGGAAAGGAGTTTTCCAAGCGTCGTTGT
>Unigene3_Chinese_fir  size 452  gap 0 0%
GATTGCTCCAATTGAAGAAAGACCAAGGGTGACAACAGGTCACTTGAAAC
TTTAAGACCTGGTATTTGTAACAAACCTTCTCTCAAAAGTTTAACATTTT
TCTGCAATCTGAGAAGAAGATCAGGACTTGCTTCAAGAACATCAATTGCA
GCTATAGCAGCAGTCGCTGTATAAGGTGGCAGAGATGCAGAGAAGACATA
TCCAGAACCGCTAAGACGCTGATGGTCAACAATTTTTGCACTTCCTGTAC
AGAAGCCTCCAGTAGTTGCCAAAGCATACCCCATACCAGCAGTTATAATA
TCAACTTTTTCAACCGGAATTCCATAATGTTCGGTGATACCCCTACCAGT
TTTGCCTAGTACACCAAATGAATTGCTTTCATCTACCAATACCCTGAACT
TGTACTTTTCTTTCAATTTTATTATTTTATCCAAGGGTGCCATCTGACCT
GA
>Unigene4_Chinese_fir  size 856  gap 0 0%
TTACAACGCTGGCAAAGCGTGGGCCCGCCTTGGAGTCCCTCCTCCGCGCT
GAGAGTGGGAATGGTGTTCCTCCCATCACCTTCATCATCACAGACTGTTT
CATGTCGTGCACCGCATCAGTGGCCGCCAATATGCGACTGCCAAGAGTCG
TTTTCTGGCCTATTTGTGCCGCTGCCTCTATTGCTCAGAAAAACGCTCAT
TCTCTCCTTTCCCAGGGCCACATTCCTGTCAAAGTGAGCGAAGGAAAAAG
TCCGGAGAAAATTATCAGCAATCTGCCCGGGAATATACCACCTCTATGGC
CTACCGATCTGTTCAAGCAGTACCGCGAGCAGTTTACATCGGATCTCGTC
TACGAAGGGCTGCTCTATGAGTCTCGAATGTCTGACACGGGGGACTACGT
GCTCGTCAATACCTTTGAAGAATTGGAAGGAAGAGAGGCCGCAGAGGCGC
TCTCCATCAACGGTTGTCCATCTGTGGCAATAGGCCCTGTTTTTCTTCCA
AACTTTTTACGAGGAGAGGACTCAACGCTCAGCAACATGTCGATGTGGGA
GGAAGAAGGCAGCTGCCTGCTCTGGCTCGACAAACAACGCCCGCACTCTG
TATTGTATGTTTCGTTTGGCAGCTTGGCTGTGAAGTCGCAAGAGCAGTTG
GATGAGCTGGCGCTGGGTCTGGAACAGCGCGGGCTTGCGTTTCTGTGGGT
TCTTCGATCCGACATTGCTCAGGGGCAGTCTGCTGTTTTGCCCGAGGGAT
TGGAAGAGCGAACCAAAGATCGCGCGTTGTTTGTCAAGTGGGCGCCGCAA
TTGAAGGTGCTTGAACATCCTTCGGTAGGAGGATTTCTGACGCACAGCGG
GTGGAA
>Unigene5_Chinese_fir  size 254  gap 0 0%
ATCCTGCTGTGGCGATGCGGAACCGCAAGCCAAATCCGCTCTTCTCTTGT
CAATAACAGTCTGCAGAATTCGGCGGATATGATTACTCCCAACTCTGGCT
TTCCGGTACAGAGTCCCCGGAAAATCCAGAGGAATCTGCATCATTCCGTT
TAACAAGTCCATAAAATGGAGATACAAATCAGATTGCTCAGTCCCTTCAT
CCATGCTGAGAAACATACTACAAGTCACCGCAAACAAGCAACGCTTGGAG
AGAG
>Unigene6_Chinese_fir  size 326  gap 0 0%
ATGAAGAAGGCTTTAAAAATAGTTGAACAGATGAGGAGATGTGGATGCAT
CCCTACTGTACAAACATTTAATGTTCTCCTATATGGTTTAGTGCAAAAGA
AGCAGATGGAAAATGCTCTCAAGATTATTGATGACATGTCACTGGCTGGG
ATATCTCCAAATGAGCGCACATACACCACTATAATGCAAGGTTTTGCATC
TGTTGGTGAGATTGGTAGAGCTTTTGAGTATTTCACGAAGATGAAGAGTG
AGGGTTTGGAGCTTGATGAAATATCATACGGAACCTTGCTTAAGGCGTGC
TGCAAGGCAGGAAGGATGCAGAGTGC
>Unigene7_Chinese_fir  size 755  gap 0 0%
CGAAAGGGTTCATGATTGCATGCGGGACTACAGAGCATCTGCTCTAGCAG
AAGCGTACAGACGCTCCGGACAATCGAGCATAAAATTTAAGAATTTACAA
ACCTAATCACAAACCCCACCTGAAAACGCAAAGCGCCACTCTCTATAGTA
GCAGGATCCCCTGAATGTGTATTGAAGTTGCATAGCCTAACACAGAGGTT
TTGTGGTGCAGGAAAAATGGCAGAAGAAAATGTAGTTCGGTTTGGAATTC
TGGGGTGTGCAGGCATAGCCAGTAAACTTGCAAGAGCAATTGGAATGACA
CCCAGTTCCTCAGTGTTTGCCGTTGCCAGCAGATCAGTTGACAAGGCCAA
GACCTTTGCCTCTGCTAACAACTTACCTCCAGAAGTAAAGACTTATGGAA
GCTATGAGCAGCTTTTGGATGATCCCTGTGTGGATGCAGTGTACATTCCT
CTGCCTACATCCTTGCACCTCGAATGGGCTCTCAAGGCTGCCCACAAAAA
GAAACATATTCTTCTGGAGAAGCCCCCTGCACTTTGTGTTGAAGACCTTG
ACACCATCATAGAGGCCTGTAATAACAACGGGGTCCAGTTCATGGATGGT
ACCATGTGGATGCACCATCCTAGAACTTCCAAAATGAAGGCCTTTCTTCA
AAATCCAGATCTCTTTGGAGACCTCCATTTGGTCCACAGTACTTTCACAT
TTGCCGGTTCTGATAAGTTCTTTGAGGAGGACATCCGGGTTAAGCCAGAT
TTGGA
>Unigene8_Chinese_fir  size 588  gap 0 0%
GATATTTGGGAACCTGCTGTACTGACTCTGAAAAGGTCAAATTATGAAAT
AAAGGGTAACAAGCAGCGTAGGGTGGTGGTTGGTGAGAAGTATACCTCTG
AACTAAGTATTGTGATCCCCTATGGACATCAGGCTCAATTTGTGTTAACA
AGTTCAGCTGGAGTTAGTATTCGTTTAAGTTCAAGCAAGGATAACCTGAA
GATGCGAGATACTATTGTCCTTACAATGAGGTTGTTTAAGAAGCAGGCAC
TGGAGAAGAGAAAGGGAAAAAAGAAGTTCATCTTTTTACCAAAGTAGTTA
TCCTATGAATCATGGTTGGAAATTTATTATATGCATAATTCAAAAGTGTA
TAATTGGGCGAGCAACAGTCATGTACATTTGTATTATGTATTGGAATCAA
CACTAATTTCTTTATGTTACTTGATTGGAGTAAAAGCTTTGGCTTTTGAA
AAATAAAGGAAACTTTGGTTTTCTAGCCTATGTTTCTTAAGTGTTTCAAA
CGTCTGCCTTCGTTGTATAACATTTTCCAAATTTGGAATGGGCCTTTTCA
ATGTTTTAACTGCTGGGTGTTGTAGAGTTATTGAAAAG
>Unigene9_Chinese_fir  size 246  gap 0 0%
GGGCCGTAGAGCTACTCAAATTCCTCCTATGTGTACCGTGTTTCTGTCCG
TCTTTATTCTTGATCTGGTTTTCGAGTTCCTCCAAGACATGAGCAATTGA
AGTGGGTTCATGTGGGTGAAGATTTTGGTGGACTTCCCTTGATGAAAAGG
CTGAATTCTGGGCTAATACCTGCAGGAATTTAGCACTCACATCTGTTCTC
CCACTGAAATGTCCAATTTTTGCATATTCAAGTTTATCCATTGCAG
>Unigene10_Chinese_fir  size 710  gap 0 0%
CCAATAAACTTTTAGGAAGCTTATGCAGACTAACTTCACCTCCTACGAAG
AAAGGCCCATGGAACACTCTCAATTTATCAAGCGCCTCTGACTTCACTAG
TAACTCAGTATTGTCACCGCCTACGCCAAGAAACCTCAATTCTTCAAATT
TCTTCTGACTTACTCTGTTCACTTTCATTCGATCTCCGAAGGCAAGAACT
CTTAATGATTTTCTCATTGAATTCAGGTGCTTTTCTTCAATAACGTATTC
AGACATGTCCTCAGCAAGCCAGACTCCTTTGATTTGATTGAGCCTCTCTT
CGTCTGCCGCTTCAGATAAGGATAGGACGTCCATGATTCTACTGCCCTTT
GCCAAGCTTCGACCTTTTGCTTTGATGATGTCATGAACAATTAACTCCTC
CGAATAGGGGAAAACGGCATTGGGATCATTGCGCTTAGGAGTTGAAGTGA
TCAATCCTGCCTCAAGAAGAGATGTGACTTCCATTGCTCCCACAATATAC
TCCACATCTTGACGTTTCCAATTGCTGAAGAAGCAACATATGTCGAGAAA
GGCTTCCCGACTGTACTCTTCCAACTCCCCATACACAAAATCAACAAGAC
ATTCGCTCAGTTTTTCCTTTTTGATCATGTCTCCTTTTTCCAAAGCTTCC
AATAAGTTATCACAATTGTGAACTTGATATCCCTGCTTCTGTAATTGAGC
ACCAACAATC
>Unigene11_Chinese_fir  size 350  gap 0 0%
CAAAACAGGAGGGCAAGAAGCAAGCTTAAGCAAACAGAAGTGGACTGTGA
ATTCTTGAAGAAGTGCTATGAATCTTTGACAGAGGAAAACAAAAGACTAC
AGAAAGAGTTAACACAACTGAGATCTATGAAATTGGCAGCAGCGGCGGCC
TCTCCCTTGTACACACAGTTTCCTCACACAGCTCTAAGCATGTGTCCTTC
ATGTCAGAGAGTTGTAACCTCTGATAACACCAGGCCTTCTACTCCTCTGC
CAACACCAGACTTGTATACCTCTTGTACACATTCTTCGGTAGCCTGCTGA
ATACATTCTTATATGTAAACGCATTTCATATGATTCATCTCCACTGAGGC

>Unigene12_Chinese_fir  size 434  gap 0 0%
GCTCACATTATGATCCAGCCATAAAAGGATGATCGATTAGGCATGAGATG
CATTCTAACATTAATGTTTCTCTAATTTGACACTTTAAGCTAAATTATGG
CTCATGAGATATTGACATGTTTGAATTTTTAATCCACTTTTCTTCACGTG
ACGTCCCAAAAGAATTTAATCATTTCACTGTTACAAAACCATTCTCATTG
TAATTCTTCTGATATCAAATGACACTCGTTTGAGCTACCCGATGTGCTTC
TTCAATATCCTTCAGAAATCTTTTTGAATTAAGTACATCTGAACCTCCAA
GGATAATGCGAGTCCCTGTGTTAGCTGCATTTTGTAAAGCTACTGTTCGT
GCTTCCTCGTATGTTGTTCCTCCAACAATAAAGATGATAACTTCCTGTGG
CCTGGCCTGCTGAAAATGGCTCCCAATGAATGGA
>Unigene13_Chinese_fir  size 275  gap 0 0%
ACAGAGTCAAGCTCTTCTTGAGCTCTCTTTATTGCAGAAGGATTTCTAAG
CAGTTCCGACATTCCCCACTCCAATGTAGCTCCTGCTGTATCTGTTCCTG
CAATCAGGAGGTCAAAAATGACATTCTTGATATGGTCTGGTGTGATTTTG
ATCTCCATGGATACATCTTCAGACAAGGAAAGCAGCACATCCACAAAGTC
CTCACACTCCAAATTACTCCCATTTTCCCTTCTTTGTAAATGCTCCTCCA
CAATTCTCTCCAGAAACACATGAAA
>Unigene14_Chinese_fir  size 1548  gap 0 0%
GTTATTTTGTCTCTTCATCCCCTAAGGATAAGAGTTGTAAAATTCAGAGA
CATCTGTTTGATTGGTAATATGAAAATGGGTGTCATAGCAAAGCTTTTGT
TTCTACTGCCTTTTCTGTTGACAATCTTGAGCGGATGGATCCCTGTGCCT
TTAGGAGCAGCAGATGTATACCCAATTTATGCCAAGAATGAACAGTCGGA
TGTCTCTTCATTAATTGAACAGGACACCCAGAGAATTGGCAGGAGATTAC
AAGCAGCAGCGAAGACTACCATATTTAACGTGGACGGCAATGTTTATCCA
GATGGGATTTACTACGTGACTGTGTATATTGGTAATCCCCCCAAGACATA
TTGGCTGGATGTAGACACTGGCAGTGACTTAACATGGCTTCAGTGTGATG
CCCCCTGCCAAAGTTGTGCCAAGACACCCCATCAATTGTACAAACTACCA
CGCTCAGTGGTACCATGCAATGATCCTCTGTGTGCAGCTGTGCAGGCAGC
AAGTCATGACAAATATGAATGTAAGAGTCCTAGACAGCAGTGTGATTATG
ATATTAGGTATGCTGATCGTGGGTCCTCTATGGGAGTTCTTGTTAGGGAC
ATTGTCACGATAAAACTCACGAATAACAGCATCATCAGGCCTAATTCTGT
ATTTGGGTGTGGATATGACCAAGCTGGGTCTTTGAAACAGACACAAGCTA
CAGATGGTGTTTTGGGTCTGAGTAGCGGTACCGCAAGTCTTCCATCTCAA
TGGGCAAATCAAGGCCTCATCAAGAATGTCATAGGCATCTGCATTGCTGG
AGGAGGGAAAAAAGGGGGATACTTGTTCTTCGGTGATGATCACGTGCCTA
CCTCGTCCATGACCTGGGTTCCTGTGCTTGGCAGGCCAGCCATGAAATAC
TACCATGTGGGAGCTGCACAGATGATCTTTGGGAACAAACTTCTTGCGAA
AGATGGAGATGAAAGAAGGCTAGGAGGCATAATATTTGACACTGGCAGCT
CATATACATACTTCATAAAACAAGCTTATGATGCTCTTGTCTCTGTAGTC
AAAGAAAGCATTGGAAAACAGTTGGTACAGGATCAATCAGAAAAACCCCT
GCCACTCTGTTGGCGAGGGAAAAAACAATTCAGATCCATTGCAGATGCAA
GATCATACTTCAAACCATTAACATTCAACTTCAAAAGCACCTCACCATAT
ACCAAAAATGCCAAGTTGGAAATCCCTCCGGAGGGTTATTTGATAATCAG
TGTTAAAGGCAATGTCTGTTTAGGGATACTTGATGGCACCAGAATTGGCT
CCTACAATGTCATTGGAGACATATCTTTGCAGGGTTATCTTGTGGTTCAT
GACAATGGCAACAACCGGATTGGCTGGTCTCGCACGGATTGCACAAAGCT
TCCCAAGTTCTGAACCTTCTCCGTTTCCTGATTATAACTTTTAAGGATAT
AGAAAGAAGTGTATACTTTTATGCTTCATGTGATTTTGTCATAGAAAGTT
TTGGGTGAATCAAGCACGGTCAATTATTATTTTTGTTAATATTAAATA
>Unigene15_Chinese_fir  size 228  gap 0 0%
CTTTATCTTACATACAATGGTGAAAATACATTTGGTTGAGGCTACAGAGC
TTCCCTGGAGCTTTTGCACGTAATTTTGATCAGACTGGATATAACTAGTG
ATCAATGTAAGATTAGATTGCTATAAGTAAATCTCGTCTAGTCTCCTTTG
ACAACTGGACGGTGTATATAGTTGCAAACTTGCAGGTATATGAAGCCTAA
GTGCTATACGTTATAAATATATATTCTG
>Unigene16_Chinese_fir  size 1044  gap 0 0%
CCAAGGTCCACAGCAGGATTCAAGCTTCTCCCACAGTCATAAATGATATC
TGTTTGAATTATTGTAGTTGCTCCCGAAAGAAGATCAACCTCAACCTCAC
TTGCTGCAGCACCATAATTGAGATATTGGGATGCACTTGAATCAGGAACC
CAGTAAGTTTGTGCAGAAAGATCCACTGATTGGACTTGAGCCTGAAAAAT
CAAATCCATCCAGGAGAAACCATTTGGATTACTCTTCTTTAAGAGAGTCT
GAACTGGGTGAAGTCTCCCAACTAATATGTCACAAGCATGTCGAACTGCT
TCACAGCTTTCCTCGGATGTGGTGCTTCCACCTGTAATACCTCCATGTGC
TAAGCTGATACTGTCTGACTGAAATAGTCTAACTTTTGCCATAATATCTC
CACCTAAACCTGGCCATAACTGCCCAAGAGCATATGCTGTCATCTGCTTT
ACCTTAGTCCAAATTCCCTGACCTAACTCAACTCCTCCTACCTCTACAGA
AATAGAACCATCTTCAAATATGCTTACTCTTGCTGGTCTGGAAGAAAGAT
TTACTGGATAAAAGCATGGTACCAAGGATAAGCCTCTTTTAAGCCATCGG
TTAGTAGCATTAAACTCTCTAATATTCTCCATTCTCTCATAGATGCAGAT
TGCTTTAGTTTCTCCCATATTGAAGGCAATGTATAACTAATAGGACTCTC
CGCACAAGAGCCATAGAAGAGCTTGGCACTTTCAAGTGTGTGGATGTTCT
TCTCTCTCACAACAACTGAATCCAAACCTAGAATTGCGGCAACATGCTCA
ATAATGGTTTCAGCAATGAAAGATCCCTGTGTTTCTCCAGGGGCCCTCAT
TGCAGACTTGCTTGGTAGATTTGTTTTACATACTTTATAGTCAAATGAAA
GAGCTCCCCAGTTGTATTTCTTCATTGCTGATATTATACAATGGGGAACC
AGAGGGCTAAAATCGACTGTAAATCCTGCATCAATGAATAAATTCACATG
CAAAGCTGTAATTTTTCCATCATTTTTTAACCCAACTGTATAGT
>Unigene17_Chinese_fir  size 944  gap 0 0%
GCCTTGAAACAAACTTGATGTCCTTAAATAGTTTTACACACCAAAGGTTA
TAGTGTGAGGAGGTTTTTCTTCTACAGAGGGATAGATTCCACTAAGAGGT
TCATAGATCAAAAATTTGAAGCACGCCTTCCAATCCTGATGATCAGACAG
TGCACTCACTCTCAGTTTGTCTCCCATCCTCAGCCACTCGAAGTCAAAAT
CACCCTCTACTCGCACAACACGTACTTCTAGCACATCTTCACTTCCATGT
CTGGGTGGATCATTTTACATGCACGTAAATTGTGATTCCTTTCAATGCTG
TAGCACAGCCTGTTCGTGCCTTCCCTATTAAAAATTTGGCCAAACGAAAG
ACAGCAAACAATATATCCTGCACAGTAGCTAATCTCATTGTCAACTGCAC
AGTATTCAAAACATTTATCTTCCTCCCCGTTCCGTCCATTCGCCTCGGCA
TGCAGCCAATTGTAAGCGATGGGTTTCTTAGACATTAGACATTGACTCTC
GAAAGAGATGGCCTTGATGGAATCGTAAAAAGAAAGCAATTGCTTTGAGG
TGACGCCGGGCCCCGCAATGAAGATGCTCTCCAAAGATTTGAGACCAGCC
AAGCAACTTCCGAGTGTTGCGGTGGAAAGATTGTTACATCCCACCAATTT
CAAGGTCGTGAGTCCTTGTAAAGATTCCAGTCCAGGCAGCCCCGTCAGAT
GACATGACTTGCTTACGTCTAATCGACTGAGACTTGTCAATCCGGACAAG
CAGGGCAAGCTGTTCAAACGCATACAGTCACGGGCGTAGAGCATCTCCAG
TGATGGTGGGACCGCTGCCACTTCGGAAATTTCGCTGCACCCGTCCAAAT
GAAGTTCCCAGAGTCCACTTAACTTTCGTAAGCCGCCGGGAAGGCTGCGA
AATCTGTTATGCTCCAGATGGATGATTCTTAACGAAGACAATTC
>Unigene18_Chinese_fir  size 433  gap 0 0%
GTTTTCTAAGGGAAGGGCAGTCCCATGGCATTTAAGCTGTGCATGTGCTG
TTTATTGGTAAGGAAGTACACTAAAAGGAAAAATGCAGTTGTGATGAACC
TTAGCACAACTAAACACTCCCGTAAGGTTCAAAAGTTTTCATGGGAGAAA
ATTCAGAAAGTTACAAAGAATTTCCGTATAGTAATAGGCGTGGGCGGGTT
TAGCACAGTTTATAGAGCAGTTTTAGCGGATCAGACAGTTTGTGTAGTAA
AAGTGCAGACAAGAAAAACCGAGCGTTTGCGCCAGGCTTACAGGCAAGAA
TTGGATGCCCTGTTACGAGCCCGACATGATAATTTGGTGAACCTGCTTGG
ATACTGCGACGAGAGAGAAGCGGGAATACTGGTTCTTGAATATGTAAAAA
ATGGAAATTTGCATGACACACTTCATGGGGAGA
>Unigene19_Chinese_fir  size 2315  gap 0 0%
GTTTCAAACTTCTCCATACGCATCGTCAGGTGCGAGGTTCAATTCCCTTC
TCTTACTCAAACTTAAAGCAAATAAAAAATAAAATAAAAACTAAATGCAC
TTACAGGCATTTCTATGGTGTAAAAAATGTCAATCTCGAAAAGGGGAGGC
AATGGAGGAGATGTTGAATCTTCAGAGCCTCTTCTGGAAAAATCAAGCCA
ACAAGAGGAAGAAGAAGAAATATCTTCTCAGAACTATGGTCCCATCGGAT
ATAACTATGAAAGCAGGTATTTTCAGGACATTGCTTTCCTTATTGTATTC
CTGATTCTCGTGCTTTCGACCTTTGCATTCGGAATTTTTTCAATTGCCCA
CAGAAATAGAAATTATGGAAACTTGGGGTCCTATGTGTACGATAAAAACT
CCTCCAGTTGTACAAAAACATCTTCTCTCAGCACTGATCCATTCGGCAGG
GTTAGCACCTTCGGGGATCAAAAATTAGAGTTTCATGGCAAATTAGGGTT
TCATTACAAATTAGAACATTCTAGGGAATTAGGGCTTCGTAGGAAATTAG
GGTTTCATCGAGAATTAGGGTTTCAGAAGGTATGGAATTTGGCCTACGAG
CAGTTAGTTTTTTACCAAAATCGTGCTGTTATAGGGGGCACCAGGTATTT
ACTGAGGGACATTGTCTGGACGCTTGTAATAACCTTGGTTTTGAGTGTTC
CATTCATATTTGGCCTCTTGTGGATTTTGAGGACATATACAAGACAGATA
GTGTATGTCTGTCTGCCTTTCTTTATTATTTTGCCCGTTTTTATCAACGT
GTTCTGGTTTGTGGCCTGCACAGTGAGCAAAGATTGCAGGGAAGCTGTTA
ATCTTGCACTCAGGATTTTAATCCTTATTTTGGTTTTTGTGCTGATTGGT
ATTATTGCCTGGATCATCTTTGCCAACAGGCATAGGATAGAGCTTACCAT
TAGAATTTTGCGAACTGCTTCAGAAGGCCTTGCAAGGAATATCAGATTGC
TGGTTGTTTTGCCCAGCTTAACAGCTGTTCTTTGTGTATATTTTGTGCCC
ATTATAGTATTTCTGATCTTTGCTCGGCTGAATGGCAAGATCATACCTAA
TCCCAAGGTTGTGGAGTCTGGTTATGCATGTGGGGGAAGCACTGGTGTCG
ATTGTTGCTTGTGGAAGCAGGATCAATGGGTTCCGGCTTATTATGCATTA
GCCATTGTTACAATGATATGGTCTGCTACAACAATGGTTGAAGCTCAAGT
ATACATTATCAGTGGCACCCTTGCACAGTGGTACTTTCACAAGGAAGACT
GCTCTCCACCTCGAAGCATACGGAGTAGTGTCAGGAATGCATTTCTTCCT
TCCTTTGGCACCATTTGCTTTTCTGGCCTCATATTTGGGGTAGTACGAAT
TGTTCGAGCTGCTGTTGATTCTGCAAGAAGAGAAGGAAAGGAAGGAATTT
TATATGTTATTCTTCGCTGTTGTGTCAATTCTGTACTGTGGACCATTGAA
TCTGTCAACAAATTCACGATTAATTTTGCAGCAATTACAGGAAAGAGTTA
TTGTTCATCTGCCAAGATGTCTTATGAGCTTCTGAAGAGGAATCTCCTTT
CAGCTGCTGTTGTTGAGACGATATCATATCGCATACTATTTGGAATATCA
TTTGTCATTACTGTTATTTATGCTATTGTGGTATGTGCAATACTGAAAGC
TGCAACATCACTTGGAGGGGATGCCTATTTTGTAATGGTTCTTGCATGGG
CACTGCTATTCATGATTCTTTTGTTCTTTACCCATATTTTGGATAATGTT
ATAGATACAATATACATTTGCTATGCAATTGATAAGGACAAGCGGGATGT
ATCAAAATCAGAGGTTCATGATGTCCTTGTTATGCTCCCTGTTTCACGGA
ATGAATCCTCTGTTTTCCCCCTACAATAGTGCTGAAACATAAAGTATGCT
TGATGTGAGGCATCTCCCTGGAATAATGGATGGTATCAGTTCCTTTGATT
CAAGTCAAATTAAACCAGAAGTGAATAAAACAAAAGTTTGCTGTCGGAAG
ATGGGCACAAAGTTTGAACTGGATGTAATTCATTCCATGTGGTAACTCTG
TAATCTAGTGAATGCATTAGTTGAAGATTTCCACGATTCTGATTTCCATT
AGTATCCTAACTCTGTAATTATTTACATCTGTCAAACAATGGAGTCTTCT
GCGCTTGTATGGAATGAGTTCAGAATTTGCCTATGGCCATGGCCTGTACA
GACTCTCTCCTGAACTGATTTGAATCCTGGTATATTTTAACAACTGTAAG
TTATGTAGGCTGCGC
>Unigene20_Chinese_fir  size 380  gap 0 0%
ACAGATTCAGCTGTCTTTGCTATGATATCTCGTGTGAATATGGTGATAGT
AGGTGCTCATGCGGTCCTAGCCAATGGTGGAGTGATTGCACCAGTAGGAC
TGCATATGGTTGCACTTGCAGCACATAGACATGCTGTTCCATTTGTTGTA
CTAGCTGGCACACACAAGCTGTGCCCTTTGTATCCACACAATCCTGAGGT
TTTGCTGAATGACCTTAAATCACCATCAGACTTGCTGGACTTTGGAGATT
TCTCTGACTGCATGGATGGTGGAACTGGAAATTCAAGACTGCATGTAGTC
AACCCAGCATTTGACTATGTTCCACCACAGCTCGTGAGCCTTTTCATCAC
CGATACTGGAGGACACAACCCTTCATACAT
>Unigene21_Chinese_fir  size 2235  gap 31 1.38%
GCTCTTCAATCTTATTTAGAATAGAATGTGGACATATAATAGCTCTAATC
GATTCATCTATCATTTTCCATGTTTCCCTTCCATTTCATTATATCCTTTA
GCTATCCCTTTGATTAGGAATGAGGAAACCAGGTGAGCATGGATTGAACT
CCATTGTAGAGTATATTCGACCTGAAGATGAAAAGATACTATTTTTCAAT
AGAGAAGCTGAGAGTGCGATTGTGATGCAGACGTACAAACTTCACAAACT
ATGCAACGAATTTGTAGGGGGGGAACTAAATCTCAGACCTAAAATGTTTA
TGCATGAAAAGCAATATTTTCCACTTGCCCTTAACCTATGGGCGTTTATT
CTGGGCGTATATATAATTTACTTTTTTCAAAAATCCCTGAGTAATTATCT
TGGCTCAAATTCGTAAGACATTGTTGCGGTGCTGAAGCCAGTCAAGCTGG
AAAGCTCTACACGGATCTGAGTCATGCTGGGACGCAACGCCAGATCTTTT
TCCACGCATGATTTTGCCACACAAGCAACCCTGAAAGCCGCTGCCAAATC
ATACCATTCCTGGAGATTAGGGTCTATCCAATCGCTGAGCTTTTCCTTGG
GATTTTCAGCTTGCAGCAGATCTCTTATCTCATCCGACAGAAGCCTTTCG
CCGTGGCCCGGGCGCCTGTTCTCTACAGCCCTTTTGCCCGATAAGATTTG
GAGGACAATTACCCCAAACGCAAAAACATCCAGCTTTGGCGTCACAAGCC
CGTCTCGAAGATACTCTGGAGACATGTATCCATGAGTTCCGATTATATGG
CTGGTTAATGCGCTAACGCCTCCGCCAGATTTAGCCAACCCGAAGTTAGC
AATCTTAGCCCTAAAATTGTGATCCAAGAGAATATTGCTGGTCCTGAGGT
CCTTGTGAACGCAAGACGGACTAGTGCCGTGATGGAGATACTCCAAACCC
TCCGCTATGTCCACAGCGATCTGGAGCCTCTGCTTCCATGTAAGGGAATC
ACGCGATCCTGCGCCCTCAATCCAGTTGCTCAGGGACCCGTTTTCTACAT
ACTCGAAGACCAGATAGACTTGTTGCTCCTCATGGTCGAGACAGATGCCC
ATCAGGGTAACCAGATTGGCGTGATGGAATTTGTGAAGCAAGTTTATCTC
CTTCGAGACTTCCCCTTTCATCTGCTTTATCGCCACTTTCTTCCCACGCA
GGAAACCGCTGAAAACAGAGCCCTCAATCCTGTACGCCGCGCCGAAATTA
TCGGTAGCCTCCCTGAGCTCTTTCAAGGTATAGTGTATTAATCTGTCTGA
CCCCAGTAGATCCGACAACTCGGAGAGCATTAGGCTCGATTCTTGGGGAG
TCTCCTCTGCCTCCACTCTTTTTGCCTCTGCTCCCTGTATAATTTTGCGG
CGTCTCCTCCTGTTTAAGCACACAACAAGTGTTATTACAACANNNNNNNN
NNNNNNNNNNNNNNNNNNNNNNNAAAGAGGCGATTATGGGATTTGGAAGA
AGGAGGAGCGTATAAAACCAGGGGAGGCGAAGACGGCAAGGTAGGGGGAG
GCGGAGGAGCTAAAGGCCCCGTGGGAGGGATGGTGGGTGTGTCATTTAGA
GGAATTAGCAGAGTGGTGTAGGGATATATGGTGGGATTCGATTCCGCTAA
CCCATTGGCAGATATGAAGTCTTGGTGGCGGATATTAAACTTGGTGGTGA
TTATGTCGTCGTCGTCCTCAACATCCGCGATGTAACTGAGCAGATATTTG
ACGCCCTGGGCTATCTGTTCGCGCGTAGGGCACGCACACCGCAGCGGCGC
CACCAGTTTCATTCCGGTTTCGAGGTCATTCTCACCGACGCTAGGGTTTT
GTTCTCTCATTGCCTGGCATGTCGTGAGTCCCTCCAGTGTCTGGTTCGCG
ATTTTCAGATACGTGTCATCGTGCTTAACAGTGTAGGTCAGATTCGCTTG
CGAGAATCTACCGGCGCATTTGCAGTCGATGGGAAAAAGCACGGCCTGAT
TTGTGTCCAGAGAGTTGGAGTAATTGGTGATAGATAATTTGCTTGCAGTG
GCAATCGTGGCGGGATCAGTGTTGAAAAGGCTGCCAATGCTGTCGAGCGA
CATGAAAAACTGCTGAGCTCTATAGAGAGCAAAGGTTTTGCATTCTTTAG
CTGCGCCGTTGCACAGGTAGCCAGAGCTCTCATTATGAAAGTTGTCGCAA
TCCTCGCTGTAGTCCTGAGAATACACTTGCTCAGA
>Unigene22_Chinese_fir  size 629  gap 0 0%
CTGAAGAAGCTTGCCTCAATTTTTCCAATAGGATTATTGTGTAATGACAG
AGTGCGAAGAGATCTGGGACAAGAAGCCCTGCTCTGTGTGATGGCTTCAT
CATCTATCTCTTTTTTGGCTAGTAAAATTCTACACCAGCTACGTCTTCTT
TCCACATCTGACGTGAAGGCATCTTCAATAGCAAATGCGTTTCTGTTTTC
CTTGGATAAATCAATTGCCAAATCAAGCAGCAAGTCATGGATCTTGCAAT
ATTTGACTAGACCACTATCCTCCCATACTTCAAGCAAGCATAAATTGGCT
AGTTGATATAAATAGCTCCAAGCAATATCCCACTGGTCTTCTCTTGGGGG
AATGAATCCTTCTGCTATCCAGAGATACATGAGATATTCGCAATCTATTT
CTTCGTCCTCAGGAAAGAAAGATAAATAAGCAAAACAGGGCTTAAGAGCT
CTAGGCAAGGAGTTATAACTCAATCTCAGAATCTGTATAACAGAGTCTTT
GTTAACATTAACTAACTCACTAAGCTGAAGCAATTTGGAATTCCACTGGC
TTATTTCTCTGCAGCTTGAGAGAGAAGCTCCTATTGTCTTCAGAGCCAAA
GGTAATCTCCCGCATTGCTTTTCAACTTG
>Unigene23_Chinese_fir  size 1873  gap 42 2.24%
GGAATGTCATCTACAAATACAGCTTCTCCTGATGCCTGAAGCTCTGCTGC
AACTTTTGCAGAAGGCTGGCCTACTGGATTGTACTCATGATGGAATTCCA
TTGTTTGTTTACCAGCTGTAAGGCTTTTTGGTTTGCAGGACCATTTCCCA
CCATTTGGAGTACTGCCATTCTGGCTATTGTTAACTTCCACAGAATCACT
GATGCAAGGAGGGATAACATCTTTTACAAGAGGACTAAAAAAGTCATAAA
GGAAACCAACAGCCACACTTTGCCTGNTATGCAGATTTTGGGGTACCTTC
TACAGGAATGACATGTAGTTTAAGCATTTCTATTGCCTCAAGAAGAATAG
CCGGTGATATAACTTTATCAACTAAGAATTCTTCTACACTGGTAGCCCTT
ATAGCATGCCTCACCCCAAATGCACCAAAAGCAAGTCGAAGACTCTTTGC
AACTAGATTTCCTTGAGGTCTATTGGAAGAAATTTGAGCCAGGAAGGCAG
CATTAACATAAGACACTGCATTACCAAGCGGGCGAGGGGCTGCCCTATAT
GTTTTGAACAACAAATTTTCATGAAATTCAGCGCTACCATCGATACCACT
GTCTTCAACAGGATTACTGACTTCATTCCAGTATGGAATGTATACTGATA
GCAAGAGTGTCCCTGAATCAAGACAAGGTTTATCAAGGAATTCCTCCATG
GCTAACAAAGATTCTATTCTCTCAGATGAGATAATTTTGACTGATGCATT
GGCTCCAAGTAGAATGGTTGCAACATCTGAATCAAATGACAATTTCTTGG
CCATAATTATGTTGCCACCGATGCTAGCTGTATTTCTAATATATCCAGAG
GCTACCTTTTTTAGGTGGTTGGCAATGCCTTGAAAAACTAAACTTCTAGT
AGAGATTACTTTCCCATGATTCAGAACAACATCTGCAATGGCATTTGTAT
CCTCCAAGGCTTCTATAAGCTTGGAAATGGTTACAGCTGCTCCAACTTCA
ATCCCAGAATCATGTCTTGTAATAAACTGTACCTCTGAGACATTGCTGAT
GTCAACAAAAACTTTAGGTTCTATATTTTTGTAGATTCCAGCACTTGTGT
TACCTACTACAAGCATCAACATTTTCCTTAACAGCTTTTTCCAGAGCCCC
CAAAATCTCATCCAAGCTGGATGGTCTAATCCAAACACGTTCTTCTCCAC
TAAACTCATCTTTATAAGAAAAATTCAATGTGGGTGTTATAGAATCTTCA
CAGCTTTGTCTACAGAATTTGGAATTTGTAGGAACTCCAGTTGAATTGTA
CTCAGGCAACTTATTTGGTTCAGGAAGTTCTTTTTTTTTCCAAAAGGTGT
TGAGACCCAAGTCTTCTAAATCAACATCCCCTGCAAAACTTTTACAAACA
TCAGCAATGGGTCGGTAGCCAGTACACCTGCATAAATTCCCTGCAATGGC
TTTCTCAGCTTCCAAAACCGAAAATTTTGAAAACCCATGTCTATGATCAT
GGTTTCCTTTGGCTTCAGCCTGACGAAGAGCACCATAAAGAGACATACAC
CATCCTGGAGTGCAGTACCCACACTGTGATGCATGAAAACCTGCAACCCT
TTTGTGGATAGCATGATGTCCATCCCTGCAATTTCCAAGCCCTTCAGAAG
TTGTGATGGAACAACCATCTATAGATCCCAACAGTGTCAAGCACGAACTT
ATTGAAAATTCATCTGTCTCCTTTGTAATNNNNNNNNNNNNNNNNNNNNN
NNNNNNNNNNNNNNNNNNNNAAGTTTGGCTCCTTTGTACTGAGTGTGATA
ACGAAGATAAGAAAGCAGAGTAGTTGTTGGGTGGATTCGAGATAATTCCA
CTTCAGTCCTTTGGCCATTCAGC
>Unigene24_Chinese_fir  size 271  gap 0 0%
ACATTCAGGCCTTAAAACCCACTATTCAATGTGCCCGTCAAACGGACTCC
GTTGTTGACATACGCTTAGCGGAGCTGCCTTTCAACAGTGCAGATCATGG
CTTGCCGCCGCGTTCAGAGAACACCGACTCGCTGCCTTATTCACAAGTCC
TTACTCTCATGGAAGCCGCAGAGCATTTGCAGACCCATTTCCAGAATCTC
ATCCGCAGGATCTCTTCAGAAGATGGCTGCACTCCGCTCTGTATCATCAG
CGACATGTTCCTCGGTTGGAC
>Unigene25_Chinese_fir  size 1096  gap 0 0%
ATCATAGCAGCAGCAACTGCATAGGTTACACCTGTCCATATCTCCCTTGA
TTGTATTGCTGACAAATCAATCTTCCCATCTGGTTGCATTCCATTAACTG
CACCCAGTTTCCCATGATTTAATTTTAATACATTAAATTGATAAACCTTG
TCGAGTGCACTTTGAGCTTTCTTGTCATCAACAATTGGTTCTAGGCCTGA
GGCTCGTGTATACCACTGTCCGGCCAACTGATCTGCCTGAATGGAAGTAC
TACAACTGCTGTTACTACTGTCATAGTTGAAATATGTGCCATTCCACAAT
TTTTCATACACAACTTTCGCCTTCTGAAATTTAACCCTAAAATGCTCTCC
AGAAGTTTTGTCACCAACTTCATCTGCCATTGCAGCAGCTGCCTGAAGGG
CTGCCAACCAAAGCCCGCCACAATATGCACTGACACCAGAAACAGACCAC
GCATCATATGTTTGATCTGGAAAACCTTCATTTTCTATCATTCCATCTCT
GTCTCTGTCAAATTGGTCCATATAAGCCATTGCACTGTAAACAGAAGGCC
ATACAGCACGGGCAAAGGATTTGTCACCAGTTGCAACCACATCCCTGTAA
ATCTGCAGAACAAATTTGGGGTTGAGATCTTTCCATCTACTGGAATCGTG
AAGATTGTAAGCATTCACCTCAAACCAGGGATCATTGAGTCCAAGATCAT
GTGGCACTGCACCTAGGACCTTTCTGACACCCCAGTCACCTTTGAATAAA
AATTTCACTTTTTCTGCATCATGCATCAAAACAGCAGCAGCAAAATCCCT
CTGAATGCTGAGCTCAAGTTTTGGAAACAGCATAAGCAACGCAAAGGATG
CATAGAAATGCACATCATAAGTATTCCACATGAAGTACTCAACTCCTTCC
AGGTAGAGAAACTGCCCTACATTCTCCTCTTTCTGATCTAGTAAAGATGG
TCCATATGCCGAATAAGATGTGGCTGAATTGTGCCTTTCAGACAATATTG
TTGTTATTTTATTTAAAACTTTTGTTGCTGTTAAATCACCTACATGTCCA
AAAGTTCCAAGGGAGTCTTCATCAACATTCCCTATTTTCTTAGATT
>Unigene26_Chinese_fir  size 378  gap 0 0%
CAAAATCCAAGGTTACACCACGCCTGCTCATTCATCTCAACACGTAACGT
CGACACTTGCCCAAGTTTAACTAAATTCACATACACTTCTGCAGACAGCG
CAACAAAAATCGGTCCACAGTAGTTTGCAATGGGGGACATAAAATCGCAG
GCAAAGGAAATAGGCGAGTCGGTGAGAATTCCTGTGCCCAACACCAAAAT
TCCCTTTGTGGGTCATGTCGACAGCCTTGCTCTGAAACGGCTGATATGTG
GGTCCATAGCCGGTGGGGTGTCGGGCGTAGCAGCCGCACCCTTCGAATTC
CTCCGTTCAAAAGCTGTTGCAGGAAAAGGAGGAAGTTCTGTGAGAGAGGT
TTTATCAGACAGCATTCGGCAGGAAGGA
>Unigene27_Chinese_fir  size 587  gap 0 0%
TATAAGGCTCTCCATAACCCCAAAATTTTTCTTGTAGGTGTCGCTATTTT
TGTCCAGAGTATCGGGCAGGATGCTTAAGCCTGTGTCTATTGTAGTGCTC
ATCATTCTGTTGAGCCAGGGATTTGAAACGCTGCCAAAATTGGCAACAAG
TTCTTTTGAAAGAGGAACAACATCTGAATTAATCTGATGGCTTGCAAGGC
TGATTTTTGGAATCAAGTTGAAAGATCGGTGTATTCTTCTCAACAACAAA
TGACCCATTTCCTGCAAATGACATATGCGTATGTTTCTACTTTTGCATGC
GTATATGAATATAACTGTAACCTCACATTCCGTTTTATATACGCACATAA
CACAGCAGCCCGTAATATGGTGTGTATTTTATTTTATATGCGCAAAGATT
TGTCCTAGAAAACCTGTAGGGTAAAAAATCATATCTTGTTGGGATTTGCA
ATTTCCTGGTTTAACATTGCTGCGAGATTGGATTGCCACGTCTTATATGA
CATCAATGTGCTTATCGTTTCAGCTTCACTGGACTTTAAAAAAACAGCCA
TTTTGCTTCAAGGGAAATGATCGAGTCATTTATAAAC
>Unigene28_Chinese_fir  size 183  gap 0 0%
TGGATCCTGAATTTGAAGGTCAAAAGCTGCTGACAGGTGCAAGTTTCGGC
TCATCTGCTTCAGGATATGCGGACAGTACCTCTATTACTTTGAATGTGTT
GCCACTGGAGAAACAAGTGGAAATTTTCAGGCACTATAAACTACGGCTTG
CAAAATTATTTGGCCAGGAAACTGCCAACAAGA
>Unigene29_Chinese_fir  size 371  gap 0 0%
TACTTTATTAAAAGATCTTTTCTCGAACAATTTGGTCAAGAAGGACAATA
ATGTCATCCATAACCTTGAAACATTTTTTTCTACATCTTTTGTTGAAACA
TAATACTCCAATAACAATTGAAAACCCAAATCCAATGCTCAATCCAATTC
CCACCTCCCACCATACATGTTCCTCCCACTCTTGTCCTCTTACATCTTCA
TCATAAGTGTTGTTTGAAGAAGGAGAATAGGAACATTTTTTGTTGATTTG
AAGTCCACAAAGATCTCCATTGTTTGAAAATGATCTTTCATCAAATGTCA
ACAATTGACCTCCTTGTGGTATTCTACCTGAAAAATTATTACAAGATATG
TTCAAGTAACTCAAAAATGTG
>Unigene30_Chinese_fir  size 624  gap 0 0%
ATTAAAGGTAACGAAGATGGAGCCCATAGAAAGTAAAAGCTGTAACACAT
GTTCTGTGCTAGTTTTGTATGGCGAATCCCATAAGTGAGTGGACAAAATT
TGCTGGCAAAAATCTCTAGTAGACCTGTTGCCCATCTTTTATTTTGGATC
AGAGTATCATTCAGATTAACAGGCGCACACCCCACAAAAGCATCTCTTTT
GGGAGAGAAGAGAACAGATTTCCATCCTCTGCAGTGTATAGAAAACCCTG
TCAAAACATCCTCTACTGCACAGTCGTAGAGCATGCCGACCTTTTTCCCC
CATTGGGTGTTCTCCTCGTAGCCGCACTTGGCAAGCTCTTTTGCCTCGTT
CAATCTCTTGGATAGAGCTGCTTTCTTCATGCTTAAAATTGATGAACTAA
TAAGCTCTTGAATTAAATTTGAAGAGCTGTGTTGTCGCTCACTTCCACAC
AAGACATCCCTGCGGTGAACGCATCCGGTGCCCACGTATGATGTACCTTC
AATTGCATCCATGCCTTTATACTGTATATCATAAATCCTCCTGAGATAAT
TGGCATACAGATCGTTTTTGGTCATGCCATGAAACCTTTGGGGAGACTGG
ACATAGGCAAACTGGTGCCCAGTT
>Unigene31_Chinese_fir  size 197  gap 0 0%
ATGATACGAAGAAGGTAGGTTTGTCCCTTCTCTACAGAGAAATTTGTTGT
TCCTGATGTTGAGCAGGAATAGTTGTCTCCTGGTTGTCCATTTATAGTGA
AAGCGTCTGAAACATTCGGTGCACCTCCACTCAGAACTGCTGCAGCTTCG
ACTTCTATGGGATCGCTGTTCCACCACTCCCCTAGCACTATAGGAAT
>Unigene32_Chinese_fir  size 581  gap 0 0%
ATGTTGTCTGGGTTTCAGCAGCATTTGGCCCAATTTGGGGATTCCAGCAA
GGTTGGTGCAAGTGGTTGAGTGGAGTCATTGATAATGCTCTTTATCCTGT
CTTGTTCTTGGACTACCTTAAATCTGTGATTCCAGAGGTTGGCAGTGGGG
TTCCTAGAATTGCAGCTATTACTGTAATAACCCTGGCCTTAACTTACTTG
AATTACAGGGGTCTTACAATTGTAGGTTGGGCGTCTGTTTGCCTTGGAAT
TTTCTCTCTACTCCCTTTCTGCATGATGGGCATTCTTTCCATACCACATC
TAGAACCTTCGAAATGGCTAAAGATTGATACAAAAAATATTGACTGGAAT
GTTTATCTGAATACACTTTTCTGGAATCTGAATTATTGGGACTCGGTAAG
TACACTAGTAGGAGAAGTGGAGAATCCCAAGAGAACGCTTCCTAAGGCAC
TATACTGGGCTGTGTTGCTTGTGGTGGGTACTTATATCCTCCCACTTTTA
TCAGCTACTGGATCTATAGATCTTGTTAGAAGCCAATGGAATGCAGGTTA
TTTTGCAGATGTTGCCAAGATATTAGGTGGG
>Unigene33_Chinese_fir  size 466  gap 0 0%
TTTTTTTGACATCTTCCATCGAGAAGGTGACAAAGGACATGACTTTAGGC
AGCATCTCAACATGAGGCCCTCGAATCGGTAGCTTGCTATCCTCTATCAA
TATACTTCTTAAGATGGTGCTAATGAGATCAGTCACAGTGTACCACATTA
CAAGCACAAGCACAAATAACCTCTGGAACATGTAATGCATAAACTTAGCA
GAAACCCATGAGTAATATGGAATAGTTTTGTGAGGTGGAGACTTGAAAGA
AGGAAACGTAATGGGAAGATTGGGATCATCTGCTCTGGTAGCACAACACA
GCAATACGGACATGAGAGAAGCACCATCACCTAAGCAATGATGCATGTTT
ATAATCATTGTGGCTCTTGCATTGCTTGTATTGTAGTTCAAAAAGTGGAA
TGCCCATAAAGGCCTACACTCCTGAAGAGGGGTTAGATGTATATTACCAA
TATAATCATTCACAAA
>Unigene34_Chinese_fir  size 474  gap 0 0%
TTCAGCCCTGTAACAAGACGTTTCGATCCGTCTCTACGCAAAAGAAGCGA
TGACCTTCCCCTGGACCATCCAAGATTGGTGAAAAAAGTTCGCTCCATTT
TCCCAGAACAAATTGCTCTTGGACTTTCCACTCCTCTTGGGTCTCCTGGA
TTACAGGGGACGCTCAAATAGGGCCCAAAGTTACCCCTCTGGATCCTTCT
AGTGTTGGAAGTGAGGTTCATTACGGTACACACAGTGGCAACCTCACATT
TGTTCAGCGGGGGAGTTCGTCTGTCTACAGCCAGATATATCCTTTTGAGG
GCCTTCTCAATTACACTTCTGGCATCATCCACCATGTTCGTCTTCAAGGG
CTCTCTTCAAATACAAAGTACTACTACAAATGTGGGGACAGTTATTTGTT
GGCTATGAGTGAAGAGCATGTGTTTATGACACCACCTTTGGCAAGCCCAC
ATAATTATCCTCGTCGGATAGCAA
>Unigene35_Chinese_fir  size 388  gap 0 0%
TGTTCTAGCTTGAAATCAAGATTCTCAAGAACTATAACCAAGCTGCTTGT
GTATGTGATTTTACCGTGTGGGGGATTTGGTAAGCTGTAGCTCTTGGGAG
CAGGAGGTCCCAGGTTCTAGTCGCAACAAGAATTTCTACCACTTGCCAAC
TGGAAGCATGTACTGGTTATACTCAGCCATCTGTGTCTCTCTGTGTGTGC
TATGCACACGCACACAAGGGAGGGGTGGGGCAGAAGGAAGGGAACAGCAG
AGGAGAAGGTTATAATTTTGGAATTAAATCCTGTCACGTGGACATACCAC
CATAGCTAATTGCTTGTAATTTATCCAGGAGTTTGGCATCTATTACAAAT
TATCTGCGAACTGATCAATTATTCTCAAAAAAAAAATT
>Unigene36_Chinese_fir  size 508  gap 0 0%
ATCGTGTCGGAAAAGTTTTTCCGGCAAACGCGACCGCCGGAAATGTAGAG
CGCGGCGCCGACAGACGCCATTCCGAAACCCTTGAGGATCTGATCGTCTT
CCAGGCCTGGAAACCCTACCACGCGATGCCATAGATTTTCTGCTGTGTTG
TAGGCTTCGATCCAATTCGACATTCCGCCTGGATATAATCCTGTCTCTGA
AACTTTTGCGCAGAATGAGACGTAAATCCAGTCTACTGCGCCCCTTTTGT
TGCCCTCCTTTTCTTCTTCCCTGGGAGAAGCTGGAGTCGTCTTCTGCTGG
CAGAGGAGGCCCATGGATTCGAACTCGGGTCGCTGGATTTAGGAATTTAG
GGTGCTTTAGCACTGCAACTTGGCGCAATTTTTTCCAGCAAGTTGTGACT
GGTTATGTAAGGCCGGATTGCGGATTAGGGCTTTGGCTGCCGCCCTATAT
TTTTAGTTTCCTGCGATTTTTACGATGCAGAATTTGAACTTGTGCGTGAA
TCAGCATC
>Unigene37_Chinese_fir  size 796  gap 1 0.12%
CGTCGGATCATTCAACCTCTCATTAAGCAACAATATACCAAGTTGCTCTG
CCAGCTCCTGGAAGAGAATCTTTATAAAAATTCGGGAAGAAGATGTAGTA
TCCTCCTCTGTGAGCCGTATATAAGCCAGACAATGCCATGGAAGAGCATC
CGTGCCAAGTAAGTGGGCAAAAAATTTTGCAACATTGCGCAATTTATTTG
TTTCCAGTCTGTGTATCATGGAGTACTGCTGAACAAAACACTTATCAAAA
AATTCCTGATANTATCATGCAGAATCTTTGACCAAGAAGTCCATAATACC
GAAGATACGTTCTCTCTTGACTACAACACTCTAATAGCATTATACAAAGT
TCCATCTCTTGACCCGGTTCAAGCTTGATCTTTAGTAGCTTATGACCAGC
TTCCTCAAAATCAACACTTGACATGATTGTCAAGTAAATTGTGCGCCTTA
AATTGACCAAGTTTGTTTCTGTCTCATCCTGTATTCTTAGTGCTTCCTCG
CCTTCCTCTTCTTCATCGTCATCATCATCTGAATCATCACCTGAATCATT
GTCCCCTTCTGCTTCATCGGAAGAAGCATCTCCAAGGATATCTTTCTTCA
GTTTTTCATAGGCCGTCTCATGCTCTAAGAACTCCGGATCTGGCTTGAAA
ACATCCAAACCAGCTTCTTGATCAAGTTCATCTTCTAGGAAAACTTCATG
TGTTAACTGATCTTCTTGCTCTACAAGGTCTAATTCTGCACGCACAGCCG
GATGACCCTCAAACTTGGCTTTGCGAATTGCAAAAAGACCTTCAAT
>Unigene38_Chinese_fir  size 1866  gap 0 0%
TCAATAAAATTTCAGATTATGAATGTAAACTCTGCACCTGATGACATATA
ATGATCATCATTGACTACTTTCTAAGTTTCTACAAACTTGAAAAGTATCT
CTGAGAATCATAATATCGGTCCAATACAACGTTAAAGAGAGGGTGTACAG
GTTCCAGCAAGTTGGTAAATGGACCCAGCACTGCTGCAGGAGGGGGAGGA
GTCCCAATCCGGTGTGACCAACTGTACTGGGCAGTAGACAAACCACTAAG
ACAATAGCAAGTATGATAATAATCACGAGATTTTCCAGGCTTGTCTCGTA
AACCTCCATCAAGAACCTGTGAACATAACAATATATAACCTTGCAATGCA
TGTGTGTTAAACAGGGGGCCACATTGAATGTCCTTTTCAAGAAAAGACAG
TCCAGAATCATGGCTGCCTTGCTTGCTGCCACTTGAGGAGTTGTTGCTAG
GAGCTTGATCTTCCTCTACAGTTTCAATGCATAATGCTTTCTTGTGGAAG
CAATCAAAAACTGGAAATATCTTTTCAGCAGTCAAACTTCTGTTAATATC
TTCACACTCTGAATCAGTTTCTGTGACATTCAACTGTTGAGCTCTGCTTT
CCCGTAACATTATACTTTCCTCTGAACTCGTAGCTCTATTTGATGGTAGT
GGTTTATCCATATGTTCCGTTTTGGCATAAGACATACTTGCCTGTTGATG
CACATCATCTGAAAGCCTTTGAATAAGGGGAAACACTCCTCCCTGCCAAA
AGGAATAACATCCATCCACCAATTTATTGGTACGGCCTTGAAATCCACCT
TCTACTGTCCCCTGGCGAAATACAGCCCAATCAAGAAGACTTGGTAAATC
TAACCGATGAGATTCATTGATCAAAATTAGTGCAGCCAACCCACAAAATG
TGTACCCACCATGAGCTTCTGCCCCGGGTTCACCTCCGATACCACCCTCA
AATGTTTGGCAACTCACAATATAATTTGCCAGATTGTGCATCAAAGCAGG
AACTAAGATGCCAAGCATTTTTGCAATAGAGACTGCAGTGTAAGAACCTC
GAACATCCATTTCACCAGCATCATGCATTCTGAATCCCCCCAAAGGATCT
TTCATCCGATGCAAAAACTCAAGCATTTTTTCCCTGTTTATCGAAGCCAA
AGCTGTCTCTCCGCCAACAGTGACAAGGGCATTGACTGCAGCATAAGTTG
TTGCAAGATGTGCCATTTGACCAGGTCCTCCGCCATAGCCACCATTAGGA
TCCTGGCAACGACGAAGGAAGTTAACCGTGTGCTGCCTAAGTTCCTCATC
AATAGGCTCTCCCAAAAGAGCCATGGAATGAAGAATCCAATAGCATAGCC
AAGGGCGGTTTGCATCTAACACAGAATGGCCTGGCCCAAGGCGACTGATG
CCTCGTTGTAGAAAATCAATGTGCTGATCACGCCAAAGCTCCAATGCTAC
AGGATAATTATGCGGCAATAATACTTTGAAAAACTCTCGGACTCTTTCTT
CCACAAGCAGCTGCTCTTGTTGCGTCATGGTTAGTGAATGCGACGAAGGG
GATGCCATGGTTAGATACCCCAAGAGTTCGGTTTACAATTTTCTTGCTCT
GTTCTGTGGCTTCCTTGGCTCTTAAACTCCTTTAGGGCCTTAACTGCAAC
TTTTTGACAAGCCAATAGAAAGTGATTATGTGCTTTCTAGAACATTTGTG
TATGGGATATGTGAAAAAATAATTACAGAAGGTTTATCAAGTTATCCGTG
ATATCTGAAAAGAATAGAGGGCAGTTTTTCAGCCTGTGCTTAGTAATTGT
TGTCCACTTTATGGTGAATTCTGGGCTAAAAACGTTAAAGCATCCTCTCC
AGAAGAAAAAGTTGAA
>Unigene39_Chinese_fir  size 203  gap 0 0%
TAGTAGTGTGGATACCCTCCTACCATTTATTCCTTGGGACTTAATCAAAA
AATTCAATTATTCCCGCACCTAAACAGCTAGCTAATTACTATTCTGATAC
ATCCATTAATGATATGTTTGGTTGTCGGTGTAATGCGCGTTTTGGGTTGG
CTTAATAAAAAGCATTACCTACGATTGGCGGGACATTCATGGACACTTAT
TCA
>Unigene40_Chinese_fir  size 289  gap 0 0%
TATATCATGGGATTGCAACAGGAGGATGGGTCCTTTGCAGGTGATGAATG
GGGAGAGATTGACACTCGGTTTTCTTACTGTGCAGTTTGTTGCTTGTCAA
TTTTACATCAACTAGATAAGATTGATATTGGAAAGGCCAACCAATATGTA
GCAAGTTGTAAAAATTTTGATGGTGGATTTGGGTGTACTCCTGGTGCAGA
ATCTCATGCAGCTCAAATTTTCTGCTGTGTTGGCGCCCTTGCAATAACAG
GTGCCCTGAGTCATGTGGATAGGGATCTTCTTGGATGGT
>Unigene41_Chinese_fir  size 297  gap 0 0%
CAAAAGAATCAACAAAGTGGAAACTTTTATAAAGGTGTTCACTAAAGTGG
CACAAACTTCCAAACGTGTAAAGGTACAGATTCATTCCAGATAGTTTGGA
GTGCATGCACACCGTCCCATACAATATGTTTTAGGCAATTATTTTTATGA
GTAATGAGAGTCCCATCCTTCTGTTCAAAAAAAGTGAAGTCATGAGTAGC
CTTTGATTACTTAGCCTTTTGTTCCATGCAAACATTGACTCGAGTAGTCA
AGAGAGACTCTTTGGGTAGCTTCATTCCAAGGTCAGCCATTATTTGG
>Unigene42_Chinese_fir  size 399  gap 0 0%
GCTTTTAGAGGGGTAAGTATTGGTAAAGTTCGCGCTGATTGGTTCAATTT
TAGGCGCCCAGTCTGTAAGTAGAAGAGGCATTTTGTGAAACAGTTGTTTG
ATGTTTGTAAATGTCTGTAACCATGGTAACAATTGTAAGGTAACTAGGTC
TAGTCAACTATACGGCCAGTTGGTCTGAACAATTACAACTGGCTTGTTCG
ATTTGTTACTCGCGGATTTTGCTAGTATAAGCGAAACAGCTATTTGGTCA
GTCTGTTAACCATGGATATTTTGTATTTAAGCCATGCTTCGCTGCAATCG
TGAGATGATGCGGCAGCTATTTCTGCTCTCGCCTTATTGCATGTTCGCTC
ATTGTTGTCATTGGATTTTGAAAGTTCTAAATATTAAAATTAGCAAAAA
>Unigene43_Chinese_fir  size 214  gap 0 0%
CAACCATGCTTATTAAGCACGGTCATATACTTGATTTCTTGTTAGCAAAT
CAAAATGTTGACAACACATGGAAGATTGATTGGTTAAAGGCAAGGAGAGT
GTTGAAGGGGGTCCGAATAAAGGCACTTCACACTAATATGGAGTTTAAGA
TTTTGGGTTTCAGTGAGAATACCTGCAAGGAACAACTATTTTCTTTGAAA
GTAAGAAACAAGAA
>Unigene44_Chinese_fir  size 166  gap 0 0%
CTTTTCCATGGCAGAGGCCCATGACAGGAACAAATTGTTTAAAAAAATTC
CGAAAAATTAAAGATCCAAAGAAACTTTACTCTTACCAGTCACTGACTAA
AGTTTCTTAATACTATTTGAAAGATATATGGTACCAGAGGAAGTACATGT
TGTTGTCTCACAAAAT
>Unigene45_Chinese_fir  size 415  gap 43 10.36%
TGGGCATTCAAACAAGTGGAAATGGGAGAATTTAGAAATCTGAGAGGAGA
AAATATAACAGATGATGAAGATGGAGTTATAGCCAAGAAGTTGAGCATGT
TGGNNNNNNNNNNNNNNNNNNNNNNNNNNNNNNNNNNNNNNNNNNNAGAG
TGATTCAAATGCTGGAAGGAACTGTTGATATCGCCATTCCTCCTCAGCCC
TTTCCTGCCAATACATCTGTCCAAACAGCAGCCTCTACTGAATCATCTTC
TAGCATGTGATATGTGTTTCACATGGTCTCATTCATGGCATCTCATCTAT
GTCGCATTGCATGTCAATGAATGTTGATCTCATCCGTTATCATTGGTGTC
CAATCAGCTTGTTATTATTTAATTTATATAGGCAATATATTCTACCAGGT
TAATGGTGCCAGGCG
>Unigene46_Chinese_fir  size 308  gap 0 0%
GAATTGAGAAGTGAAGTAGATAAAGAAGGATCCTTCATTGTTGTGGGACT
TGAGGTCAACATCATTTATGATGACATAGAGAAGTGCAATGATAATGACA
AAGGAGAAATGATTTGTAAACAGATAAGAGCAGTTTTAGAGAATTTGATT
TCATATCATTTCGGAGAAGGGGTAGTGGATGCTTTGTTCAATAGATATGC
AAAAGTCCTTGCAGCCAACATCATACAAATCGATGAACTTTTGAATCAGT
CAACCGTCATTGCTTTAGCATTTGAACGAATTGTCTCCACTTAAAGTATG
GTAACAGC
>Unigene47_Chinese_fir  size 352  gap 0 0%
CTTTTTGTGTGGACGAAATCGCCCCTTAAGGAAGCCGATGAATTTGCCAA
TCCATGGAGGACTTGTTTTGGGGCAAATACATCAATTAATAGCCTTCCAT
CTGTCTCGCTTATTGTCTGCAACTGTCCATTTAGCATATGATGGAGTTTA
ATGGTGTGATGGATGTTGAGCACTCAACTTTTCTACTCTCTGTCATACTG
GCCGCTGCACTGGTGCTGCTAATGGCCAAAAGGATGAGTCAGGGTAACAC
TGGAAAAGGGGAAAAACTTCCTCCTGGAAATTTGGGGCTGCTTGTGATTG
GTGAAACGTACCAATTTCTGAGAGCAAACATGGCATTCGGGGCCAAAGAT
TG
>Unigene48_Chinese_fir  size 387  gap 0 0%
ACTGAAAGAAAATGTAGAATTGCTGGAGAAATTTCTGAACTGTAGAGGGA
ATGGATAAAAGGCATGGCCTTGCAATCGCTGCGTCACATTAGTGAGCTCT
AGAATCAACTTTTGCCATTCCGCTCAGGCTCAGATTGGAGTCCTTGAATC
CCTCGAAAATAAAATCAGAACTATTCTGTTGCTGTTGTTGTGCAGGGACC
GAAATAAAATACAGAGAAAAGTAAAAGGCCAATACCAAAGGAAGAAAAAT
CTGAGCGTCTGCCATAAATCTTCTCCTCATTATTCAGCCAGAGGCACAAG
ATTACTGATTTGAGAAATTTACAGAAATTTTACAATTTCAATAAATTGAG
GGCTTCACAGATAAAGCCCACATCACCATAAAGTGCG
>Unigene49_Chinese_fir  size 387  gap 0 0%
GGTATGCATTTCAAACTCCAGAGGCATGGAACGCTGAAGGCCAATACAGA
TCACTGGCTTACATGCGACCTCTTTCTATTTGGGCAATGCAGTGGGCTCT
TTCACCCCCAGAATGTATTAGAGAAGCCCCAAGACCATCTATGGAATATG
ATGTCTCCAATCACCACCATATTGGATTCTCAAAGGTGGCAGAAGTATTG
AAGTTCATTCCTCACGCACAAGTCATGGGTGCTCGCAGTTTTCCCCAGTA
TCTTTATGATTGTATTTGTAAAAGAAAGCGTCATTTAAACTATGGCCATG
CATTCTTATATTTTGAAGACAAAAGCAGTGGCATCATATCGTTTTAATTT
CATTGTAAACAAGGCTTATTTGAAATTTTGGTGGACC
>Unigene50_Chinese_fir  size 183  gap 0 0%
CAGACGGCAAGGAAGTCGACTGGGGGAAAGGCTCCCCGCAAGCAGTTGGC
AACGAAAGCGGCGAGGAAGTCTGCTCCAGCGACAGGCGGAGTGAAGAAGC
CACATAGGTTCAGGCCTGGCACCCGGCACCGTAGCCCTTAGGGAGATCCG
TAAGTACCAGAAGAGCACCGAGCTCCTGATAAG
>Unigene51_Chinese_fir  size 254  gap 0 0%
CTTGATCAAGCTCTTCTTCGACCTGGTCGAATTGACAGGAAAATTGAATT
TCCTAATCCTAACGAAGAGTCTCGTTGGGACATTTTGAAAATCCATTCAA
GAAAAATGAACCTGATGCGTGGTATTGATCTAAAGAAAATTGCAGAGAAA
ATGAATGGAGCATCTGGTGCCGAGCTTAAGGCTGTCTGCACAGAAACAGG
AATGTTTGCACTGCGGGAAAGACGGGTCCATGTGACACAGGAGGATTTTG
AAAT
>Unigene52_Chinese_fir  size 194  gap 0 0%
GTTGTAGGACCTGATCAAATTGCAGAGGTGGTGAGTCGTTGGACTGGTAT
CCCCGTTACCAGGCTTGGCCAAAATGATAAAGAGCGGCTGGTAGGCTTGG
CTGAAAGGTTGCATAAAAGAGTTGTCGGGCAAGATGAAGCAGTTAAGGCA
GTTGCAGATGCTGTGCTGAGATCAAGGGCGGGACTCGGGAGACC
>Unigene53_Chinese_fir  size 256  gap 0 0%
ACATTGCGGTGTGTTGCTTTTGCTTACAGAACACATGATATCGAATGCAT
GCCTAGTGATGAGGTTCAACGCGAATCATGGGAAATTCCTGAAGATAATC
TAACACTTCTTGCTATAGTTGGTATAAAGGATCCATGTAGACCAGGTGTA
AAAGAAGCTGTGAATTTGTGTCAGAATGCTGGTGTCAAGGTTCGCATGGT
GACTGGTGATAACATCTACACAGCTAGAGCCATAGCTCTTGAATGCGACA
TACTCA
>Unigene54_Chinese_fir  size 839  gap 0 0%
CCCACTGTGCAGAGCCCGTGCCGTCAAAAAATGTCCGTCAGACAATTATT
GACGGCCTCTTCAACGGAACTTCGCCCTTTCATGGCTTCCCTCCCGAGCA
TATAAAACCCTTCCTGCGGAAGAAGCGCGTCAAAGGATGGGGTTCCACGG
GGGCTGTATTTGAGCGGCTAATTAAGGAAGTTAAGCCGCGGACAGTAGTA
GAATTGGGGACTTTCCTTGGCGCCTCGGCTCTCCATATGGCCGCCGTCGC
ACGTGACCAGGGGCTAAAGACGCAAATTCTCTGCGTGGACGATTTCAGGG
GCTGGCCGGGATTCCGTCAAAAATTTAAAGACGTCGGACTTCTCAACGGC
GACGTGACGCTTCTCTACCAGTTTATGCAGAATGTTGCGTTTATGAATTT
GACGGCAGATATTTTGCCGTTGCCGTTTTCGACGGTTTCCACGGCGAGAA
AGCTCTGCGAATGGGGGATTTATGCGGATCTCATTGAAGTTGACGCCGGC
CATGATTTTCTGTCTGCCTGGGCTGACATTAATACGGCTTATGCAGTATT
GAGGCCTGGCGGCGTCATGTTTGGACACGATTATCATACCAAATTTGACA
ACTGCGGCGTCAGGAGGGCCGTCAATTTGTTCGCCAGATTGAAGGGTTTG
CGTATCGAGCCTGACGGCGAGCATTGGATTCTTCGCCCGCCTGGAAATAG
TTTGTAGTTTCTGGTCAATACAAAACATGGAGGTTTAATTGTCAGGAATC
TGTAAATTTGCTTCCCATGACCGTTTTTCTTCTTTTCCAAAGGAGATTCT
GATTAGATTTAGATTTTTTCAGTATTGGAATTTTTTTTT
>Unigene55_Chinese_fir  size 429  gap 0 0%
CATAAAAGACCCGCTTACTCCATTTCTGAACAGGTACTAGGCGAGCAAAA
CCAACTGGGTATTGTCTGGACTGCACAGAAATCGCTGAAGCACAGGAGGA
CAGGTTATCAAATCAGGTCCCCCTGGAAGCATATGCACAGATACCAGAAC
TATCAAACCTGGTCAATGGTTTCTTGCCCTCACAGGCCCCAGATTTGATG
GCCATCATTTTCTGCAATCTGCATTAGCTAAGGGCTGTGCAGGTGTAGTA
GGAAACAGGGTTTGTGAAAGCTGGCCGAGGGGTTTTGTGAAAGTTGAGGA
CAGTAGTACATTGATAGCCCTACAAAAATTAGGATCCTCAGCAAGGAAAA
AGTTCAAATGTCCTGTTGTGGGTATCACAGGAAGTGTAGGAAAGACCACG
ACAAGGGCCATGATTGCCCTTGTCCTGGA
>Unigene56_Chinese_fir  size 745  gap 0 0%
ATTTGCAGACATGGTCGTAAAGATGAATGAGGATCAATTTATTTTTAAAT
GTAAATTCATGCTGAGGATCAATTTGCTTTTAAGAACCAGTGGGTCTGTC
AGGCACTCACAATTTTGGTTTTGTTGTGGAAAAACAGAAAGAAATGTCAA
ATCTGACAATTGTTTAGGTAATGCAAGTCTGCTGTAGAGGAAAGAATGGT
GAAACATCCATCAAAAGGAAAAATATAATCTGACGTGGGGTGGGGACTAG
GGTTTGTAGAAAGTAGCCAATCAAATTCTGTGTGGGCTCTTTTTTTCTTC
TCTCTGGCAATTCAGCTTAGACTTAGACCAGAGCAGAAACAGACATACAC
AGCAGCTTCGTCAGTCATTACAATTTCCAAGTCTTTGTTGACTTGTAGGC
AGCGAAAGGGAAAGGGGGTTTCAATGCCGGATCACACACGACGCAGATTT
CGATTTCTATATCTATGACCAGAAGAAATTGGGGATTTTAGGGCAATGGT
GGTATACATCTTAGCATTTGGGGCTTTGTGTGTTCCCCTGCTAATACTGG
AACTCAATCCGCTTATTATCTTGATAGTTTTCCTCCTCTTCCTTTTCTCG
GCCATATATCTGCCCAAGCGACGGGAGCCCTGATCATGGCTTCCAAATCA
GGGGCTTTCCTGTCAATGTTTCTGTGCGTTCTGGTGGCCACAGTGGCGAA
AGCGCAGGATGATGAAGATCAGTGGTTCTGGATAATGGCGGACAG
>Unigene57_Chinese_fir  size 211  gap 0 0%
TTCCATTTGGGGCAGGGAGAAGAGGATGTCCTGGTGCTGCTTTGGCAATG
TGCATGGTGCAAACAACTCTCGCAAGCTTGTTGCAGAGCTTTGATTGGTT
TGTTCCAGATGGAAGAGTCCTTGACATGAATGAAGGGGTTGGCTTGACAA
CGCCAAGGGCAGTGCCTTTGGAGGTTATCATCAAGCCTCGTCTTTCCCAT
CATCTATACCA
>Unigene58_Chinese_fir  size 360  gap 0 0%
ATGGTCCCCCCATATTCAGACAAGGTTTCACGTGCCTCGCCCTACTCGTC
ATCATTATGTGTGCCCTTTCGTGTACGGGAATATCACCCTCTACGTTCGC
ACTTCCCAGAGCGTTCCACTAAAACACACATAACTTAATGGGCTGATCCC
CGTCCGCTACTAGGGGAATCTCATTTGATTTCTTTTCCTAAGGGTACTGA
GATGTTTCACTTCCCCTCGTTCGCTTCTTGTACAAGTACAAGATACCTAC
CTTATGGTAGGTGGGTTTCCCCATTCAGAAATCTCCGGATCAAAGGATAT
TTGCCGCCTCCCCGGAGCTTTTCGCAGGCTATCACGTCTTTCATCGCCTC
TGACTGCCAA
>Unigene59_Chinese_fir  size 546  gap 0 0%
TGCTGAAGAGGGCCAATGCTGTATACTTTAAAGACTGCGAAGCATGCCAG
TTAGAACTTCGCAAAGAGCAACAACAAGGCTATCCGCTGAAAGAGTTTTT
CTTTGTTGGGATGGTTGTGCTTGTCAATGCTCTTCCCATATCTTCCTTGT
TTCCCTTCGTCTATTTTATGGTTAGAGACTTTGACATAACAAACAGATAC
GAAGATATAGCAACGTATGCTGGTATCCTCGGATCATCGTTCATGGTGGG
ACGCTTTCTGTTTTCAGTGTTATGGGGAGTTGCCGCAGATCGATATGGCC
GCAAGCCTGTTATCATAATTGGTGCCATCTCTATAATCGTATTCAATACC
TTGTTCGGGATAAGTGTAAACTATTGGATGGCCATTTCAACAAGATTTTT
GCTTGGTTCTTTTAATGGCTTGATTGGTACAATAAAAGCATATGCAACGG
AAGTCTCGAGAGAGGAGCATCATGCTATGGGGTTGTCAATTGTCACAACC
ACATGGGGAATTGGTTTGATTATTGGTCCAGCAATTGGAGGATTTT
>Unigene60_Chinese_fir  size 985  gap 0 0%
GCCCGCTGTTGCAAACGTATGCAGAGGTATCCATTTTGCAGATGTAGCTC
GTTGAAGATCAGGTGTGCGCTTATTTAAGAGAACCTTCTCCTCTGGTGTA
TATAACGGGCGACACTCTTGTGGCTGATTTTCTTCATCATCTTCAAGCTT
GTATTCTTCATCCAGCCTCTTAGAGATCTCTTCAAATCCCGCTCCGACAA
CCTGAAGCCGAGGGTTCCTTGGCAACACCCTTGCATTAACAGAACCCTCC
GACGACATTTCAACTTTAACAACACCGTTTCCCGAATAAATTTCAGCATT
CCCTTCTCTAACAGAAGAAGAAACTTCTGTCACTTGACATGTACTTAAAA
TCCCATCACTAACAAAAAAGCTCTCCAGGGGCTTTCCACTTTCCTCTTCA
GCACAACTAATTTGTCCATTGCGTTCTGTCACAGAAGAACAATAAATTTG
CGACGTTTCACGAGAACTTAAACCCCTTTCACCAACAGAAGAACTCTCCA
AAGCTTTTACATTTTCCTCTTCAATGCAGCGAATTTCGTCACTCTCGTCC
TTGACAGAAGAAACTCCCGTTAATTCATCCGTAACAGAAATATTATCCAA
AACCGCGGCCTCTGCAGACGAAATATCCGTCGCTTGATTATCAGAGATTT
TTACCGGTTGTGTAAATTTCAACTGTGGCAATTTATGAGTATTATGTTCT
GATAAACCGTCCCTGAAAAGTTCAGTTTCTCTTTTTCTCTGAAAACAGTT
GGCCAATTCAATTCTCTGCATTCTTTTCTTTCTTTCCTTTTTGGGGACGT
TGAGCTCCTTTTGCAGCTCCCGCCATTCTTCCGGTATTAAGCTTTCTTCT
TCTTCGTGTTCTTCCTCCCTTGAAATATTTATTGGCTGGTTTTTTATAAT
TTGTGGTTGTTCAAATATGCCGTCTTCGAACACAACGCAGTCGCCAAGAA
TGTTGTCGTCTTGGTCATAATCCGTCCAATTTTGG
>Unigene61_Chinese_fir  size 197  gap 0 0%
TGCTGTTACAGTTGAAGTGTGGGAGAGCATGTGGGGAATCCACTCCAATC
TCCACAAAACTTCAAATAGCAAGGGACAGTGACCAAGCATGCATAATTTA
CAAAACCACAACATTCTACTATAGTGAAAATAATGTTAAGATCTACATTC
GAATGTCCACCACTAGGAAAGTTTGATAATATGAGAAATGAATAAAT
>Unigene62_Chinese_fir  size 418  gap 0 0%
ATGTCCCCCATACCATACTGTGCTAAAGGCAAAAATTCCTTCCCTTCATT
CGCTTTCTGATCTCCAGAGACTGATTCAAACCATCCAAAATCCACCATTC
TCACCGGGCATTTGAGTCCCTTAGTGAAAGCTGCAGCCTGTGGAAGATTT
GTCCATGGATTGTCCTGATCTTCCTCACCTTTTTGTTCACAAAAAGCTGC
AACCCAAGATCTGGTCTTGCTCTTGAGTATGGTGATGTTAACTTTGCAGG
TCGTCTCCAAAGAAGAAGCCACTCTAAACACATGGGTCAAAACATCATCT
ATGGTGCAGCCATCAACAGGTTTGTATACTCCAAATGAAACCCTCACTAC
TTGGTTATCTGGAGCCATTTTGTCTTGGACAAATGGACAGTTCTCTGCTG
GCCTATTTTTTTCTAGTT
>Unigene63_Chinese_fir  size 443  gap 0 0%
TGGTTGGTCTTCTAAAAATTCTACAGAAGCCCTGCATCTGTGCACCACAG
CTTGACTTTCAATTACCTCCTGAAATCTTTTCTTAAGATTAATGATTCCT
TTTGTTGTAAAGCTTCTAAGAGTGCCTCCAAGTTTTACTGTACTTGGAAT
GATACCGTGTCCCTCTCCACCATTGATAAAGCCAATTGAGACCACCTGGC
TATCAAGAGGATCTGTTTCTCGGGAAATGATCTCCTGCAAACTCAAAACT
ATAAAAGAAGCAGCAACAATTGGGTCTACATTCAGGTGTGGAAAAGCTGT
ATGCCCACCTTTGCCTTCTATAGTTACTTCAAACACCACTCCAGCAGCCA
ATAGTGGCCCTGGTCTTGATGCGATGCGATGGTGCCAGTTGGCAATGAAG
GATCAACATGCATACCAAAAATAGCCTCAGCATCTGCAAGTGC
>Unigene64_Chinese_fir  size 273  gap 0 0%
TCACCGGAAGCTCTCTCTGTATATAAACTATAAAGTCCTTCATATGCTGA
ACCCACTACCAGCTTACGAAAGATTTTGTTTGAGAACAATAGCTGTGATA
ATAGCCAACATCCTTTGCTGAAGAAAACCAAAAACATCTGCAACCATACA
ATCAGGGGAAGTAATCTATGCAATCTGACGCTTCTGAAGAGTCTTACAAT
TAATTTTGTAAGATAACTTTCCCCTGCTCTTCCCCACCTGTGCATTTTGG
AGCTGTCTATTAAGTCAAGCAAA
>Unigene65_Chinese_fir  size 226  gap 0 0%
AAAACAGCTAGTGATAATACTGCGGATTTTTCTTTTTCTTTTCGGATCTT
TAGTTTTCACCTGTGCAAGCTTAGAAATTCCTCATTCCCCTCTCATTTTT
TCAATGAGTTTATTCCATTGCTTTAATGGGATAGGGGTTTGATTTTGGTG
GTGGGCAAGAACCGGGGAATAAGTTATTGGATAGAGAAATTTAGCACAGA
AATGGGCTGGTTTTCATGCTACGGAT
>Unigene66_Chinese_fir  size 521  gap 0 0%
GCCTCACAATTTGCTGGTGGATAAAGAAAAGGGTTTGGTCAAAGTTGCCG
ATCTTGGATTGGGGAGGGCGTTCACCATTCCTATGAAGAAGTACACCCAT
GAGATTGTGACTCTTTGGTATAGAGCGCCTGAAGTGCTCTTGGGGGCTAC
TCACTATTCCACACCTGTTGACATGTGGTCTGTTGGCTGTATATTTGCTG
AAATGTCCAGAATGCATGCTCTCTTTCAGGGAGATTCAGAACTGCAACAA
CTTCTTCACATTTTCAGGTATCTTGGAACTCCCAATGAAGATGTATGGCC
AGGAGTGACTAAGTTGAGAGACTGGCATGCCTATCCTCAATGGAAGCATC
AAGATTTAAGCCTCGCTGTTCCTGACTTGGAACCAAATGGTGTAGATTTG
TTATCTAAAATGCTGATTTATGAACCATCGAAGAGAATCTCAGCGAAAAA
GGCAATGCAACATCCTTATTTTGATGACCTTGACAAATCTCAATTCTGAG
ACATTTTTATTCTGATTTTAA
>Unigene67_Chinese_fir  size 1270  gap 0 0%
CTCAGATTTGCTCCATCAAAGAACACAGATCAGTCTGTTGCCACTAAATG
TAGGGTCATCACACAATATTGCCAAAATGGCTTGGAGGCTAGAAAATCTG
CGTTGCCGGCTGATTTCAGCAAGGTCGATTGAAGAGACAGGACTAGACTC
TTGTTTTTATGGGGATGGTTTCTCGTATTATCCTTCCCATTCAACAATTC
CAACCTCTCAGGAGGGCTGCAGCACCACCTCAAGAATCACTAAGAATACG
ATTACAAGTAGGGATGCTCACGTTGCTAGACAAGGTGCCTACCGAGATAT
CCGTTTCTCACACCAACAGAATCTAATTCCAGATCGCGAGGATAAGCAAA
ACTTCATCAGTGACAACTCTCGAGTGCGATATAGTTGGGAAAAGGATGAT
GCTTTTGAGAATGATCAATTAAGGACTGATAAAAGAATAGCTGGAAGAAA
CCATAGTGCAAATGGAAGATCAGATACTTCCTCAGAGAAAACTGAAGAAC
AGGTAAATCATTGTGCAATTTCTGCACGGAAGGCTGAAAAAGTTTGCAGC
ACAATTTTGCCTGTCCACAAGAAAGATATCAAGAAAAACAGTTTCCTTTT
ATCAAACAAAAGGAAATTAAAGGCAAAACGTCTTCAGACAAACTCAAATT
TGCGAGATAAAAATATAGAAGAAAATTTAGATAACCCTTTGACTGAATTG
CTTGATGATGACAGAAGCACCAAACAGGAGTCTGTGGCTGAGGAACAGGA
TGCAAGATGGAAATGCAGTTTGATCACTAATAAAACAGACAATGATGGGA
TTTCATCAATCTCTCTGAAATATAAGAATTCTTATGAGTGTGACAAAGAA
GTGCATGGATCTAGGGATCTGATAGTAAATGACACCTTGCCCGCACACTC
GATGATTGAATATGAGAAATCTGTTCTTAAATTTGATGCACATACGTTAT
CATCTGAGTCTCCATCAGATGATTGCATAGATAATTCATTGGAGCAAAAT
CTAGATGCTCTTTCATTGGAACCATCTGCAGCTGGTAGCCCGAATGAGAT
AGTTGCAGGTTTATGTCTACCAAGTGATAGAGAAAACCTGGTTGCAAAGG
AAGAAACAGAGCAACTTCTAAATAGACTGGATGCCAATGTTACACCTGGC
AGGAATTCTCTACCAGGTGCACGAACACGGTGGAGGCATCTGAAGAATAA
AATGACCATTGTTAATCAGGGAGATGCAGGAAGTATGGGGGCAGCAGCAT
TTGAAGGTGTTAGGACTACA
>Unigene68_Chinese_fir  size 788  gap 0 0%
AACCTTGGTCTGCCCCATCTCTATTGCTTGTAAGGCTACTGACTTCATGT
AGCATATGACGGAACTCCTTTTGTGAGGGCTGCAATACAAAAAGCCCTGT
ATGGAAATCACAGGGATTGATGAAGGTAGCACAAAATTGTCCACACTGAA
AAAGCTCATCTGTATTGTGCAGAAAAAGATTGTCTGCATCAAGCATGACA
ACGCGTTCATAATCCACAAGGGTCCATGCATAGAGCTTGTTCAGTGTAAG
AGTAAACCGCTTGTTGAACCCTTGCTGATAACTATAAGGATTCTCAATAT
TCTCCACAGACTTCACTATAACCCCATCTTCATGCAGGGTCCTTATCCAA
TTCTGCGGGACATCCTTGGAAGCAATAACAATGAGGTCTGCATCCACTTT
GAGGCGAATCAGTGAGAGAAGCATAACCCTGATAGCTACATAAAACTCAT
AGTCCCTCGGCGTCCCCATGTACATCATTGTCGCATAAGCATTTTTGGAG
CTCTGTTTTGCAGGCGAAACAGCTCCGTGTGAACCAGAGAAGCAGATTCC
AGCCAAGAGAAAAATACAGAAGGCGAGCCTAGCGCTTTGAGCTGACATCC
GATCCATCTTCCAGAGGCCAAATAACCAAAAAGTATACCTTGGAAAGATA
ACCTATAGTTGATGAACCTGTTGTTAAGCACACATATCTCTGTGCTGGCA
ATAAAAAGCCAATAAAATGCCAGATAACCTGATTTCCTCAAGTGTTCAAA
ATGCAGATTATTTTCCGGCTCAGTTTACCGCAAAAGAT
>Unigene69_Chinese_fir  size 255  gap 0 0%
CTAACAAGGACTTGCTATCCTGTATATTCCCTGGAATAATTCCTTCTAGA
TGATTATTTTGTAAACGCAGATTCTGAAGCTGCTTAAGCTCAAAAATTTT
GGGGGATATGGATCCTGATAAAAAATTGTTACTCAAATCCACATATGTCA
AGTTTGGCAAATTTGATAGCTTATCTAGAATACTTCCATTAAATTTATTA
TTTGACAGCTTCAAATACTGCAACAGTAGAAGTTTAGGCAGCACATAGGT
CAATG
>Unigene70_Chinese_fir  size 241  gap 0 0%
TTGTTTCTGGAACATCTCCAGAAACTATTAGCTGTGCTAGTCCCTCAGCA
ATAGCCGTTTTTCCTACACCAGGATCACCAATAAGGCAAGGATTGTTCTT
TGTGCGACGTCCCAATATTTGAATCACTCGTTCAATTTGTGGCTGCCTTC
CAACTACAGGATCAAGCTTGCCCTCCTCAGCAAGATTTGTCAAATTGGTT
CCATATTCCTCGAGAGTTGGCATCTTGTTGCTGCTGGTACC
>Unigene71_Chinese_fir  size 507  gap 0 0%
TGGGGTATATATGACGTTGCTTTTGTAAATGTCTTGAAAATAGACCAAAA
CTTTATGTATTTCTTGGTTGTAAAAGATTATAGGTGTGCCAGTCCAATTG
CTAGTATATTTCTCTTACAAACATAAACACAGACATATTTATGTAATGTC
TTTGTTTTTGAAGAAAATGTTGTGTACATTAACTGGCACTTAAAACTTCG
CGGTTTGTCTTACTAACCGCGCACTAGACGGGAAGGTGAAAAGACATGAA
GAGGAAACGGAGTCAAACCTTAGAGAGTGTGTTTACGTGGGGCGTCTGTG
AGATAAGCCCGGCCCTGCAATTGCCACAACCTCTCGAGTAAAGCGAGAAA
GATTTGCATCAAAGGAACCGCCGGGCATCATAGCCCGCCTCGCCGCTTTC
TTCCATTTCAGGCTATTCTTCCTCACCTCTGCAAATTCTTCCTTGCCCTC
CATCGCTGATCTGACGCATCTCTCAATCTCCTGCATCGCCACAACCCCAT
CCTCTCC
>Unigene72_Chinese_fir  size 363  gap 0 0%
GGGTTTGATGTCGAAATGTATAATTCGCTCTTGACACTGCTCATGTAAGT
AGGTCAATGCTCTGGCTATATGTAGAGCTACTTTGGATCTGGTCTTCAAG
TCGAGCACATTTTGGTGGGTATCGTTGGCAAATATCCATTTGTCCAGAGA
TCCATTTGGTAGAAACTCATAGACCAGCATTCGATGAGACTTCTCTGCAC
AGAAGCCTTTCAATCTTACCAAATTCAGATGATTAATGTTGCCTAACGTT
TCAACTTCTGCCTTAAATTGTTTTGTTCCTTGCCCTGCTCTGTCAAGCGG
CTTAACTGCGATCTTTGTGCCATCAGGCAGAACGCCCTCGTAAACTGAAC
CGAATCCCCCACT
>Unigene73_Chinese_fir  size 754  gap 0 0%
CTACGTTTTCGATTCCATGATTTTTTCACTTGAATCTCCTGCGCGTTTCA
CTACATGCAAACATACAGGTCCATTGTCACTGCCCAAATGCCTTGTTTTG
CGTCTCAGATTTTCATCATCATGGCCATCTGCATGCCTTATTTCCTCAAA
ACATTCACTATTCTCCACTCCAATATCATCGTGCCTTGCCACATCTCCAA
CCAAATCCTACCCACAAGAAAAAAATGGAGAACTCTTCAATAATAACATC
ACAGAATTTATACTCAAAGAATGTGGGGTTTCCGAGTCTCAGCTACCAAC
AATCCACAGGAGGATGAGAAACCCCCTGTCACAACGCAAATCCCTTCACA
CAGCCCAACAAGCGCTACAGTTCATCAGAGACTTGGGACTCACCACACAC
CAGGTAAGGGCTGTCATCCGAAAACACCCAAATGCCCTCACATACAAAGT
GGATCTGATGAAGTCCAAAATTGATCTTCTCACCACATTAGGGCTTACTA
GAGAAGATCTGGCAGTTGTTATAGTCCAACATCCTAGAATTCTTGGCTTG
AGTTTAGAGAAAAATCTTAACCCTAAAATTCGACTACTTGCAAGCCTGTT
TGGCTCAGAAGCCCATCTGTCCCAAGCTATCAAGAGGGCTCCAGATATTC
TGTTTAGCGATAACAATGTGACTGGTAATGTGGCAAAGAAATTGAAGCAG
ATGAAAAGCATTGGTCTCCTGGAAGATGAAATCAAGGATATGTTTAAGAA
GGAT
>Unigene74_Chinese_fir  size 368  gap 0 0%
TTCACTATCAATGGGCAGCCGGGAGATCTTTATCTATGCTCAAGTTCAGA
TACATTTAGAGCTTCTGTGAAAAGAGGGGAGACTAATCTTGTGCGGGTGA
TCAACGCAGCACTCTATTTGTCGCCATTGCAAACCACGAAATGACGGTTG
TAGGCGTGGATGCTTCGTATACAAAACCCTACAAAACAAGCCTTCTGATG
TTGGGTCCAGGGCAAACCACAGACGTACTAGTGACATTCGACAAGACAGA
AGGCAGCTACTATATTGCTGCTCGAGCATATGCCAGCGCTCAGGGAGCCC
CATTTGATAACACCACCACCACTGCTATCTTCGAGTATGGCAACGGAAGC
TCCCCTGCTTTGCCTAAT
>Unigene75_Chinese_fir  size 264  gap 0 0%
GTCTCTCGGGGCGTTCCTTAATCAGGCGGATCAACTCCTGGCACTCGCTC
TCCCTCCCGTTTTTAATACGCTCTTTGGCTTGATCCATAGAATCTTTGTT
GGTTAACCACAGACTTGCCGGATTTTCTCCCGGCATGCATACATGCTCCA
ATGCTTCCTTGTATTTCTTAAATTGTCGATAGTCATCTGATGGATCAACA
TCATAGAACAAGCACCTGTCATTTCCTATTATAGCCTTGCGCAGAAACAT
GGAACCGAAAACCA
>Unigene76_Chinese_fir  size 1038  gap 0 0%
TTACCCTGGCCGTGTTGAAAAGAACCGTTCTGAAACTCTTGGGAATGTCC
GCCCGCATTAAGAAGTGATAATTCAGTTTAGTAAGGGCGTCTTCATTCAC
CCCGTACAGATAACTCAGGGCTTCTTCTTCCGTGCACCCAGGATGATCAT
TTATGTAACATTGTACACATGAAGCCAATTCCCCGCGATCTCTTTCCTCC
TGGAAAGTTCTAACATCGTTAATAAGCCGCCCTGTGAGACTGACGAGATT
CAGGAACTCAGCTCGAAAGTCAAACTTCTCGAGAATGTGGTCGGGAAGAA
CCTCTCCCGTTGAAAATATTGGCGTCAGGCATGTGACTCCCAGTGCTATT
GACTCTACGGCGTTATCCCAATATTGATCTAGTGACGGTGAATAACGTCT
TTCCATCCACTCTGTTTCTTTTGTGTATCTGCAGAAGAGATCCAACCACT
TTCGGCGCAGGTAAGGAAGCACATCACGTCCTTGGACCTCCCGCGCTCGT
TGAGAAATGTCAGTCAAAGTATGATAGAGCCCCATAAAAACTATTCTCAT
GTCCTCTGGTAGATGCTCTATTTGCGATGGATCCCATCTTTCGAAAGCTT
CGTTGAAGAGTTTGGCTTGGTCGAGAGTTGCATAGGTGTCATAGAGGTCG
TCTGTGATAACAGCCATGATTCCGGCTTTTGCATAAGCGAGTCTGCAATC
GCTGTATTGTGGTTCAACCATCACCGCTGCAGCCGTCCAGTATATTGCCA
CTTCTCTGTGACGAGTAAATTCCAGCTGCGGGAAATTGCAAGCCTTGTAC
CATCTCTTAATATGTTGTATTTCGGATCTGTGTATCGCCTGAATGCGGTT
GAAGTCGAGTTTGGCCAATTCTAAATACTTGTCGTTGCTCGCATTTGGCA
TTTGATATAATGTCTTCCCCAGCCACAAGTCATCGGGATTAAACACTTCT
ATGTGATTTCTAAACATCAGCCTTGGCATATTTCTATTCCATCGAGCGAA
CAAAGCATTTTCAACCTCTTGGCGAAGGTTTTCCTTGA
>Unigene77_Chinese_fir  size 1257  gap 11 0.87%
GGCCCATGGTAAACGAGATAACCTTCTGAAAGTAAAATGACGTCGTCGAA
GAGATTGTATGTTTCAGGGGCAGGCTGCAATAGCGAAACTACCATGGTTG
AATTGAAGACATGCACGTATTGGCGTAGGCATTTAATTATCTGATATGTT
GTAGAGCTGTCAAGGCCGGTTGAAATCTCGTCCATAAACAAGGCGTTTGC
GGCTCCCACCATCATCTCTCCAGTTGTAACTCTCTTCTTTTGCCCACCAG
AAATACCTCTGCGCATTTGATCTCCTACCATGGTGTCTGCGCATATGTCC
AACCCCAATATCTTCAAGATGTAGTCCGTCATCATATTCGTCTTCTGTCC
CTCTATTGCAGTTGCCTTCATGAATAAATCAATGTCCGGATCTGGTTTGA
TACCCTGTTCTTTCTCTCGCCTGGAAAGTTCAGTTAAAATATCATATCTG
GAGCCAACGCCCTGGCAGCGAGCAGCGAAGTCTAAAGTTTCCCTTACAGT
CAGTTCTCCAATGTGCAAATCATGCTGACTAATGTAAGCAGATGTCCTCT
CTGGGACGAACTCGTCCATGTTATGTCCATTGTATTTTACTGATCCTGTA
ACTCTGAGAGCTTTGTCCAGCCTTCCTGCAAGAGACAAGAGCAGCGTAGT
CTTGCCCGAAGCAGGAGGTCCAAGAAGGAGCGTAATCCTGCCAGGCTTCA
CCACACCACTGACGTCGCGAAGAATAGTCATGGTTGTTTTGTTGCCCTTG
TATAAATGAAGTGATTCCAACAGCCCCTCCACTATATTGGCCACATAGTT
GGTAAGCGTCGGCAACGCTCTGCCACCGATATGGACGTTGGCATCGACAT
TCAGGTGCTCATAACGTATTTCAACCTCGGGCAATTTAATCCCGACTCTG
TCGATTCTCTTACGCTGGCGAGTGAGAAATCGTTCATTGTCCTGCTCTGC
AACTTTGACAAGCCTATTGAGCACTCCTTGGCGAGATTCCAGTTGGATAT
TTGATACATCCACCTCACCATGAATGTCTCTAAGAATTGTAGTTCTTAGG
CGATCATAAGTGGGCAGCCTCTCAATGGCCGCCCATTTCAGGGACTCTTC
ATCATCTAGCCGATTTGTTGAAACGTCTGAGAAAAAACTCNNNNNNNNNN
NTCCCCCCCGTCTCCCCTGCCGTAGGTTGTCTGTCCATGACTGCACTTCA
CTCTCTGATCTTACAGACATAATACAGTAAGACCTTCAAACAATCTAAAC
GCGTTTG
>Unigene78_Chinese_fir  size 536  gap 0 0%
GTTGGCCATAAAAAAACACTTACCAAAGCTTCTGACTTATACGATTTACA
ACAATCTATTCAAAATACTTATATTATACTCTACAATGCTTGGTCAAAGA
AAACATCATAGATCTCTCTGGTTTGAATCAATCAACGTGGATTATCCCAT
TTTCCTGCCTTTAAATACCATAACTCTTGTTATGGATGCAAAGCTTTAAC
CATGATGACTCTCAGAGCTTGTAAAACTCTGGTTTTTGGAATTTCGTTCT
TCTTCATTTCTTGATTGTGTAAAAGGTGTTGTGAGCACTATGTCTTGCAG
TTCTAAGACTAGATTTTAATTTACTAAATCTGATTAACTTTTGCACGACT
GTTTTTTCCCCATATTCTTCTCTTGCCCTATGCTGGCAGCATTTGGCAGG
GACGACTCCTGCTGCTGCGCAGCTCTTGTTTATAGTTGTGTGCGAAACAA
AGTTATAGATGAATTGGTAAATGTACTTACTCTTTTGGCACAATGACCAG
ATTGATTGCACCCTCCAGTATACACATCTGTGAATG
>Unigene79_Chinese_fir  size 1148  gap 0 0%
GACGACGACGAAATCAGCTGGAGCGGCAGCCATCACAGGATCGAATCCAC
TCACCATCAAAACAACAATAGCCATAACAACTCCTCTACTGGTGATGCTA
ATGGTGATGATGATGATGCTGAGACATGCGCCATGGTTGGGCCAGAAGCC
GACGTAATAGGTGAAACCCCTACGGCATTTGTTACCAGGGTTAGCTTCAC
CTCTTCTTCTCATCATCCAGACACAGAAACTGCTGAAACCCCTTCATCTA
TCGGCGCCATGAGATTTAATCTCGGTTCTTTGTATAGAGGCGGGCAAACA
GAGAGCGCTGAAACACCTGCCCGCAGCACATTTAGATTGAATTCGCCATA
TCATCCAGAATCAGGTGGACAGACAGAGACAGTAAACCAGGTGTTACAGC
AACCCCGTCGAGAGCGCAGAGAACAACTTATTACCTTGCTGGAGAGAACA
CTTGAACCAGAGGCAGCTGAGTGGCAGGAAACGAGAGGGAGCATGAATCT
TGCAGCTGCGCTGGCCGCTGAGCGGCAGCTGAGGGCTGCTCAAGAACAGG
AAACCATGGCTTCCGCTGGAGTCTCAGGGGTTTCGACCCATCCTCAAATT
CTGAGGGAATTGCAGGCGGATATTGAAAACAGGGAGGGATCCAGGTCGCC
GTTTCGAGTCTCGCTGATGACTCTTTTAGAAGAGGCAGACGATCGCAATG
GCACTGCGGCCGCAGTCTTGCCTGAAGAATGGGATTCCAAGGATGAAGTA
GCGGCTGACAATGGCGGATTAGGGGTTGATGATTCATTGTGCTGTGTTTG
CATGGTGAGGCGAAAGGGGGCGGCGTTTATTCCGTGCGGCCATACTTTCT
GCAGACTCTGTACTCGCGAGCTTTGGGTTAGCAGAGGATCATGTCCACTC
TGTAACAGAAGTATTGTCGAGATTCTTGATATATTTTGAAGTCTCGTGAA
ATTTCTTCACCGATTGTGGAAAATAGCCCCGGTAACTTTGCAGTTTTTTT
AGGTTTTGTATTAAAATTGGGTTTTAAAATTGTTTTCTTCCAGAAAAATG
CAGTGTGGCAACGAGGCCATAAGAAGATTTTTGGCTGGAACAGCAGTTGC
TTCAAAATGTAGATCATATTTGTTTGTGTTTCACAGGTTTTAATGCCT
>Unigene80_Chinese_fir  size 212  gap 0 0%
AGGGCTTGGAAGAGCAGCGGTATTAAGTCCGTCTTTCCTATCTCGGATAA
ACCTGTCGTTGATTCAATCCCCGCGGGAAGGCCGTCTACGGATGGCAATG
GGAGCTCCACCAGCTCAATTCCAGGCGCCGGCTCTGGTTGGACTATCTGC
TGCTTAATCCGTGCAATGTTGAGCGGAGTGGAGACAAAGGAAATTCTGAA
GCCATAACTGAG
>Unigene81_Chinese_fir  size 448  gap 0 0%
TCTACACTAGAAGTAAAGACAAGGTGCTTTATGAGGAAGAAAGGGCTTTG
GAGACTGTCTACATACAGAAAATGGAAAGGGAGAGGTTGGAAAAGTTGAA
GAAGAAGATGGCAAAAGAGAAACCAGGAGATATTAAAATGGAGGTTTCTA
CAGAAAACATATCAGCAGTGAAAGCAGAGCTTAGGCATGCAGCTGTTTGA
GATTGGGAAGGAATAGTTGAAATATTCAGATGAATGTGCATATGTAATAG
GTAGCTTTTTGCTTTGACTGGCTTGGGTACATTTGTATATGTTATATAAC
TAACTACAGTTCTACCTTATTGTCAGGCTACAGAAAATTTATGTGGATAT
GTAGAAAGCCAAAAGTTTGGCTTAGGCTTGTAGAAACAATAGTTCCTTGT
ATATTATATTTATGGAAAACTTCAAACTTAATATGACGAGTCCGGGGC
>Unigene82_Chinese_fir  size 259  gap 0 0%
TGTGCAGTGAAACAAATACTTTGAAAACAATATCTTGCATACATGGAGAA
AACAGATCTCCTGTAAACTAACATAAAATTCTTCGCACAGTCAGGGGACT
GTTAGAAACTATAATTTCCAAGATCCAACTGCCCATCAGTATATAGAAAT
ATACAGATATACAGTGAGGAAGATTTTGTTAGCAAAGTCAGTGAATAAAG
CAGGCAGCTGAAGGATTGTTCCAGGGGATGATACCAAAGCTTGCATAACC
AGCAGAGCT
>Unigene83_Chinese_fir  size 292  gap 0 0%
TGTCTGAGAGACTTAATCAACCTATTCATGTTATGGAACAAGTTTATCGT
CTTGTAAAATGTGTTCTATACCAAGAGACAAGTTTGTTTTTCAATAGACA
CATTGACCAAGTCATTCTTTGTAGCTATTATGGAATTTCAAAGGTATCTG
GTTTGGGGTTAGCATTTCGAGAAATTGTTGCTCAGTACAGGAAACAACCT
CAATGTAAACCCCAAGTATTCCGCAATGTATTCATTGATTGGTCATTAAC
AAACCATCCCGGGAAAACAGGGCAAGACACTGTGGACATTAT
>Unigene84_Chinese_fir  size 328  gap 0 0%
GATTAAATGCCATGATTGATGGACTCAAATCTGCTTTTTCTAGGCTTCAT
ATTGCTTCTCTCGATTATAACAACCTGATTTCCGAGTTCATTGCAAATCC
TAGCAAATATGATTTGGAGGTGATTGCAAAGGGTTGCTGTGGGAGGGGAA
CCCAAGTTGTCTTCCTATGCGACAAATTTACTCCCTTTACATGTCCTGAT
GCTTCCAAATATCTCTTCTTTGATCCCGTCCACCTTACTCAGAAGGCCTA
TCAAATCATTTCTACTGTATTTTTAACCCGATATGTTCCTAAAGTTCTTT
AAACTTGTTTATAGATTTATTTGCAATT
>Unigene85_Chinese_fir  size 339  gap 0 0%
CGCCACATAAACCCGAGATCTAAAATAACACAGCATCCATCTCCAAAACG
CAACTATTTACGTACTCTTTATGCTAAACATCTTCGCACATCAAATTTGT
TCATTTTGAGCATCGCCACTCCGTGACCGATGCCAGCTAGGGTTTCCAGT
CTGCCAGGACGGCATGTTTGCGTGAAATGACGTGCATTTTCGACCAAAAT
CCACTGTTATTTCCAGAATCGACTGCAAGTTTAGATTTGCAGGGATTTTT
TTGCGCACAGACGCTAAGATTTTCAGACCGAAAAGGCAGGCCGACAGTGT
AAAGAGGATCTTTGCTGTCTACGACATGCAATTTCAAAT
>Unigene86_Chinese_fir  size 239  gap 0 0%
GACGTCGTGGGAGGAGACGATAAGGGCATTGTGGGCAGTCATGGCAGGAG
AATAGTGGCGTCGTGGGTAGTTAGGAAATGGGGCTTGATTTACCTGCAGG
AGAGCACCTGAGAGTTGTGTTTCATTTTCAGCAAAATCTTCAAAGTGTGG
CATCATCCCCAACATCAGCTGCAGCGTCTTCACAACATTCATCCAAAAGC
AACTCACATGTTGAATGCAGGGGTCACAACCCAGATGTT
>Unigene87_Chinese_fir  size 215  gap 0 0%
TTACTTGCATATTTGTATCTTGTGTATACTCGTCGCTGTGGCCGAGGAGC
ATCACCTTATCATGGTGAGTCATAAAGTTGTTGGAGATGGTAATTGCAGT
GGACCCTCTGATGGCGTCAATAAGTCCATCTGCGCAGCTGGAGAGGGAGC
AATGGTCGACCCAAATATGACTCCCTCCAAATATAGAAACCCCATCGCCA
TCACTGATAGTTCTA
>Unigene88_Chinese_fir  size 178  gap 0 0%
TCAAAAAATTGATATCAAAAATAACCTTCCGATGGTAGCCAAGCTTTTGG
CTATGGTCTGGCAGACATATATAATCCACAACTTGAGAACTGATTGGTTT
CACAACAGAACATCGTTGACTTCCCCACACCCCAAGCAGCTACAATCACC
GATGCAGGTAGACCTCCGTATTTAAAAC
>Unigene89_Chinese_fir  size 293  gap 0 0%
TTTGCCATCCGATCATATGCTTTGTATGCACGGATTGCAGCTAAACCATT
CAATGCTTCACCAAATTGTGCATAAACAGGAGACCTGGAGATGGAATCTA
AGCGTTTAATCTCTCGTGAGGTACTCTGATAGTATAGGTAAGCTGCATAA
AAGATTATCAGAAGTGGCATTATTGCCCACAGAGATATGGTGCTCACAAT
CCCTATCAAAACAAACGTTGAAAGAAGCTGGAAAATTTGGCTCAAAAACA
TATTTGAGTAGATAGCAACATTCCGATCTATGTCCCCCAAGTC
>Unigene90_Chinese_fir  size 179  gap 0 0%
CAGAAAAAGAAAGTAGACCACCGCTTCAAGAAGATCGGCAAAATGGTGTC
CTATGCCCCGGAAATTACTGCCTATCTGGAGAAGCACAAGATGAAGAAGC
TGACTGGGGTTAAGAGCAAGGAGATTCTGCTGTGGGTTACTATCTGTGAG
ATTTCTATTGATGATCCCTCTTCTGAGAA
>Unigene91_Chinese_fir  size 177  gap 0 0%
AGAGTAATTGAGGATGCTCTACAGTTTTCGGACTCAACATGCGGCTGTTA
ATTTTTAGTATAGAAGAGAAATTACTCTTGACATATATGTATTTTGACAA
TGTACGAACCCAAAAAGAAGTTCTTAATTTGGGCTAAAAATGTTATATAA
TCTATGGATTTAACATTCTCTCGGCCA
>Unigene92_Chinese_fir  size 313  gap 0 0%
GAATGGTTTGAGAAATATTTGAAGTGAGGGGAACTAATGCATTTATATTA
ACTTATATATTGAGAATGCATTCACTTCTTATATGCTGATGCAAGATCAG
TCTACATTGATGAGATATATATGCCCAATTTTGATACAGTCATGACTATC
TGTACTGTTTCTATTGAAGGCGCTACGGCCTACCACTAGAGTGCTTTGTA
TGTTAATTCTGGTGTATTTTACTTGTTTGTTGATATATAGTACACGGTCT
GTAAAATGTCTTGGGAGCAATGGTGATGGTACTCATAGTGTATCATTTTT
CTTGGACTGACAT
>Unigene93_Chinese_fir  size 324  gap 0 0%
GCCATCTGTCCCATGTAATTTGCCACGTTAGAAGGCATGCTCAGAGACCC
TGCAGCAATGGTTTCTGAAAGAGACTGTTGGAGAGCTTCCATGCCCTGTG
AAAGAGCGTCCTCTGCTTGCTGTGAAGATTGTTGTAAATTACAGATGCCC
AAAAATTGCTGCTCTGTCAAGGGCTCCAGCTGAGGGATCAGGATCTTGAG
AAGCTCAGAGGGCCGGAATCCACCCATCCACATGAAACATCTTTCTGCAG
GAGTTTTCCACATCCCTGAAACCAAGTGGAACACATCTGTTTTGGCAGCA
ATGCTCTTCAAACGGTAAACTTCA
>Unigene94_Chinese_fir  size 873  gap 0 0%
AAGGAATGTTGAAGCACGTATCGAAAATCTGGTACGGAGCTGCCCGACTG
AGGTTAGAGAGATAGCGGGTGAAAGAGTCTCTCAGAGAACTGTAAGCGGG
TTCCACCAGCCGAGTGATAACGGTTCCCGAGTCTATAATTGTCCCTTTCC
CGCTCGACTGTTCTATCGCCGGCACGGACACGCGATCTTCTCCAACCGAG
ACTCCGTTTAACCCCACGTAATAGAACGAAGGCTTGGCAGCGTTCGTCAA
CAGGGGCGTAAACTGCAAGCCGGAGGAGGAAAGGCCGGCTTTGCCCAGCG
CAAGGCAGCCCGTGGATGCAGAAGACGGGATGCAATAAGAAAATGTTTTC
TCGAACAGATTGGCCGTCTGTGAGACAAACGAGAGCGAGTGCCTGCCAAA
ACCGACCAAACCGGGCGTGGAGGTGATGAGACCTTGCCGAGCTTTCGCGC
AGCCGAAAATAAAACCCGGTATTGACTGCGACCCCACGGCCAGCGAGTCC
GATGAGAGGAGTTCGTTCACCTCGGATCCGTCGCCGTAGGTCTGCGTAAT
GGTGCAGTTGTAATTCCCGCACCTTGGAGTGCTGCCCAGTGCCTGGCACG
TCTCCGAAGCGCAGCTGAGGTATTTGAAGGTGGATGACTTGGAGGGGTCG
AAGACATCCCCAGTACAATCGTTGCAGGCGGAGCAGGGAATCCAGGAGAT
GTCACTGCCTGTGTCGAGGGAAGTGTAGAAGCTCTGCTGGGGCGTCCCGA
AGCCCAGATAGATTATGTAGCTTCCGCTCTTTGAAGCCAACGGAACGTCG
GCGTCCTCTTGTGCAGTAAACCTAGTCGCTACTCGCTTTATTGCGAGGTA
GCGATGGATGTCGCCCTTTATTG
>Unigene95_Chinese_fir  size 277  gap 0 0%
TCTGCTTTCTAGGTTCATAGCGGCTCTTTCAAATAATATAGATGAATCGG
AGAAAGGAGGTCACGAGAGGTTTTTGAAGGAGATGTTGGTGAGCTTTATG
TTGGCAGGCAGGGATACCACGACCGCTACTCTCACATGGTTTTGGGTGCT
CTCTTCCCACCAGAGGGTGGAGGAAGCCATTCACACTGAAATCTTACACA
TCTTGGCCAAGAGACCGCAATCACCACCAGTTGATGAAGAGGGGATTACT
TTCAGCTTTGAAGAATTGAAGGATATG
>Unigene96_Chinese_fir  size 319  gap 15 4.7%
GTAATTTCAAGCAACCATGCAGAGCCGTCGAAAGTGTGCCCTCTAATATA
CAATTCCAGTTCAAATATGTGGACAACTGGTAATGCTACTGAGGCAAGAC
CCTGGAGAAGCACTGAACACCCCTGGTGGAGAACAACTGCACACCCCGNN
NNNNNNNNNNNNNTATGGTATACTGCACAAGTACATATGGTGTTCATGTG
GGTTGTTATAACATTCACAGTACTGAATTTAAATATCTAGAGATTGAAGG
GGAGCTGCCTCAGCTGGTGGATTATCTTGACTCTGATGAGAACCCTCATG
CTACGCTGCCTTCCTTGGT
>Unigene97_Chinese_fir  size 322  gap 0 0%
ATAACAAGGCTGTCAACGCCATCACAGGAATTTAGTTGCAATTGCTGAAT
GGTACCCACAAATGTGGAGTGACGTGGCTTCTTTATTGTACTAGCAATAT
CAAACCGACAATCTTCCATCCTTAACCATATCAAACTTGGGGGAAGCATG
GCTAGTGTGTCTTCTGTCATGTCTTCAATACTCAGATTCGCCAAATGAAG
ATAGCAAAGACCAGGGCTGCACAAATCTTCAAGCCTTTGTGGTTTGCCTC
CATGTACTCGAAGGCGAGAGATATTGATGTTGCTGGATATGAAGCTTAAA
TGGGCAGCCTCCCATAGTCGGG
>Unigene98_Chinese_fir  size 738  gap 0 0%
TTGGCGATCATCGTGTTCCAAAGAGGAAGCAGCTACCCAAATCAGTTGAT
AAAGATGGCATTAAAACCAAAATCACCTTCTAGCCCTTTTCCTTGGCTTG
CTAACTAGAAGTTCGGATTCTTCTGCTTCTTGCTGTTGGTGGTGGTGTTT
TTGTTGAGCATGTTTTGGTGGCCTTCCGACTCCCCTCTTTAGAGGAGGAT
GTGCTTGAATAGTAGCATTGGCTGTTAGTGATTGCTTGTGAGGCATATTC
AACTCTTGATCTTTCTTCTTGTCTTGTCTCACACTGCTACTAATGTTCTT
GGTCTCCATAATTGGGCTACAACTCTTAGTAGTATCAATACTCTTCTTTG
GTCTGATAGCACCTTCGGAGATCTTGTTCGATGCAACAAACTCACCCAAA
TCATGGATGCTGCTGCTACCGCCCTGTCTAGAGTCAGGATTGAAAGCTTT
TTTTGTGTTGTTTTTAATGGCACGGTCAGGATTGTGTGTATCCATGACAT
TATTGTTCAATCCCACTGCTAACTGTTGTGATTTACTCTGCTGGCTGACA
TTGTCTGTGATTGAATTTGAACTAGCCAACATGGCATCTGGAGCTTTCTG
TTGTAATTGTGAGTCAGGAATGTGGGTAAGAGGTGCCCGTGCAGGAATTT
TTGAGCCCTCCTCCACCTTTCCTTTTGCAGTCTTGATTTCATTGACCTCT
ATGTCCTTCTTCTCAACTTGTTTACCACTTTCAGACTG
>Unigene99_Chinese_fir  size 288  gap 0 0%
TGGCATTTCATGAAATCATGGGCAGAGTGTAGCAAAGGCCTCCTGGTCTC
GAATCCTCCCCTAAACAGCAGAACAGTCTTGAAACTAGAAAACAAGAAGC
CCATTTCCATTTCATACAAACCCCATGAAGTGGAAATCAATGGGATCACA
GGGGCTGAGATTTACAAGTTCTTACCAGACGACCTACAGCAAGAGCAAGA
AAAAACTAGTAGTAGTGAACAAGCATTGAAACGTGAAATGGGTATTCAGA
AATGGCTGAGCCACAATACAGAACCCGCATACTCAACC
>Unigene100_Chinese_fir  size 209  gap 0 0%
CCTCAATATCAAAGAAGGGCTGCACTGCAACAGAAGCGTCATGGGTTTTT
CAGAACCCCTCTTGAAACAGGGGTTTTACATTATTTTGTCTTGTGAAAAA
ATTGTTCCACTGGAAATGAAGTGAAAGGAGCCATTATTTATTTATGAAGG
GGCCAGAAAACCCATTACAGTTTTGTTGGATTACATATTGTCACTTATGG
CAATTCCAC
>Unigene101_Chinese_fir  size 355  gap 0 0%
GTGCAAGGATCATACTCCCCAAACAGGTGTCTCCATGATTTCCTCTTCAT
ATGTTGCTTTCCAGAATTTCCAGTAATGTTTGAGCAAGGAGGGGTGTAGA
TGCTGTACGGATCTATTTGTCCCATTTCTGCATTAGCATGATCTAATGCC
TTCTCACAAAGATGTGATGGATGCACAAGAGATGAAAAGTCACAGAAAAT
GTTAAGCTTTCGGTAGGTGTTGTCAGATATCATCCCATGCGACCACATAT
ACTCATAAATCCCTACACTGTCATGGAAATCGTCCGTAACTGCGTTCCCA
ACCATGTAACCCTTCAGGTTAATAATTGGATTTGCCAGGACCTTGTTGCG
TCTGT
>Unigene102_Chinese_fir  size 589  gap 0 0%
ATCATTTTCTGCTATGCTCATCAAATATCCCTGCCTATCAGCAAACTCGG
TATCATTTTCACCTTTGAACACATTTAGCAGAACAGAGGATTTGGCATTT
GAAGTGACATATTTCTCCAAGAAACGTTCCTCACTCAACATGACAATCTG
AGGAAAACTCCTTGTTCTCTTTATCGCTCCTATCAACTTCAACGCTTCAA
ACACTCTATGTCTGGGGATTATTCTTCCTTCCAAGCTGAATGCCAACAAA
TGGGGGTATTTCACAATCTCACTCAATGGAAGCCCTGCAGAATTTACCAA
AAATTCCACATTTCTCTTCATCTTTCCCCTCGAGAACTCCAGAATCTGAG
GTTTCCGCCTGCACAAAACCAGCACCTGTTCTTTTGAAAACCCTAAACGG
TACAGAAAACACAGTTTTTGTTCTAAATAATCATTACTAATTCCCACAAT
GGAGCGCAAAGAAGTCGCAAACATGGGCGACCCTTTACTGTGACCAAAAG
CCTCTACTTGATTAAATAATCTCAAAGCATTTTTCTTTGAAACTGTCAAC
AACTCGGGCACCGTGGCCACCACTAGAGACAATTCCTCG
>Unigene103_Chinese_fir  size 618  gap 0 0%
CGTGATTCTCGACCAGTTGCATAACGATGGAGTTCAAGTTGGGAACTAAC
CATATCTGTTACTGCTTCTGTGTCTGCAGCAGTTCCAGCTCCACAGCAGT
ATATGTTTGGTGCAATATAGTGTATCTTTTCACAGTTCTTATCACACACT
ATTGGACCTTCAGTAGCTCTAGTGTCCGCCCCAAGAATGATTCCATCCTT
AAAAACAAGACCAACAATTGTTGTGCCTGTTTTACGAAATCTAGGAGGCT
CAACACCTTTCTTAACAAGCATTCCATTTCTTTTACACAAATCAAAAGAG
AATCCCCCCTTGGGAGGAAGGCTGATTTCAGCACTCGCCATAGCTTGAAT
CTGCCTCCAGCTGGACTTTTGATTCTGCCAGTAGCAATTAAAATACTTCC
AAAGTGAAAAGCCCTCAAATCCTCAAACTTCAGGTACAAACTTCAAAGCC
CTGAGACTTCAAAAGCTCAAACTGCCTATTCTTTTTAAGAGAAAATCCCT
TTGCTATTTTACCTCGGTCAGGCGCAATGAAATTTTAAACTGTGAAGCAA
CGTTGGCTGCTCTGGCGATTTGAATTAACGAGGACTGGTTATTCCCTGGC
GGCGGCTTGAGCACTAAC
>Unigene104_Chinese_fir  size 225  gap 0 0%
GCTGTTTGCTTACGTCTGTGGCGATCACTCTCTCGTAGTGCTCTGCAATT
GCGACAGAAGCTTGGCCATTGCCGGCGCCCACGTCCCAGGCGAGACAGTG
ATTTGGTGTGAGAGACGCCAATTCAGAAAATAAGGAGGGTGCATAAGTCG
GCCTCGCGTCTGCATATTCCTTGGCTTGTTTGTCGAATAGTCCCGCCATT
TAGCCTTCTCAATTTCTCCCTCCCC
>Unigene105_Chinese_fir  size 243  gap 0 0%
CCCTTGTTAAGCGTGAACATCGTTACCACGTTGCACTCAACCATTTAGCT
TGCGATAGAAGAACTACCAATAGATGATTTACTGAGCATAATGTTTGCCC
AGAAAGCCCATCCTTGCAGCCCAGCTCCATTCAGTGAAACAAGAGATCTC
CCTGTATGGATCAATATGAATTCTTCGGACACCTCCCAATACCAATTAAG
AAAGAAATTTTGACTTTTCTGATATTTTAACGAATCTTCAAAG
>Unigene106_Chinese_fir  size 284  gap 0 0%
TTATCCATACTCTTATGTGCATCTACTCTTGACAATTAAATTTTTTGGCC
TGGTTACTCCTTATATATATTTGAACATGCTGTTCCTTGCTCTTTTTATT
TTCTGGATATGTGTAAATATGTTTCTAATGAATATGGTTTTTTGAAGAGA
CCCAACAAACACAGGTATGAACTGATAAAAACAAACACAAGCCAGAAATC
TTTATCCTCCAAACAAAAGCATTTTTAACCACATTGTTGTCAGAAAAACG
CTGTCGAGCCTTTTCTTTCAATTCTTGTGAAGAC
>Unigene107_Chinese_fir  size 344  gap 0 0%
ATGGTTAACGCCAGGGTACGGTTAACAAAGCCGAGAGGATTACTTGTGGT
GATGATCTGGCAAAAGCACTCGACTCCGCCGTTGAGAGCTACGCCAACGG
CATCACAGCACTGCTTATTCGGATTTCCAGTGGGGCTGCCATTGCTGCTT
CCCGTGATGTAGTTTAAACATGGCGTCAGAGAAAGCGCTGAGCTGAAACA
TGACTGGGCTGCCACGTCGCTAATTCCAGCTCCAGCTAGGATAAGGAGCA
CGGTTATTACTGAAATAAACGAGCCTCCCGCCATGGATGACCGTTCTGTA
ACTCAAAGCCTGTTCTCCGTTTAAAGCTTTACCAACAAGAAGAA
>Unigene108_Chinese_fir  size 259  gap 0 0%
GCTTGATCCACAGAAAGGCCCTCAAGGTTCAGTTCTATGTGTTGGGCTGT
GATGGCGGTCTTCTGTGGGCCGTATATCTTTTCATCTAAGCTACTGGAGG
GAGGAAATTTCTCTAGGCACTGAATCACTATTGGATTTATGCCTGCAAGT
GTTTGGCGAGCAAATTCCTCGTCGGTTCTCCATGCAAACTCATCAACTTC
GACAATTTGTGGACGGTTGAAATTTATGAGCGGGATGTTATCCTCCACGT
CATCGAGGA
>Unigene109_Chinese_fir  size 306  gap 0 0%
CCTCACTGACCACTCCTCGGAATAAGCACAAATCCAGATGCTTCTCCATG
ACTAAACTTTCAATATCTACCCAGCCACATGGGTTCTGCTTTACAGCTTT
TCTTTCTTGTACAACCTCAAACGAGGGCCTTTCGTTTGCTTTCAACTTTG
CAGGCTCACGCGGCTCCAGAGGAGATTGTACGCGTAACTTACTCACGAGC
GGGCAGTGGCTTTGATTTATTTAACCCCACTTCCTCTTTCGAATCCATGT
AACCTGTATTCCATTTCCATGGAGGGTCCAAAAATGCAACTTTTGGTGCT
GGTTTT
>Unigene110_Chinese_fir  size 1702  gap 6 0.35%
AAGAAATCAATGGCAGCAACTGTGCGTTTCGGGTTGCTGTTTATCAGGGG
CAGGGAGCAAAAGCAAACCTCGTCTGCTTGCAATGCAAACCAGATCGGCC
CGGCCACTTCCCCTTTGAATCCCAATTTGAGCCTGCTAAAATGGCCGACT
ACATGCAAGGGATCGAGCTAGAGCAAGATCAAGAAACAGGACCAGAACAA
GAACAAGAGCAAGAATATCAAGAAACAGGACCAGCCAAACGAGGGAGAGG
AAGGCCAAGAGGAAGCGGACGAGGACGAGGACGAGGACGAGGGAGAGATG
CAGAAAATCAAGGCAATTTGGGGGAAGAGGATGAATGTTCCAGCCTGAAG
AGGAGGAGGAAGAAGAGGAGGAGGAGGAGGAGGAGGAGTGATGAAAATAG
ATTATGCCATCAGAGAAACAGAGCCTGGATCGAATGAATGGAGAGCTAAA
TGCTACCAGGCTCACAGAGAAACGGATTATGTATTCCTAAACAAAACAGC
GGCGGCCGTTGCCTTCGATATTTCTCACATAATCGCACTGCAAAGGGGTT
TCTGCAAGACAGGCGGGCGAAAGGGGGGTTGCTACTTGGAAAACGCCTCC
AAACAGCTTCTGCAATTCGTGATGGACGTCAAGCAAGTGAAAAGCTATCA
GAAAAATGGCAAGGACGATCTTCACAGCGCCGTGTTGGTTATCAGTAAAA
TGCTGGACGCATTCCTGACGACAATTCGCTCTAAAGAAGATGCAGAAAGG
GCGATTTTTGTCTGTGAATGGGATCCCAAAGATGCTCACATAGTTCAGCT
TTGCTTCTACGGAAACAAGATTTATCACCCCCGATCTATGAATGATGTGC
CCGGGCTGAAGGAAATTGTGGAAAAGCATCTGGAGGTTTTGGTGCAAGGG
TTGCCGGATAATCCTGTGGCTGTCTTACCTGCTGTAACCCTAATTCATTC
CGATGACGAACAATTTGGCGGCGCCGCCGAAAATCTACTGCCGCCGCCTG
AAGATGCACCCCGCCGTTCTCCCCAGTGGCCGCCCCCGCCGTAATGCCGC
TACAAAGTTGCTGAAAGCTTCAGATGATCAAAACCTAGCCAAGAAAGTGA
CGCCGGAAAAACGAAAGGCTGCAGAAGATTTAACAGAAGGAGTTCCCAGC
TCCAAGAGGCAGAGGAAAAAGAAGGATAAAGCTGGCGATGGTGACGGCGG
AGGCGGTGAAGATGGCGATGGCGCAGAGGAGCGGGTTGCTCCATACCTAA
TTCTGGAAGTTTTCACAGAGTGCCGTACTCACGGGAAGAGGAAATCAAGC
CATTTTCATTTTGCTCATGACTGTGTTTGTGAGGCCAAGACTCAGATGCG
TCAGTGCTTGGATTTCATTAATTTGGATCCGTACTTGAGAGCTTATCTGG
ACGACTTTCAGTTGCCCCCCTGCTTTGTAGAGTGGAAAAACCGTTTGCNN
NNNNTGTCTGATTACTGGATGCCCTGTGCTTAAATTTATCTGGTGTGTAG
ATCCTAACATGAAAAAGTTGTAGATGTATATTTGATATTGGGCATATTGT
ATGCATTACAATTAAAGAGGCAATAATGCTTTGATCACCATGGATGATCT
CTTGTGTTCCGTGTTCCGTGTTCCTGTCAGAATGAAATGATAATATTTGC
CGTGGTGGTGTATGTTCAGGCCCCTCATGGCTATTCTGTAAACCAAATTC
TA
>Unigene111_Chinese_fir  size 388  gap 0 0%
CTTTCGCATTCTTCTACTGGGGCTTTCGTCAGCCACTGCGGGTGGAATTC
CATGTCTGAGAGCATCATCAATGGAGTTCCCCTCATCTGCTGGCCCATGG
CGGGCGAGCAGTTTCTTAACGCAAAGTGGGTCGTGGAAGAGCTTGGAGTT
GCCGTGCGGGTGCCGCGGAGAGAAGACGGGTTTGTTTCAAGGGAACAACT
TCAGAGAGTTATGAGGTTTGTTATGGAAGAGGAAGGCCGTGAGCTGAGAG
TGAAAGTGAGCCAACTCGCGCAAAGAGCCAGAGCAGCGATTGCAGATGGT
GGATCTTCTGCTAAAAACTGGGACTCTCTCGTCAACCATATTTCCTCGCT
TCAATCTCTCTGATTTGAGATGTCAGTTGACCTCTCAT
>Unigene112_Chinese_fir  size 575  gap 0 0%
CTTCGTCTCCGTACTCGCAGTCGTTGTCTTGATGGCTGTCATACGGGTTC
CACCCTAAATAACCGGCAGAAACAAAACCCGTCACACGAGTCTCCTCTTG
CTCTTGATAAAAATTCGACCCAGAAGTGGGCAGCGTTGGGGTTTGAACCC
CCGATGCTTCACCTCTGATCCTGGGCATGAAATCTGGATCCTTCAGCTTA
CTTTTTACTGCATTTTTGGGGCGACGATTGCCATCAAAAACGACGGGTAC
AGAATCAACACCGGCCTCTCTGAGTGCAAACAGACGGCGGTTATTGTCAC
ACCATGTAACGCCGTCTTTGTCTGTGTAAACATGGAGTTCGCCAAACGCC
TCAGAAATGAGCTGGCCCCTTCGCAATAGAGATGCAGTGTCTCTAACAGA
AGGATATGTGGAATCCTTGAAAGTAGATTTAATATCAGGCTGGGTGAACC
TCAGATCCTTGGGATTCATCACTACGCGCTTCTCAGCTGAGTAGAAAGCG
TAGAAATCCATTTTCTCATCTGTGTTGGGCACCCACTAGTGTCACGTTTT
AGTAGGCCGCATAGGGAGCGGTTTC
>Unigene113_Chinese_fir  size 732  gap 7 0.95%
AAGCTCAAGTCTTCATTGTTTGCGTTAACCGGAGAATCGAAAACTACAAT
CAGCTTTAATTCGGGGTATTTCTATAGTTTACAAAGATTTTAACTTTTTT
CTGAAATATACAGAACTATATTGCAGAAAGGCGCATTTGGTAACTAAAAG
CGCCGAATTAAACAGGGAAAATCGTAAAACCTGACATAAATGAGGACATG
GAGAGAATGGCACGATCAAAGTACGAGTTTTGAACCCAAAATAGCGGAAA
TTTATGAAAAGCTGAAGAAATTTTGACACAAATGCGCCCTCAAACGAAAA
ATGCTATCAAATTTGACACGTTTTTGCAAACAACTGCAGTAAAATGACAA
TTTCGAGTCCAAAAAGCAAAAAGCACCAGAATACACGGAAACTTTATAAC
CTTTTACGAGTAGGAAGAAATTTTCCAACGTCAAGGTAAAACCAATTCGG
AATATGACGAACGAATACCAAAACAATAGAAATTGTCACACGAAAAGCGC
AATGTAAAGGGAGGAAAAAAGATCTTACAGGCGATATCCAACGACTATCC
CAAAGATACGTAAAAGCGTACAACCATATTCCAGTGAACGCCCAAAACTT
CACGAAGTAANNNNNNNGAAGCTCAAATGTAACGCGAAAAGCACAGGATG
TAAACCGAAGGTGAAATTTTAAAGCCAGAAAGCGAACATTATTACAGAAT
GCGCACAACCATGGGAATGCATCGGAAATTTC
>Unigene114_Chinese_fir  size 598  gap 0 0%
CATTGACAACGAAGGAGTCGGGCAGCGGTGGAGCAGGCAGCCAGTGACCA
TTGTCCTTGCGTTTGACCTGCAGTCCACCGACCTCGTCTTGGTAAAGAAG
GGTAATGGCGCCGCCGTCCTTGTGCCTGCCCAAGCCCAGTGCTAGCTCAG
GGGCCGGGCACTCCGGGTAACAATTCAGCCGGACATTGCTTATATCATCT
TTAAAATATTCATTTAGGCGTTTCTCAGGTAAGCCAAGGCTCCGTGCTAT
TAACTCTAGCAATTTAAATGACAACTCCCTCGCAGCCTCTACATAGGCCA
GGCAAGCTTCTCTGAAATCCGGATGCCCATCGGGCCAGCGGTTTGTGAAA
GTCTGGGTAGCGGTGTCATGCGGATCAACAGATGTGGGCAATTGGATTTC
TTCCCGCGGCACAAAGTCGAACACCTCTTTCCAATCCCTCACATTTTTTG
TAAGCTCTGTATCAAAGTAGCCAAAGGGGTTTTGAGCATCCCTCGATACT
CGTCTCTTTTCTTCGAGAGGCAACCAGAAGAAATCGGCTGCGGAGGATTT
GAGGCGGTGGAGAAGATGATCTGGAAAGCCATGGTTGATGAGGTGGAA
>Unigene115_Chinese_fir  size 635  gap 0 0%
CCAAAAGACCGAAGCTAAAACGCAATCACAAGATTAAATGGTTAGCCAAA
ATGGTCTATTACAGCCATTTTACAGCCAAAGCCAATGGCATCTAATACAT
CTCTACATGCATAGTACAATTTGAATTAGGGCCTGAGATGGTCGATGTTG
TACACAAGTTGAACAGCAAATCAAATCTACGGATAGACTGCTGGGCTCTT
CACATTTGTATATCAGTTCTCCAAATTTTCTACTCGGAAATTAGAACTAT
TACATACTTTCCTTCGGTTGTATAAAACTTTGGTTAAAAAGAATGGCGGT
ATACACTGGAGTGTGTGTTGCATGCAACCAATATACAATTCAACTTTTTC
TTTTAGATTTTTGTTTGCCTCCACTGTCTACTACATTCAACAGGCGAGAA
AGATCGTTGTTAATCTGCTGTCCTCTTCCCTCGTTCCTTACAGAAGTCAT
ACTTCGAGTTTGAATTTTTTCCATCAACATCTTCTTTGCTGTATTTTCTA
CTTCATATCGAATCACCTGGGACTCCATTTGTGATTCATTAAAATCGTCA
TGAGCTTTGTGAGCAACATCATTTGAGATGTTTTGGTTCTCATCTTTATT
TTCATGCCTTGCTGAAAACTCCTTAGGAATTCTAA
>Unigene116_Chinese_fir  size 275  gap 0 0%
TTGCCACGCTTCTCAAGGTCTGCGCCATGGAAGAGGCAGAGGGCGAAGAA
AAGCACAGGCACAGGCATATGCACATACTGCAGCTCCACGCCCAAGTTAT
TAGACGGCTTTTTCGACCAGATATTGTTCTACTGTCCACACTAATTGATG
CCTACGCTAAATCTGGTTGTATGGAGTATGCTTGCAAAGTGTTTGACGAA
ATGCCACAACGGAGCGTGGTTTCATGGACTGCTATGATTGCAGGGCATGT
AAAGTGTGGGAGATTAGACGAGGCG
>Unigene117_Chinese_fir  size 362  gap 0 0%
AAAACAACCATTTCCCAGATCAAGGAACGCATGGAATTGGAATTACTTCC
TTATTTATATGTATTTGTTTTTTCATTTTTACCATGATTCGGTGCGGAAA
ACGCAGTGCCAACAGAGGTTTGAGTTCATGAGCAATATTTAGGATTTCAA
CAGTTTTCGACTCAAAATTTGAAGGATTTTTCCTACACCAGATCACTGCA
ATCATATGCTTTCACATTGTGAAGGATTTGTGGGGTATTGGAATTGGTGT
TGTGATCTAGTTCCTTGTAAGCTTTTGCAAAGAGGTAGGCGTTAGGGTTT
TTTATATTTTGATTTTGTAAAGACGTTGGCCTAGGGTTTTTTGATTTTGT
AAACAGGTAGGC
>Unigene118_Chinese_fir  size 423  gap 0 0%
ACCTACATTCTATTTGATGATCTTCTATCCCAGGTTTGTTTGGGCTTTTG
ATTTGTGGAAGTGACCAGTAATGTAATGCATTGCATGATTAAATAATGTT
GATTTCCCGTGACTTCCAGTTTTTGACATTGTTATGAATAATACAGTCCT
TAGAACGGGATGTGACACTTGATATCCTTGAAGACATATTAATGAGAGTG
CAAATAAGCTGTTAAGTCCCAAATTCAGGTGGTGCACAGTCCCAGTCTTA
TCCTTGTGGGGTAAGGTTATTGTAATTATTGTAAAAAATAAGACAATGAA
AAAGATTTAATTCTTAGTAAGCTCTATGTAAACCATGCTAATTCACCAGT
AGGCCAATCTGTATATGCTTTCTTAATAAGTATTGCTAAGAAGATTGAGC
AGTTTTCTTAACAGAGATATCAT
>Unigene119_Chinese_fir  size 384  gap 0 0%
GCAGTCAAGCAGATGTTTCCCAAGTCAAGTCAAGGCAATCGGGAGTTCCT
TAATGAAGTGGGTACAATATCTGCAGTGCATCATCCCAATCTTGTGGAAT
TGTATGGATGTTGTATAGAGGGAAAACAGCTACTCTTGGTCTATGAATAC
ATGGAGAACAACAGTCTAGCCCGCAGTTTATTTGGACCTCAAGAATTCAG
ACTCAAACTTGACTGGCCTCAACGACACAACATTTGCCTAGGAGTTGCAC
ATGGCCTCGCACATTTGCATGAAGAATCCATGACTGAGAATTATACATCG
AGATATCAAAGCCACAAACATCCTTCTAGATCAACATTTGAATCCAAAAA
TCTCCGACTTTGGATTGGCCAAGTTATTTGACCA
>Unigene120_Chinese_fir  size 859  gap 0 0%
GCTGAGCCCATTTTTCGCCTGTCAACCCCAAAATTCCCTGTTCAAACAGT
TGTCTTGAAAGGGGATTATACCGATGCCTTGTATAGTTGCTAAATTTAGT
GGATAATATCTCTTTAGTAAGCTCAGGGTGGGGAACGAACAACCGGGCAT
GAGGTCCAAACCAGGAAATAAAATCCTGACCATAGGTTTTGCTCCACTGA
TGATAGTGAGGAAGAACTCGAGGGAATATGTCATGTGAGAGTGGATTCTG
CTCATTGATCATTCTGCATATATCTCGAGAATTACCATAGAATAGCCTGT
ATGGAGGGCCCCTGATTCCTTGGGCTTCAAAGGACTTCTGCATTTGCAGA
GGCTTCCACCATATCGGCTATTGCAATCTTGAGCAAAAACAGAACTAAAC
CAGCACAAACAGCCGCCAAACCCCAGATTTTATTTTTTTTAATTTCAAAA
AAAAATTCCAACACCCAGTAATTCTTTGGTTCTGAAAGCTTCAAATTTGC
AGTGACTATGTCTATGCTGCCCAAGTGGAGGATCCCTTGTGTTCTTGTTC
ACTCACAGAGAGGAGAGCTCCGTACAGTTGCATGTTAACATTGGCGGTCT
ATGTGCAAAGCACGGGTACAGGGACTCCGACCATCAGATGCATCTTGGCC
GTTCACGTTAACCAGTGAGCAGTTTGCTTGGTGTGCAGCTCTGGCGCTCC
AGTTGTTGGATTTTTGCCCGCGTGCGTTATTGGCCTCCCCTACACCATAA
ATTACAGAAAAAAGCTAGTTGTTTGTTGTTATCCTGTCAAAAATTACTTA
GTTTCTGAAAGTTTGAGGTTATTTTAACATTTATTTGAGCTCTCTGCCTC
TTGGTTAAG
>Unigene121_Chinese_fir  size 1251  gap 0 0%
AGGGAACAAAGTTGTTCAAGACAAGAAGACGGAAGAGGATTAATAATGGC
AGCGATTGGGCTTTAAATTCATTGGTTTAATATTTTCTGTACGAGGGTGC
GAAGAGCTCGGCGTGAGAAGCGCGGGAAGCTCAAAATTGCAGAAAATGGA
TATCAATTGAGAGAAAACTAGGAGTCAAGATTTTTTATGAAAATAAGGGG
TTTGAAGATTTAGGAAGAGTAAGAGAAAGGACTTGGGTTTTGAAGATTAA
GGAAGAAAACGATGGCTTTGAAGAAGATTTTGAAGAAAACTAAGCTTTGA
AGATTTAAAAGACAAAAGTTTTGAAGATTTAGAAGATAAGCAGAGCTTCT
AAGAGAATCTGAGAAAACAAAGAAAACGAATCGAGGTTTTAAGGAAATCA
TGAGTTTCAGAGAAAAGGCAGTGGTTTGAGAAACTGAAAGTTCTGAAAAT
TTGCAAGGCGTACAGGGATTTGAAGAAATCGAAGAAAACGAAGCTTTTAG
AGGATTTTCAAGGCATTGGGGGTTTTGATAATTTAGAAGAAAAACAGAGG
GTTTTGAAGATCTTTATTGCATCGTGTGCTTACATTAATTGGAAGAAAAT
GAGGGAGTTTGTCTTTTTAAAGGCATTCTGCGCTTTGAGAAATTAAGGAA
CGAGGGTTTTGAATATTGGCAGTGCATCCAGTTCTATGAGAAATTAGAAT
AAAGTGGGGGCATTCAATATTTCAAGGCATCCATAGCTGTGAAGTTTGTA
GAGAATTAGGGTTTTCAGGGAATCTGGAGCTTTGAAGAATTTGATGAAAA
CTAGGGTTTTGAAGATTGTGAGAAAAATAAGGTTTTAGGAGATGTTCAGT
GCATCTAGGGCTTTAAAGGATTTGAGAAAATTAGATTTACAATGTGTCCG
CAGGTTTCAAGATCTGAAGAAATCTGGGGTTTTGACAATTGTGAGAAATT
ATAAGAAAACTGAGCTTTTAAGATTTTTAATGCTTTGAAATTTTTGAAGA
AAACCAAGGTTTTGAAGATAGTGAGAAAAACGAAGGTTTAGAAGTTTGAG
GAGAACGCTGGGGCTTTGAAAAAATGGATTGTAGGCCGCCAGATGATTTC
AGGTGCCCTATAAGCTTGGAACTGATGAGCGACCCGGTCATCCTGTGCAC
AGGCCAGACATATGACAGATCGTCCATACAACGGTGGCTTGAATCCGGTA
AGCGTGTATGCCCTAATACCACAATGCCTCTTCATGATACTAAATTGATA
C
>Unigene122_Chinese_fir  size 232  gap 0 0%
TTCTTTGTATTTGGAGTGGGGAGGTTTTCATGTTGCATAAATCCTTTTTT
TTATTGGCAGCATTTTCACCTTTACGCCATAGCGAAAATGCTCCAACCAC
GGTAGGAGCAGACATGGATGATATGGCGGACGTGCAGATCCTGGTAGAGA
GCATTGTTATTGCTAGTGATGTTACTCAGAGAGAAACAGTGGCATTGGTT
TCCTTGAACTGTAGCAAAACAATCAAAATCAC
>Unigene123_Chinese_fir  size 728  gap 0 0%
CATCTCCACTGTAGACTAGTATTCTCAATCCTGCTACCATCATTCTTCGA
TATATTGGGAACATAGTGGTTACATAGCGCTTGTATGAGAGTACATTACT
GCATTGTACCCATGGATGAGGCAAGCTCGTCACATTTGCGTGAAGAGCAT
TTGATCCATGTAGTCTTGGTTAGGTAATTACATAACCAAGACTACATGGA
TCAAATCCATCTAATCCATTCGTAGGGGTAGCATCAGTCTTTGTAGAAGA
TGCCCATACGGGATTAGGATGGGAAGGACAAAGTGGCGCATATATATTAT
AGATGTTTATCTCTCCCCCAACTGATTGCAATTGAGAGTGAAATGTGTCA
CTATGAGTTTGATAGCTCGAATTAGATGTAGTACAACTGTACGTTGCATA
TTCTTCATCTGATATTAATGCATGTGACCATAAATAATCAACCATCCCAC
AATTATCTGTCTCGTCATTTATTAGTCCATTCCCAATCAGAACTCCCTTG
AGATTTATAAAAGATGTACGAGAGTTGTTATTGTTAAGAATTGTGTCAGC
TAATTCAGGTACATAAAAGCCAGCGTAGCTCTCCCCTGCGATATAGAATT
CTCGATTCTTATACTGCGGAAACCTTTCAAACCAATTCAGTAGAAAAGTG
TATGCATCCCGAGCAGTTTTGGTTCGCGTTAACATAATCAGATGAGGTAT
TGGAGTATGAAAACCCAACCCCGGCAGG
>Unigene124_Chinese_fir  size 1092  gap 0 0%
AATTTCAAAGATTAAGTGGATGTATTGAGGAGCGTGCGATCGCAAGCTTT
GATTAGAGTTTTGAAATCGTGTTTGAGGTATTAGGATGATTATAATGTAA
ATTGAGGTATTAGGCTGGCTCCTGAGGCTTGAAATTGAGGTGCCAGAAGC
GGGGTTGAAATGGGTTTTTCAGGAGAACAGAAACAGCCACAGAATAATGA
TGGGGCGGTGGTGGCGGTTGAGTCGTGTCACAGATCGGTGCCGGCTCCGT
TTCTGATCAAGACATACCAGTTAGTAGATGACTCCGCCACTGACGACTTG
ATTTCATGGAATGAAGCCGGCACAACGTTTATAGTCTGGCGTCCTGCAGA
ATTCGCTAGGGATTTGTTGCCTAATTATTTCAAGCACAACAATTTCTCCA
GCTTTGTTCGCCAGCTGAATACTTATGGTTTCAGGAAGATTGTTCCAGAC
AGGTGGGAGTTCTCAAATGAATTTTTCCGTAAGGGAGAGAAGCATTTGCT
TTCTGAAATCCACAGAAGAAAGGGTCTTATACAGCCTCCTCCTCCAACAG
AGAACAGGCCCATTTCCCCATCCAACTCAGCTGATGAGCAAACTTGGTCT
TCCACCTCTTCTCCCACCTCCTCCCCCACAATAGAAGCTCTTAACCATAA
AAATGCGGTGGAAGAAAATGAGAAACTGAGAAGGGACAATTATCAATTGA
TAACTGAGCTGGCACAAATGAAAAAGCTATGCAACCATCTTCTCCTGTTC
TTATCCCAGCATGTGAACGTCACTCCAGATCTTGTAACCAATTTTCTATC
CCAAAATGTCTCATCCTCGGAAAGGCTGGCAATGCTGGCAAGGTTAAAGG
AATATCTGGAGCATCATGGGGGAGAGGGGATTCCAAGAGATTGTCCTGGC
AGCTCCTTGAGCTCAGGTCCTTCTCTTGCAAATGATAGCCGATATATTAC
AGCTTCAGCAAAAGAATGCATTGCCTCAAAGAGGATGCCTTTTGTAGATG
GTGTGTGTAGAGAAGTAGAGAGGAAAACTTTCAATTCTGTAAAAATTGAA
GAAGATGATGACGATAAAGGAAGCCCCAAGCTGTTTGGTGTG
>Unigene125_Chinese_fir  size 809  gap 2 0.24%
CCACAGATTGGAGTTCCACCCATTGCCCCAACTCCAGTTATAATTCCCAG
GTCCCCATTTGTACCACCTGTTCCTCCACCTTCCTCTCGGCCTGCAGCTC
CTCCTTCCTTTGTGCTCCCTGCCCGCCCTTTAGACAGTAATGATGAACAA
GGGCCAGATTCAGACAGCAAAGATGAAAGCCCTTCTTCAAGCCCTGAACA
TCCAGATGATTCATCCGCAGCAGACTATGAGATGACTGAGGAGATCAGAA
AGGTTAGGGAGAGGCAGGAACAGGTGGTTNNTGATGCGTAGGCGAGCTTA
TGCACTGGCTGTCCCTACCAATGACTCTGCTGTCCGTGCCCGTCTTCGGC
GATTGAATGAGCCTGTTACCCTGTTTGGTGAGAGGGAGATGGAAAGACGT
GATCGGCTCAGAACGCTTATGGCAAAGCTTGACTCAGAAGGTCAACTTGA
GAAGCTTATGAAGGTTCAAGAAGAAGAAGAAGCAGCTGCAAGTGCTGCTG
CTGAAGAGGTTCAGGACATGGAAGGGCCCCAGTCTTATCCTTTTTATACG
ATAGGCTCCCAGGAGTTGTTAAAAGCTCGAACTGAAATTATGAAATTTTC
ACTTCCTCGGGCAGCCTTGAGGATACAAAGAGCCAAGAGGAGGAGGGAGG
ATCCTGATGAAGATGAAGATGCAGAATTGAATTGTGTGTTAGAACAGGCA
TCCAGGATTATTATGGATTGTAGTGAAATTGGAGATGATAGACCTCTTTC
AGGATGTGCATTTTCTTCGGATGCAACTATGCTTGCAACGAGTGCTTGGA
GTGGAGTCA
>Unigene126_Chinese_fir  size 270  gap 0 0%
GAGGAGCATGAGAGAATTTGGATTCTAAATCATCAGGAAACCCAGTTGAA
GCGTCACGAAGAAATCCAGACACAACTGGCTCAAGAGGCAGCTATGAAGG
AAGAAGAAGAAAATTGGGAATATGTTGAGGATGGACCAGCTGAAATTATC
TGGCAAGGAAATGAGATCATTGTGCAAAAGAAAAGGATCAGCGTACCAAA
GGGAAAATTAGATGTGAATACAGCAGCAGAGGATTCCAATCGACCAATAT
CCAACCCACTTCCACCTCAA
>Unigene127_Chinese_fir  size 407  gap 0 0%
TTTGCAATAGCGATCCTTATTATACTTTTAATGAAGCACAGAAAGCATCG
GGCAGAGGCGGCAATCATATCAGATGCCCTTCGGAAACTGCCGGGTCATC
CACATGAATTCAAATACAAAGACCTCCAGAAGGCCACTCACAACTTCAGT
TCCCAGTCGGAGATCGGGAGCGGCGGATTCGGAACAGTTTATAAAGCCCA
TCTCCGCAAGCACAAAACCGCTGTGGCCGTGAAGCGCATATTCAAAGACT
CGACGCAAGGGAAAGAAGAATTCATCTCGGAGATCAGAATAATCAACCGG
CTCCGCCATCGAAACCTGGTGCCGCTGCTCGGGTGGTGCCACGACAAGGG
GAACCTCCTGCTGGTGTACGAATACATGCCCAACGGAAGCCTGGAAAAAT
ATATCTG
>Unigene128_Chinese_fir  size 301  gap 0 0%
ATATCAGATGCTCAGGATCACCAGGCATCATTCCAATTGGAAAAAATGAG
GACCATGAAGAGGAGGAGGGAACAAAAGATCCTTGGTATTGGTATGTTAG
CTGTATGGCTACCTTTGCTATTGGATTTTGGGGATTGTTTGCAGTTGTGT
GTGCAAGGAGGACATGGCGAACTAGATACATCAACATGTTAGATGAAGCT
GTTGTTAGCTTATCTGATTTATTTACTAGGTATTAGAAAGTTATGCAAAC
CAGTATCATAGATTTCATCTCAATAATAATGCATGTACTTCTTGAACAAA
G
>Unigene129_Chinese_fir  size 192  gap 0 0%
AGAGGCCCCTGGTTGTGCAGCAGCAATCTATTCGAAGTAGTCACATTTAG
TCCCGCTAATTTAGAGTATATCCTTAAGGAAAATTTTAGCAACTTCCCTA
AAGGCCCCTATTTCAAAGCAGTATATTTTGACATATTTGGCCACGGTTTC
TTTAACTCAGATCATGAACTGTGGAAGCGCCAAAGAAAGGCC
>Unigene130_Chinese_fir  size 531  gap 0 0%
ATTCATGAAGTGATGGAGCAACAGACTGTGAGTATTGCAAAGGCGGGCAT
AACAACTTCTTTAAATGCAAGAACTGCAGTTCTAGCCGCTGCAAATCCTG
CCTGGGGTCGGTACGATCTACGGAGAACTCCTGCAGAAAATATCAATCTT
CCTCCGGCTTTGCTTTCCCGTTTTGATTTGATGTGGCTGATACTTGACAA
AGCTGACATGGATAGCGACTTGGAAATGGCTAGACACGTGTTATATGTGC
ACCAAAAGTGCGAGCCACCTCCTTTGGGTTTTGCTCCTCTTGATTCGTCT
ATACTGAGGGCCTATATAGCAGCAGCAAGAAGAACGGTGCCTTCTGTGCC
CAAAGATTTAACAGAGTACATTGCCAGTGCTTATGCTTCTATGAGGCAAG
AGGAAGCACAGAGTGATGCACCGCATTCTTACACCACTGCGAGAACACTT
TTAAGCATTCTTCGAATCTCAATGGCTCTAGCCAGGCTTCGGTTTTCGGA
TACTGTGGCCCAAAGTGACGTAGATGAAGCC
>Unigene131_Chinese_fir  size 305  gap 0 0%
TATCATCGCCACCACTACGATGGAAGCCACAGATATTACTGTGACACATT
TTCCCCGAGTCTTCTTCCTCGACACAAACATTTGGTCTCTGGTTGCAGCC
CCCGAGCTTTCAATTAGGGAATCCATATTCTCTATGCTGAAGCAAGTCTC
TCTAATCTTTTTTGAAGCAATCAGAAACTAATTAGTACTGCAGATTGATT
TTCCTTTTTACCTTTCTCTGGGTCGATCATCTATGAATGAATGAATTTTA
CGAGACTAAGGAGTTTAAGGTATCAAGAGCCGCTGTCTTAAGATATCTTC
ATATC
>Unigene132_Chinese_fir  size 177  gap 0 0%
TCCCCCACCTGATCTCTCTGCCTGCTTTTTCAGCTTTTCGAGTAGGTAAA
TGACCTTGAGCTCTTCCCCTCCCCTGTCGAGGAGGTCACCAACCTGAACT
ACAATTGTGTTGCCTCCAATCCAGTTGTCATTGTCATCCATGACTTGGGC
CACTCTGAGGGCCTCCTTGGCCTTGTG
>Unigene133_Chinese_fir  size 1600  gap 0 0%
AAGAAAAGTGTTAATGATCCTTACAATGCCTTGAACAACTGGAAAGACTC
CATTCATGCACCTTGCAACTGGAATGGAATTAGCTGCGACAATACTACAG
GTATGGTCATTGAGATCACACTTGAAAGCAAATTAATTAGTGGCTCCCTA
TACTCCAATATTTGCAAATTGCAAAATTTGAAGAAACTTCAATTGGGAAT
CAATAAGTTCTATGGGAAGTTACCCTCAGATATCATGAACTGTGCCAAGC
TTCAGTCCCTGAATCTCACAAATAATAGTCTCTCCGGAACTTTACCAGAC
TTCTCTCCATTGAAATCCCTGCAGCTTCTTGATTTGACATACAATAGTTT
CACAGGTGATTTTCCTTCTTCTGTTGGGAATTTAGCTGACCTGACTTCCC
TCAACCTTGCTGTTAATCCATTTAGTCCTGGAAAAATACCCCAGCAGCTC
ATGAATTTGAAGAAACTCGAGGTGCTATACTTGTCTAACTGCAATTTGGT
AGGAGAAATCCCAAGTTTTATTTTTAATTTCACAGATCTAGGTCTTCTGG
ATCTCTCTGCCAACAACCTGAACGGATCTATTCCAAAGCTGATTTCCAAA
CTCAGTAAACTCTACCAACTAGAGCTGTATGGCAACAGTCTTAGTGGAAA
TATACCCCCAGAGCTAGGAAATCTCACAGCACTAAAAAATTTTGATGCAT
CAAAGAACATGATCAGCGGAAATCTTCCAGAGGAGGTTGGGAATTTGAAA
AACTTAGTTTCTTTTCAGCTCTACATGAACCAGATTTCTGGTCAAATCCC
TGAAAGCTTTGGCGAGTTTCTGTATCTTGAAGGCTTGTCACTGTATAAGA
ACAATTTCACAGGCCAACTACCACAGAAGCTTGGCAGTTTATCAAAATTC
AACTTGATTGATGTTTCTGAGAACCAGTTCAGTGGCCCACTACCAAAAGA
TATGTGTAGAGGAGGTAACCTGCAATACTTTCTTGTTCTTGATAACCTTT
TTACAGGAGAACTGTCCAAGTCTTATGAAGATTGCAAAACTTTGAAACGT
TTCAGAGTGAGTATCAATAATCTAACTGGTAAGGTACCCAAAGGAATTTG
GGGTTTGCCAAATGCCAACATTATTGACCTCAGTTTCAATAACTTTGATG
GTGAACTTGGTCCTGAGATCAGCAATGCAAAGAAATTAACAGAACTGTAT
ATTAACAATAATCAATTCTCAGGGATCTTGGTGCCAGAGATCGGAATGGC
CTCACAATTAGTCAAACTTGAAGTCCAGAATAATCAGTTTACAGGTTCAA
TCCCACAAGAAATCGGCAGTTTGAGAAATTTGTATGAACTGTATTTGCAG
GAAAATATGTTTGAGGGATCCATTCCAGCTGAAATTGGTTTGTGCACTTC
TTTGGTTGTTATCAATCTTGCAGAAAACCATTTGTATGGTTTGATTCCAG
AGTCTTTGGGGTCCATTGAAGGTCTGAATTCTCTAAATCTTTCAAACAAC
AAACTCTATGGATTAATTCCAAATAGCCTTGGTACATTGAAGCTAAGCTT
TCTTGACTTCTCCAACAACCTTTTAACTGGCCCTGTTCCAAATTCCTTAA

>Unigene134_Chinese_fir  size 342  gap 0 0%
GAATTTGCCAAGAGTATTGCAAATAAGCATGGCATCACGACAAGGAAATA
AGAAGTGCTATGCTTTGGCTCTTTTTATTGTCGTTTCATTCTACATTACC
CACGCAGATGGTGAGAAGATAGGAGTATGCTACGGAATGAATTCAAACAG
TTTGCCTTCTAAAGGCGAGGTGGTCAATCTTCTGGAGTTAAACAACATAG
GGAAGGTGAGATTATACGAAGCAAATCGCGACGCGCTGCAGGCTCTGGAG
AATTCTGGAATAGAAGTGATAGTGGGAGTTGGCAACAATGAGCTTCAGAA
TATTGCAGATGATCAGGCTGCAGCAAATGGATGGGTCAACGA
>Unigene135_Chinese_fir  size 524  gap 0 0%
ATAGTTGTTCCAGAGTCTATGATGAGTCCCCCTGTTCCATCCGATTGAAT
ATCGAAAGCCCCTTTGCGAATACCGAGCAATTTGTTCCCAACACTGATTC
CCTGCAAAGAAATATAGAAGTAACTCGATCCTCCATTGTTGTCCACCTGA
AAAGGAGTGGACTTCACAACCCTTCCTTTCAATGCGGCCTCCTGGCCAAA
GAAAATGGTACTGGATTTATTAGGGGAATTGGTGAGACAGTAGGAGAATT
TGTGGGCGAGGGATTGGCCAAGCTGAGTGATTAAAGAAAGAGGGCCTCGT
CCTAACCCTACAATTCCAGTCGCTTGGTCGAATCCCACGCCTTCATTGTC
ATGGCCGCAGCCAAACGCAACCCTAACTTGCGAAGCTTTGGCTTCCGAAT
TGGGCGAAGCAAAAGTGAAAGTCTCGGAGGAAAGGATTCCCGCAGTGACG
GAAAGATCGCCATATGTGTAAGTGTATTCGCAGCCGATGGATTTACAGGA
GAATTCGGGAAGAGCTTGGGCGGA
>Unigene136_Chinese_fir  size 262  gap 0 0%
AAACAATGCTGAAAGGGTGCCATTCCAAACGTGATATAGAAGGAAGGTTC
AAAAGAATAACACTCATAGGGTTGTACACCAGACTTGGATGCTTTGCAAT
AACCAGTTGCACTATGTTTGAAGGCAGTTTTCTGGCAGATATAACACGTA
CAGTTTTCTGTGACTGGAGGAACCGGAGGTAACGATCAAGAAGAAAAAGG
AAAATCCCAGGTAGAGCAAGAGAGAATACCATGTCTCCAACGTGCAGTGC
AAAGAAGACAAT
>Unigene137_Chinese_fir  size 254  gap 0 0%
GAGCACCGCCTCCCGGCGGCGATCGACGATTGTTTTGCTGTCGTTGCGTG
GCTAGGGAAAGTCGGCCGTGGGGCAAAAGAGGAACCGTGGCTCGCTAAAC
ATGCGGATTTCGAGCGGTGCGTGTTGATCGGCGACAGCTCGGGAGGGAAC
CTTGTCCACCAAGTGGCCGTACGTGCAAAAGCGTGTGAAGAAGAGCTGCG
CCCCTTTTGTTTGCGAGGCGGCGTTGCCTTACACCCGGGGTTTGTCCGAT
CGGA
>Unigene138_Chinese_fir  size 390  gap 0 0%
TCAATTTGAGCATTCTGTCCATTGTATATATAAAATATCATGTTGATCAT
CAATTGTAGAAAGCAATGCTCAGCTCATGTTAGATATACAATGGACAGAA
TGCTCAAATTTTGAGAATAGTGAGCATCCCAGATTTTGAACTTTAATGCA
ACTATCGTCATATCCATTTCGTGGTTACATAAAGGATGTGGTAAGATGTT
TTCTGCTGACCCAATAAGATTTTTCCTCATAGCCAACCATAGCATATATG
AGAAACAGTGATTATTAATAACAAAGCATAAATTACACAATTTGAGTTGT
ACACTTTTCATCTGTCTTCATGAGCAATTTGTTTTTTAACATTTGCATCT
ATGCTGCACTGGCGGTAAGCTCCAACTCTGGTTCTCTGTC
>Unigene139_Chinese_fir  size 346  gap 0 0%
TTATGGTCACCGTTGAGCTATTTAGTTCTTCTTTTGAGGCTTGTTTCTTG
TCCTCGAGGACCTGTCTAGTTGACACTCTTTTATCTGCTCTAGGATTAAT
TGATGTAGTCAAGGAAACAGATTTTTCCCTCTTAGTTGCAGCAACATCAG
CTTCCTTCCTGACCACAACACCGCTGTTTGGTTTTGTTGTCCTTCGATGA
GTGTTTGCAGTTTTTAAGAGCATCCGCATTTCTCTGTTTTCTTGCTCCAA
TTGCTCAATGCGCTGGTTTACAGGAGCATCATCTCTATGGCTTTTCACTA
AGATCAGTTGATCCTGCAAGCTGCGGTTTGCCGACTCAAGCTCTGT
>Unigene140_Chinese_fir  size 525  gap 0 0%
TGAGGGAGCCTTTTTCTTATTACTCTCTGCACCATTCACCGTTACTGCAT
TGTTCACACTGCGTTGTAGAGAACCATTCCCCTGACTGACAGGCCTACCA
AAACCAGATCCTACCTTACTCATTTCCTTTCTTGGATCATACAGTGGTCT
TGGCTTTGCACTCAATGTTTTTGCTTGTGTTCCCACCTTGGAAGGCATTT
GTCTAGGTGGCTTTACCGCATCTTTACCATCCATCATAGAGTGTATTTGC
TTGCTAGATATTGCAGGTTTCTTCAATGATGTGGAATGTTTTGAAATTGT
CTGCTTTTGCTGGCCATTATCACGCCCAGATGACTTATCAGTTTTAGTTT
CAGTTCCAGGAATTTCTGCATCTTCACTAAATAGGAAGGAGTAATCCCTT
GCCGCTCTTAATTGTTGTGCCTTCTTCTTTGCCTCACTTACAGCAGCCTT
CGGTGGGGCAATTTCTTTGTTTCTTGTATTGGACTCAATTGGATATGACT
TTTCTGGAACCTCCTTGGCAACTCT
>Unigene141_Chinese_fir  size 173  gap 0 0%
CTGGAACAACTATCACATATCTGCCCTCGCTCGCCTACGGTGCTCTGAAA
AAGGAGTTGGCTTCGATAATTAAGCTCGCTACCGCTGATGGCTCGCAAGT
TGGGCTCGATCTCTGCTATAAAAATTCGGGGGCTAACTCTTCTGTCACCA
AATTTCCCAGCGTGACTTTCCAT
>Unigene142_Chinese_fir  size 406  gap 0 0%
TGAATATACATACACATGATCTCAACACAATTATGTATGTTTTTGCAAAT
TAAGTTTGCTTTTAACGGAACTTCCATAAAACAATTTCGGCGTGTAAGAG
GATTGGATGATTGCCCAGTTATATCCAGCATTGATACATGACAAGCACAA
ATTTGATTTTCTACACCATATTGTACAGCAGTAACAGATCTCACAGAGAA
AGTTCATTGCATATTGATTTGGAACTGAACTGGGAATGAAATGTCATTAT
TTTAATCATAAAGAGCAGAAATTTTTCTGTTCCTTGTCCCCACCAGTGCG
TGCCAGAAACCCTACTGAGGTGGATATACTCCAGGATAATAGCCTTGGTA
AGGCTGTGCTGGATAGCCTCCTTGTGGATGTGGTGGAGGATATGCAACCG
GAGGAG
>Unigene143_Chinese_fir  size 255  gap 0 0%
TTGTTTTTTTTTTCCCCAAAAAAAAGAGAACAAAGATATGCCCACCAGAG
AGAGCGCCCCGCTTTGTTCAACAAGAAAGCTGGAAGCTTCGCATTCGGCA
ATGTGCGACGCCAGAAACGCAACAGCGAAGCCTTGGCTGCAAACGGCTGA
GCTCCTCCGCCTTCACACGTAGTTACAGCGAATACGCATACAAGCAGGCC
CAGGAGGATCGCGCGGCATGCCATCATCTCCTAAATTATGAATCCTGCCA
AGATC
>Unigene144_Chinese_fir  size 581  gap 0 0%
CGTGCTCTTCCTCTTGACATCTCTTAAGGACGCAGTTGCTATGATTGAAT
TTATTGAGGATCCAGAGTATGCTGCAAAAAGACTCACAGAAGAAGCATAT
CGGAAAGGAAGTGCAGATAATATTACTTGTGTTGTCGTACGCTTTCATCA
CAAATAGTGCGAGTCATTCTACCTATCATTCTTGTGTGATTGAGCATTTG
CTATGAATCCAGATTGCTATTCTTTTCCATTGTATTTATCAGTGCTGTTA
GCTCTGCATGTAACAATTGAAACAGCTTTGTCCATTCCAAAAGTGGACAT
CCTTTGTAAATGATTTGATTAATCTTGATGGTAAGGTAGGCAATCTACCA
AGCATTTTTAATGAATTAGTTTAGTCAAATTTTTTAAGATTTAACCCGTG
ATTTAATTTCTCAATGGTTGAGAAAATTACTTGTCAGTGTACAAATATCT
AAAGCATTTTGCACTCTTGTAAACATCACATTTATTTGTTACGTCTTCAT
TCAAATAGGCAACAATACTAGATTGTCCACCACTTATTTGGGAAAGTATT
GGCTGTATAAAGAACTAGAGTTTTGGCCGCC
>Unigene145_Chinese_fir  size 254  gap 0 0%
GGAAGATCAAGTCCAAGTGTAGCACTATATGTAAATGAACTGGGTATGTT
GTTGTGAAGAGAATCCCACTGACGGAGCATCCATACTGAATAAATGATAA
TTGCTGCTCCAATAAATGTCTGAAAAAAATTCAAAATGTTTAATACATAA
GCTATGAATCCTCTGCACCCCATGTTGTTGCAACGTTCCTCAGAAATCAA
AGATCCAATTGAGAATAAGGGGTGAATTTGAGAGCCCAATTGATAAAGAA
GGCT
>Unigene146_Chinese_fir  size 969  gap 80 8.25%
AAGCTCTGGTGTTGCATCTCTACAGAGGATTCCAACCTGCTAGTCTATGA
ATACATGCCCAATGGAAGCATAGGAGAGATTCTTCATGGACCTAAATCTA
GTAGCCTCGACTGGCCTACAAGGCATACGATTGCCATAGATTCAGCTCAA
GGTCTTGCTTATCTTCACCATGATTGCATTCCTCCTATTATTCACCGTGA
CATAAAATCAAACAATATCTTGCTGGACAACGAATTTCATGCTCATGTGG
CTGATTTTGGCCTTGCCATGATCTTGGAAAAATGTGAAAATGGATACGAG
ACCATGTCTGCAGTTGCAGGATCTTATGGGTACATCGCACCAGAGTTTTC
TTACACACTGAAGGCTACAACAAAAAGTGATGTGTATAGCTTTGGAGTGG
TGCTCTTGGAACTGGTGACTGGCAAGCGGCCAGTTGACCCAGCATATGGA
GAGGGAGCCAACATTGTCAAGTGGGTTAGCGGAATGCTTGAGAAGGACAG
TGGTTTGCAAGAGATTTTGGATCTTCAAAGTTTCAAGTTCTACAGAGACT
CAATACTTTCAGTCCTCAGAATTGCTCTTGATTGTACCAATTCCTTGCCT
GCCAACAGGCCTACTATGAGGAATGTGGTTGAAATGTTGCAGAATGCTAT
GCCAGAAATCAAAAGTGTAATCCAGAGAGCTGGTAGGCATTAATTGTGAT
ACGATAGGAGGGAAGGATGANNNNNNNNNNNNNNNNNNNNNNNNNNNNNN
NNATTTTATACTGGATGTTACTCAGTATTACACTAGATCTTTTTTGGGGA
TTTAAACCCGGGCCTTATTTATGAAAGCAAAGACCTTTGATCCACTGCTT
GAACTCTCGCNNNNNNNNNNNNNNNNNNNNNNNNNNNNNNNNNNNNNNNN
NNNNNNNNATTAAATTAACAGGTTCGCCAAAGGAAGTAAGGGCTGTTTGA
ATAAGAAGCTGAAGCAGGG
>Unigene147_Chinese_fir  size 1401  gap 1 0.07%
CATACAATTATCAAAATTGAAAAGTGATTTTGGGAATTTCAATAAAACAT
TACACACTGTTGTTTCTGAGACTGACATAGAAAGATCTTCATGGTGGAAG
GNAATTTCCCAAGCGATGGGTGATAGTGCTTCTTTGTTTCTTTGCCTTTC
TCCTTTGCAACATGGATCGTGTAAATATGAGTATTGCAATCCTCCCTATG
TCCGCAGAGTTTGGTTGGAGCCCTACCACAGTTGGTTTGATACAATCTTC
ATTTTTCTGGGGATACCTCCTTACTCAGATTGCTGGAGGAATATGGGCTG
ACAAAGTTGGAGGGAAGCTAGTTTTGGGTTTTGGAGTGATATGGTGGTCA
ATTGCAACTATGCTGACACCAGTAGCTGCAAAAATTGGACTTCCAGCATT
GCTTCTTGTTCGTGCCTGCATGGGGATTGGTGAGGGTGTTGCGATGCCTT
CCATGAGCAATTTACTTTCTAAGTGGGTTCCTATTGAAGAAAGAAGCCGA
TCATTGGCATTAGTGTATAGTGGAATGTACCTTGGTTCAGTAACAGGGCT
GGCCTTCTCTCCAACTCTTATACACAATTTTGGCTGGCCCTCCGTCTTTT
TTTCATTTGGTTCTCTTGGTGCAGTTTGGTTTGCTACCTGGCAGAAAAAT
GGATATAGCTCACCACTTGAAGACCCCCATCTTCGTGCAGAAGAGAAGAA
TTTGATCTTGGGAAAAGGCAAGCCAAAAGAAAGAGTTGAATCAATTCCAT
GGAGATTGTTGTTGTCAAAACCACCAGTGTGGGCACTAATAACTTCACAC
TTTTGCCACAATTGGGGAACTTTCATTCTTCTCACTTGGATGCCAACATA
TTACAATCAGGTTTTAAAGTTTAACCTCACCGATTCTGGGCTATTCTGTG
TTCTTCCTTGGTTTACCATGGCTCTGTCTGCTAATTTGGGAGGATGGATT
GCTGATACACTAGTGAGTAGAGGCACATCAATCACAATTGTTCGCAAGGT
TATGCAATCAATTGGCTTCCTCGGTCCAGCATTTTTCTTGACTCAACTGA
GCCATGTCAATTCTCCAGCAATGGCAGTTCTATGCATGACATGCAGCCAA
GGATGTGATGCCTTTTCTCAGTCTGGGCTTTATTCCAATCATCAGGATAT
TGGTCCACGCTATGCTGGTGTATTGCTGGGCCTATCAAACACTGCTGGAG
TTCTAGCAGGTGTTCTTGGTACCGCAGCAACTGGATACATTCTACAACAT
GGATCCTGGGATGATGTATTCAAGGTCGCTGTTGGCTTATATCTGCTTGG
AACTGTAATATGGAATACCTTTTCAACGGGAGAGCAGATATTTGACTAGC
TTTGATCTTCAAATTATTCTTGATTAGAATCTGCTAAATGACAAACCAAG
G
>Unigene148_Chinese_fir  size 421  gap 0 0%
CCTCCTGTTTCTGGGAGTTCTTCAAGTGGGGGATCACATAAAAATGTTAT
TATTGGGGCTTCCATAGGTGGGGCCATGGCGCTTTTGGCAATAGTTGTAT
TGGTCTTTTTGAGAAAGAGGACGATCTCAGACTCATATAGATTAACAAAC
ACTTCTGAAAATCCGACAAGGTCTTCAGATCTGAGAGTAGGGCCTTTTGA
AAGAAAAATGACTCAACGTGAAGAACTTTTGGCCGGTGTTACAAGTAGCA
TAGACAAGTCTCACATATATTCTGTTGAGAATTTACAGAAAGCAACTCAG
AATTTTAGCCCCCAGTGTATCATACAGGGCTCTGTTTACAAAGGTACTTT
AGACGGTAAGGTTTATGCCATAAAGCAGATGAAGGGGGAAGTTTCTGAAG
AGTTGAAGATTTTGCGGAAGG
>Unigene149_Chinese_fir  size 685  gap 0 0%
TGAAGGAGTCATTTGAATACAAACCCAACAAGAGATTAGCCTGACATTGG
CTGTAATGACTGAGTGGAGAATCCTTAAAGCCTGAATGACGAAGAAACTT
TCGCCAACTATCAATGCAGGCATATCTAAGTGAATTTTCCTTATCATCGA
CAAGAACACTAGAGATATTGGGTGCAATGTAAACTCTTTCAATCAGAAGT
CTTTCAGGATTATTTCTCTCCATGGAGGCTTCAATGGAGTGGAACACGGC
CATAAGGAAAACAAGACACTGCAGGAACCGGGCCACAGGAGAGGGCATGT
TTTGATTGCTTTCAATTTCCATTACGGTTAGGATTACAGGATTCAACCTT
CTCAACAATGCCAAGAGCCCATGGATTTTACCTGATTTGCAGAGCATTCT
GTTGAGAACAACAGAGCAATTCACAGCTACAGTCTCATGAGCTTCTATAT
TGAAGGCAGATTCATCCAGTTCTTCCATTTCTGCAATCAATGGGCGAAAG
ACAAATTCAATTCCTATTGATTGAGCAAACTCGAGCAGACGCCTCCCTGT
CTGGTTCAATCTCTGCTCATTATTTCCTATGGCTGTAATCTTGAGCAGCT
TCGGGAGGCCTCCAGGCCTGAGGGACAGGGATTGTATGAAGCTAGGCCAC
TGCAACCCCTGTCTGATCTCCAGGTCAATGATATG
>Unigene150_Chinese_fir  size 511  gap 0 0%
GGAAAACTCATGCTTACTATGCAAACTGACAGAAATTGTTCGCTCGTCCT
CATCCACATTGTGGAATTGTTCGCTCGTTCTCATCCACATTGTCTGCTTT
AAAAAAAAAAGGTCTCTCCAAGTTTGAAGCGAAAGATTCGGTTTGTTCTA
TTTCACATTTTGACAGGGCCGTCTGTACAGGTTAAATAGGTCCCGTAGCC
AACCCGTCCTTAGTCTTTTTGCTGTCAGAGTAGACAAAGTATGGAGATTA
TAGGGAGAGTTTCACAGCTCAACAGCTCAATTCAGGAATGACAATACCAC
GGATTGGCTTTGGTACTGCTGCTTCACCTCAGAATATAGATCAGATGAAA
CAAGCTGTCGCTACAGCTCTAAAGGTTGGGTATAGGCATTTTGACACTGC
CAGTATTTATGGCACAGAGCCAGCTCTAGGAGAAGCTCTAAGTGAGGGTT
TCCGAAGTGGGATTGTAAAGAGGGATGAAGTCTTTGTGACCAGCAAACTG
TTTGCTGCTGA
>Unigene151_Chinese_fir  size 2435  gap 15 0.61%
GTTTGTTCGATCTTTGGGAAAATGGGTTGAATCGACTCAATTTCCTGAAC
CTTCATTGTTCTTGCCGTTAGCCGGTAAAGTCATGTCCGGCGAGTATCAC
CATTCTATTTAGTGAAGAAAGCTCTGTTTGCTTTGGTTTTGCGAAGGATT
GAGTTAGGGTTTGATCGATCGTGAGAAGAAGGCTTGGGTTTACTCAATTT
TCATAACTGCCATTTTTTTCTTGTTTTCTCCGATTGCCGGGAAAGGCATG
TTCCATTTCGGGCAGGTCGTGGAGCATCCGTTTCCTCTAGCGAAGAAGAA
TTCTGGTTTCTTTTCCTGTCCTTGGAGGGCCTGATTGGTTAATTCGAATT
CACATTTGGTCTGATGCTTCTGATTTTGTAATAGTTGCTGTTCTGGGACA
AATTTTGGATATGGAAATCCATGCTATTTATCATGTCAGTAAAAATGTGT
AAAGATTTGAGTTAGCGTTTCATCCATATTTGGAAGGACTTAGATATTTC
CACCTGAAACAATTTTTGCTGGAAAGTCATGTCCCGCGCTGGGCAGGCCG
TAGAGCATCACCGTGTTCCATTACCAATGCCTGCTACATCACAGCGGGGT
GGTGATCCCCAGGCTGGATACTGCAATCCCGTGAGAAAGTCCGGACAGCC
ATCCCTTGAACATGTTCTGTTAGCCCTGAGGGAGACCGAGGAAGAAAGGG
AAGTGAGGATCAGAAGCCTGTTTAATTTCTTTGATGCCACAAACATGGGT
TACCTTGACAATTCACAGATTGAAAAGGGGTTGCAGGCATTAAGGATACC
TTCTGAGTACAAGTATGCTAGGGATTTGCTCAAGGTTTGTGATTCCAATC
AGGATGGCCGGGTTGATTATCAGGAATTTCGGCACTACATGGATGAAAAG
GAAATTGAGCTTTACCGCATCTTCGAGGCAATTGATGTGGAGCACAATGG
CTGCATTTTGCCTGAAGAGCTATGGGATGCCCTTGTTTCAGCAGGCATTG
TAATGAGTGACAAGGAGCTTGTACGTTTTGTGGAGCAGATTGACAAGGAT
AATAATGGAATTATAACATTTGAAGAATGGAGGGATTTTCTTCTTCTATA
TCCTCATGAAGCTACCATACAAAACATATATCAGTATTGGGAAAGAGNNN
NNNNNNNNNNNNAAGCAGCTATTCCTGAAGGTATTAGCAGGCACATGCAT
GCAACCAAATATCTCATTGCTGGAGGAGTGGCTGGAGCCTTATCTCGAAC
CGTAACTGCTCCTCTTGATCGCCTAAAGGTAAAGCTGCAAGTGCAGACAT
CAGGAGCTCAAGTTGCTCCAGCTATCAAGGAGATATTTAGAGAAGGTGGT
GTGTTGGGGTTTTTTCGAGGGAATGGTATTAATGTTCTTAAAGTAGCACC
AGAATCTGCGATCAAATTTTATGCTTATGAAATGATGAAAAATCTTGTAG
TAAGTGTAAGTGGGGAAGAAAGTATTGGTCCATTTGGCCGCCTTTTTGCT
GGTGGTACAGCTGGTGCTATTGCTCAAACAGTAATTTATCCAATGGATTT
AGTGAAAACACGCTTGCAAACATATGCCTGTGACAGTAGTAAAATTCCAA
AGCTGTCAAAGCTATCAAAGGACATATGGGTTCATGAAGGTCCTCGAGCA
TTCTACAGAGGGCTTCTTCCATCTATTCTTGGGATAATACCATATGCAGG
CATTGATCTTGCTGCTTATGAAACACTTAAAGATATGTCAGAAAAATATA
TACTCAAAGATAGAGAACCAGGTCCTTTTGTGCAAGTAGGATGTGGAACA
ATTTCAGGTGCTCTTGGAGCAACTTGTGTTTATCCTTTGCAGCTTATAAG
GACACGGTTACAAGCTCAACCCTTGAATTCACCTTCAAGGTATGAAGGCA
TGTCTGACGTATTTTGGAGAACCCTGCGGCATGAAGGATTTTCTGCATTC
TATAAGGGACTTGTGCCAAATTTATTGAAGGTGGTTCCAGCAGCTAGTAT
CACTTATATGGTGTATGAGAAAATGAAAAAGGTGCTGAGTCTGGATTGAG
GAAGATACTTGAATCATAACCTCATTTATTTTTGGAATCATAACCTCATT
TATTTTTGGATAAGTGGTGGGATAATGGCGATAAAATTTAGTTTCAATGA
GAAGGCAAAAAGCCCTCCAGAGTTATTTTTAGGTTAAGATTTTTATTCAG
GATACCAGTGATGGGTTCACATAAACTGAGATTTATTGTCATCTGTTCAA
TCTCTGGGCTTGATCAAGATTTAATTTTCTCCAGGAGTTTTGGGATACAT
CTTCTCAGCTCCTTATCATAGTAACAGATAATTTCATCATTTTCCTTCCC
ACTTCCTTGTAAGGTACAATTTTTTACAATAATATCTAATATATATGAAG
GGCCTCTGCTACAGGCACCTTTAACATTTGGCTGG
>Unigene152_Chinese_fir  size 577  gap 0 0%
AGATTAGGACAACAGTTCCCTGCAACATCCGTCGTCGCTCCTGTAATATC
TTTGCAGCACCAAGAAGCATGGTCACATGTGCATCATGCCCACAGGCATG
CATTTTCCCCGGAATTTTACTTTTGTGCTCCCACTCAGTTGCCTCCTGAA
TGGGCAGAGCATCCATATCAGCTCTGATACCCACAAAAGGGGGACCTCCA
GAGCCTATGGAGGCCACCACCCCTGTCTCTGCAAGTGGCCACCTATACTT
TATGCCCAATTTATCCAGTTCACTTCGTATGAGTGCACTGGTTTCGAACT
CTTGAAATCCAAGTTCAGGATTCTCGTGTATCCTTCTACGTATGCCTGTA
AGCCAATTGAAGGTCTCTGGTCTCTTTGCAGCCCTCAAAATTTCTTGCAT
ACTCACTTCTTCTTCTTCTTCTTCTTGATATGAGATGCCGAAGCCATCTG
TGGCTGAGGGATATGCATCGTCTGGATTTTCACAGTCAAGGAGATCCATG
TTCAAACCCCATGCGACACTAGCCACCCAAATAAAAGCAATTGCAATCCA
CCAACAGGTAGCCATGTGATTGACCAC
>Unigene153_Chinese_fir  size 462  gap 0 0%
ATTCAGAACCACAATTATAGAGAATGCAGCAAAACCAGACAGTGCACCAA
TTAACACACCAGTACTCAGTTTCCTCTTGGGAAAATCCTTCTTTGGCAAA
TCACAGGAAGAAATATGAACATACACCAGAGCACTATTCCTAGTACAAGT
ACTATCACTGGTAATCCCACTGTCGTCATCATCATCAGCCGAACAATTTC
TCAGATTCCACAGATCACCCCACAACATCCTACATTCATTGAAACCCACT
CTATATGCATACCCAATACAAGAACAATTATCCAAACATACCCCCCTACA
AGAATCCACAGAAACACCGCCACTAATCAAAACGCTACTAATATTATCCC
TAACAAGATCGGCATTACCAAACTCATAAAACGTATCAGTTTTACACTGT
AAGGGGCTACTCCTAACACAACCCCCGGACCAATCCTGAGAATCCCAAGC
CTGTGGAAACCT
>Unigene154_Chinese_fir  size 246  gap 0 0%
GCCATTGCACTTTTGAGGTTGGATGACCTATATGTAGAATCATTTGAGAT
TAAGGATGTTAAAACACTCCGAGGAGAGCATCTTTCTCGAGCAATTGGCA
GGTTAACTGGGAAAGGTGGAAAGACAAAGTTTGCAATTGAGAATTCAACG
AGGACTAGAATTGTGATTGCTGATACAAGAATTCATATATTGGGATCTTT
CTTGAATATCAAAGTTGCTAGAGATGCTTTGTGCAGCCTTATTTTA
>Unigene155_Chinese_fir  size 501  gap 0 0%
CGGCCGGTGCTTAGTTCATAAGCGTCGTTCAGAGGTACTCATTATGTCAG
TTACCCTCGCCACACTACAGCAATTGGACTACGAACAACATGAGTTCCAC
CTCGGATACATTTCCATGATATCTCTCCAAACTTTTGGTCTCCATCTTCT
GCGATGACCGCACTCTCAAATCTTACACAAAACTTAAGCTTCTGGTTCCT
TTTTGTGAATTCTAACGTCTCTGGTTGGACACTTATTTCTATTCCAGAGG
GCATCTCCACCTGCACTTTGTAGGTAGAACGAGCGGCACCCACATTTGTT
ACTGTTCTCCTTCTCACAACTACTTGAGCTGATCTAATGGAGTGGTTTGA
CTTGAAGAAGAGAGATAAAGATGGGTAATTGATATCAGCCGTGTCTTCCA
AACTGCTTGATCTCGGGCACGAGATTGTGGTGTCCATTAGAAGAGCGATC
TGTTTGGCGGTGTAGTTGAGATTACAGAGAAAGTGAATGTAATCATGAGG
T
>Unigene156_Chinese_fir  size 465  gap 0 0%
GGACCACAGATAATCTGGATTTGGACCAGTTGAACGCCCTTTTCGCAAAG
GTTGGGTTTGTTCGCCGTGAGAACGAGAAGCTTAGGCGCTCTCTGCATAA
CACGCCGTCGTTGCTCTGGTTGGAATACAAGAAATCCGGCAAGGTTGTTG
CTTTCGCCAGAGCCACCGGAGATGACGTGTACAATGCAGTTATATGGGAT
GTGGTGGTGGACCCGTCCTTTCAGGGGTGTGGATTGGGCAAAGCTGTTAT
GGAGCGATTGATGTCTGATTTGTTGGAAAAGGGCATTACCAATATTGCTC
TCTATGCTGAACCCGATGTGTTGGGGTTTTACAGACCATTGGGATTCATT
GCAGATCCTGATGGCATCAAGGCCATGGTCTATTGTAAGAAAAATCAAAG
ATAACAAATAACCAATTGTGGGTATTTACTTCTAAAAGAATTTGATTGTG
GGTTTGTTTCAGCGC
>Unigene157_Chinese_fir  size 180  gap 0 0%
TCTCCTTCACTATTTCTTGGGCAGACATGAGCTTTGAGGCCTTGGCCATG
ATGTCAAAAACATTGAGATTAAGAGCAGCTTTAAGAGACATGGGCACAGA
ACACATTGCACATAATTCTATTATGGCTACTCTGGGGCTCAAACTTGGTG
TAGTATCCATGGCAGCCTCAACACAGACCA
>Unigene158_Chinese_fir  size 173  gap 0 0%
TCTGATACAGGCACAGAGTACCCAGTTGGTCTTCCCACTGCGTCCTCACA
ATCTCATCCCATTCATTTGCAACAAGAATGACTTTGCCTTCATCTGCAGC
TCTGAGGTTCATCGATCTCTTTTCCAAGAGCTTCATAGTGCCAAGAGGAC
CAAACCCAATGACAGGAACAATA
>Unigene159_Chinese_fir  size 290  gap 0 0%
CAAACTTGAAACAAGCACAAATACAGAGGAGCTCGAGACAAAGAACAGAG
AAGCAACTCATGCCAACAACACCAACATCAACAGAGGAGCAGCTCATGCC
AATTGCAGCCATGAAATTGATGGAGTCCATTTGGGCAACACAATTGATGC
GACTGGGTGAAGATTGGAAATGGGAAGAACATGCAGATAGTGTTTTTGGG
GTATACATGCGGCATGCACTTGCAATTGTGCTTCACTTGGTCTTTTTTGT
TTGTCTTATCCTTCCCTTTTTCTGGAGAATGTGTAGATTT
>Unigene160_Chinese_fir  size 244  gap 0 0%
ATGAATCAAGATCATCAGTTTAATAGTGTGAAGGAAATTTCTGATAGAAT
GTGTAGAATGTTGGCAGATGTGACGGGGTCCTGCTCTGTAAAGGCGGCTG
GTGTAATAATGGAGGATTGCAAGAAACTGGCAACTATGTCCGATGAAGAA
AACATTTTGAAAATTGCACAAGTGGCGGGGAAAGTGAAGGGCGTGACTGA
AAGTGTTGGGTGGACTTTAAAATGGAGCTCAGACGCAGAAAGCC
>Unigene161_Chinese_fir  size 1602  gap 0 0%
CCAGCCGTGACAGTTAAGAGGGGTAAATTTGAATGTGAGGAGGATGAAGA
CAGTTTGTCTTTGTCTTTGTAGGCAGAGGCGTGAACACCTAAAGCAGCTC
TGCCTGAGGGGTCAAGATGATTCGACCACGCTGCGTCCCACTCGACCGCT
TTCGCGGTGCTACACGCAACGCTTGGGCCCCCCGGCACTGTCAACCTCGC
CGCATTCTGAGGAAAAAATCTTTCAAATATCATCCTGTAGTAGAAAGCTT
CCTTCGTGCTGGGTGTATTATGGGGAAACACATACTTGGCATTCATCAGC
ATCATATCTGACACATGCTCTGCTGCGTGTGCTTTCAAACCATCGATCCA
ACTGTAGCCCACCCCATCACTGAACTGCTCCTTTTGTCTGTACAGGATGT
GCTGTGGAAGATAAGGATTCTCCTTATCATCAAATGCCTTTCGCAAAATC
CACTTTTCAATCCGCCCTTGGTCAGGGCGCACCATTTTCCAGTCGGGATC
AATGTCCATAGCAACATTGATGAATTCCTTATCAAGAAATGGTACACGAG
CCTCCAAACCCCATGCAGATGTAGATTTGTTAGCCCTCAAGCAGTCATAC
ATATGCAGAGCTTTTATCTTGCGACAAGTTTCCTCATGTAATTCGTGTTT
GTTAGGAGCCTTGTGGAAATACAAATAACCTCCAAATATTTCATCTGAAC
CTTCTCCAGAAAGAACCATCTTCACTCCCAGAGACTTGATCTTACGTGAC
ATTAAGAACATCGGTGTGCTCGCTCTTATGGTTGTCACGTCATATGTTTC
CACATGATAGATAACATCCTCAAGTGCATCGATGCCATCCTGCACGGTAA
AGTGAAATTCATGATGAAGCGTGCCAAGGTAATCTGCAACCTCTTTTGCA
GCCTTCAAATCTGGCGAACCCTCTAACCCAACACAGAAAGAGTGCAATTG
TGCTCCCCAAAGTTTGGCAGCATTAGTACCAGCCAAATGGCGAGCAGCAA
CTGCAGCGACTAATGAGGAGTCCAAACCCCCCGAGAGAAGTACTCCGAAT
GGAACATCTGTCATCAATCTTTTTATGACTGCATTCTCAAATGCTCGTCT
TAAAACCAAAGGATCATATGGAGTGGATGGTATATTTTCTGAAAACCATT
GTGGGTTGTACCATCTGCGTAAACCTCCTTGTTTGCTGGAGTATATATGC
CCGGGAGGAAATGCTTCAAAACGCTCACAGTCATCGTGCAAAGCTTTCAT
TTCCGATGCAAACCAGACAGATCCATCAATTCCCCATCCGATATATAGAG
AAGTAATTCCGATCGCATCTCTCGCAGCAAAGAAGCTGCCATCGCGCGTG
TCGAGCAGAACGATGGAGAACATCCCATCCAACATGTTGATGAACTCCTC
GCCATGCTCCTCGTACAGATGTGCTATCACCTCACAGTCACTACCAGTTC
GGAACTTGTGAGATTTCAGTCCACGCCTCAGTTCTTCGTGATTATAAATT
TCTCCGTTAACAGTGACCACTATATTTTGATCTTCGTTGAAGAGAGGTTG
ATCGCCAGATGCAGGGTCTATAATAGCCAATCTCTGGTGAGCAAGAAAGG
CA
>Unigene162_Chinese_fir  size 335  gap 0 0%
GATGCTACTGGTAGATATGTCATGCCAGGCGGTATTGATCCCCATACACA
CTTGGATATATTATCAATGGGCCAAAAGACTGTTGATGATTTTTTTACTG
GCCAGGCAGCTGCATTGGCAGGAGGAACAACAATGCATATTGACTTCATG
AGGGCAGCTAATGGAAGCCTTGCACATGGCTTTGAAGACTATGCAAAGAA
GGCAGAAAAATCTTGCATGGACTATGGTTTTCATGCAGTTGTTACAAGTT
GGAATGAAGATGTTGCTAGAGACATGGAAATGCTTGTTAAGGAGAAAGGT
ATCAACTCCTTCAAATTTTTCATGGCATACAAAGG
>Unigene163_Chinese_fir  size 222  gap 0 0%
AATTAACCATTTGAGTGATTTTATTTTTTTATTATCAGACAGTACCTCGC
TAAAATGAAGGGCAGCAAATCATCATTCCTTCTGTGTGTATAAATAGATT
AGCTCACAGTTACTGGCTTTCTAAAAACTATTATGCGGAAACATTTCCAA
AGATCTTCGTCTGTGACTTGCTTACAGGATTCCTTTTCTATAAGATTTCT
GTACCTGGAAGTTTGCACCTTG
>Unigene164_Chinese_fir  size 220  gap 0 0%
CTCGCTTACATTCTCCTAAAACTTCAAACTGTGCAAGCGTTCTCAAATTC
AAGCAATTTAACCTTGACGGCAAATAATAACTATTTACAGGATTAAATGC
AGCAAGCTTTGTAGAATACAGACGACGGGAGTAAATTTCAGTCAAATGAC
AGCTACTGCTGCTCCTATTTGGCGAGCAGTTTCGAAACCCGGCGAGTCCT
AATTCTCCCAGGCGTTTCCA
>Unigene165_Chinese_fir  size 377  gap 0 0%
ATTTTCAACACCATGCAGTTTGCTGGTATTATGCCAAACTTGGAATCTTG
CACGTTACTGGTGGAGGCTTATGGTCAGTCTGGTGATCCAGATCAGGCTA
GAAATGTTTTTGATCATATGATGAAGGCTGGGCACAAGCCAGATGATAAA
TGCACATCTAGCATGCTAGCTGCATATGAGAAGAAGAATTATCTTGACAA
GGCACTGAGCTTGCTGTTGGATCTTGAGAAAGATGGTTTTAAGCCTGGAG
TTGAAACATCAACTATATTGATTCACTGGCTGAGTAAATTGGGTTTGGTA
GATGAAGCCGAGCAAGTCTTTAAGGGAATTTCTGCAAATGAAGTAGTTCC
CTCTAAAGTTCATGTAAGTCTTTGTGG
>Unigene166_Chinese_fir  size 981  gap 0 0%
TTCCATACACTGATTTTTCCCCAGTTTTCTATACAGAGGGTGATGGGATC
TCCAAGTCAATGGAGGCACTGGTGGTTCGCAATAATGGTGATTGCTTTGC
TCGCAGTCGGGCGCGCAGAGCAATTTTCGAAAACGGAAGTTGCCACCGTG
AAAGCCATTTTTGAGATGAAGGATTCCATAGCTCAATCGGTGGGATGGAA
GGCCGAGGAAGTAGAAGTTTCGGATGTAGATAAGCTTGATTCAATGTTTG
GCCACGCGACGCTTTATGAGTTCGATCTACAGATTGGGAAGTTTGTTCTT
CCTCTGCATTTGGCTGAAGATGTCAAATCTTGGCAGGTTTTACAGAGAGG
GTTTGAAAAGGGTTTGGTGGAAGAGGGCCAACAATTGACGCCTTCTTTGG
CCCCCTTTCAGTTGGCTGGTCCGCTCGAATTGTGGATACACGATGCCGAT
CAACTGCGTCTTTCGCTGCCGCATGATGTGGAAGCTGGTGTATTGAAGAA
AGTAGTGCTAGCAGATGGAGCTGTGGTGACGGTTAGAGGTGCCAGAGAAC
TGACTCTCAGACAATCTATTCAGTTGCCTTTACCTCTTAGCAGCACCATT
GAGAATGGTACTCCTGTTTTCAAACTGATTGAACTTGCCACAGAGCTAAA
GCGTGCTTCCAGTGATGTAGAAAAACCCTTGTCTCTGCGAATTGTGGGTC
CGACCTCACTTACTGCATCATCCATCAATGAGCCCAATTCAACAGAAAAT
AAGCTGAAGGTGAAAAGGCTAGCTCCAGGCTCTGTTGAATTGAGATCTCG
CCATGAGCAGGAGGCATCCACTCAAGTATCCTTTGAGGCTGCTTCCAATT
TACCCAGTACTAATGACATGTGGATGTGGCCTCTCCCATCACTGAAAGGA
TCAGATCCTAAACTTCGTGGTATTGAGGAACTTTTGAAGTCAATCCTTGG
ATCCATTAGCCAGAAGAAAGAACCAATCAGA
>Unigene167_Chinese_fir  size 357  gap 0 0%
TCACCAAATTTCCCAGCGTGACTTTCCATTTCAAAGGGGCGGATTATGTT
CTGCCTCCAAAGAATTACATGGTTTTTGGTGATACGAGTGGTAAATTGTT
ATGTCTTGCAATGATGCCCTCCGATGATGGGGTTTCCATCTTTGGCAATG
TGCAGCAGCAGAACTACCAAATTCTTTACGATTTGGGGAAAAATATGCTC
TCCTTCTCGCCTGCGCTCTGCGACACCATATGAATATGAATCTTGTATAG
TAATAAAAATGTTTAGACAGATTGACGTATTATAACAATCTTCGACCAGA
AAATACCATTGTATACTATCTAGAGGAGACCGATTGTAAAGAAATCAGAT
CCACGGC
>Unigene168_Chinese_fir  size 1353  gap 0 0%
ATTTCCTCCTTCCAGTTTTTTTTACAGAACAAATTACAGCCCCACCCATC
GTGCCCATAAGAAGTATCTTGAAAGCCCAAATGGCAAACCATAGTCCTTG
ACTACAGCAGGCTCAGTTCTTGCTCCCCTTGAACGAGACCAGCTGTAGGC
TCCCCTCTCCTGTCGACTTCCAGGAACAGTATTATCCAAAATCAATGCTA
CAGCAAATGCAATGACCATGTGCAAGGAAAAAATTGTGTTGAGGAAAAAG
TCAAGCCCATGCGCACCAGTTTGGATGGGGCCCTTTGCCCCAACTATGTA
TGGCTGGAACTGTTTTTCCAAGTTGGTGCTATGCCCTCTACCATATTGCT
GAAAATAAGAAGGAATTGACAATGAGAGAAATAAAGATAGCCCCACTATT
AACATGTTTCGCGAGCTTCCAGTCGCACTGTATCTTAGGGTTGACAGACC
CAGAGCAACAAGCATAGTCCACATATAACATAATAGCCCAGCAACAATTA
CTTTGGGCATGGATGCCACAAATCCTCCAACCTTACCAATGAATGACAAA
ACAATCAAAATATATGCCCCAAATTCCACAGCACGTCGGCTCCCAATCTT
TGTTACAGCCACAGTATGTACATTCTCTGTGAGTGTTGTCATCCCTGTAC
CAGTGCCCCAAATGCCAGCCAACAAGCTAGTCAAGCCTTCCAAACCAATT
CCTCGACTAACAACACCTGGTGTTGGTGCCTTTGATGCTACCAAAAGAGA
CGTGCCATGGTACGTCCCAACCGAATCAACAGATGCAATAATAGTCGCCA
CCATCATAACTACTGCAGTCTTGAAATGGAAAGTAGGAACACCCCACTGA
AAGGGGTAAGGAATTCTAACCCAAGTGGCTGTCTTGAGAACATCTGAAAC
ATCAGTTCGGCAATGCTGCATGGTATAAACATGCCTCCGACATCTTTCAT
TTTTAATGTTAGAAATTGCCTCCTTCATATTACAACCTCTAAAGTTGTAA
ACCCCAATTTCTGTGAGTAGAAATGCATATGCCCATGTAATCACAAGCCC
TAATGGAACCGCATATACTTGGAAGACTCGGTTACCAAAAATTGAAACTC
GTCGGAGATACAGGGAAAATAACACAATAATAAGAATTTGAGGCAGACCA
ATCTCCACACAAGTGCCGACCACAGCGAAACCATAGGAAAAGAATGCCAG
CCCAACAGAAGCCACAGTAGAAGCAACCACAACAGGATTGATTACCCTCA
GAAAAACTGACATTAGGCCACTGTAGCCTATAATAAACTGGAAGACAGAT
CCAACAATCATTGCTCCCTGCAGCTCTCTCATGGTATGTTGAAATCTATT
TTT
>Unigene169_Chinese_fir  size 468  gap 0 0%
GACGTTTATGTGGAGAGATTCTGCATGAATTCGTGCGGTTTCCACGACTC
GATTGCTCTGTCCAAGAGAGCTACGATTTTGTTCGGATGGGTTGGAAATT
CAGGAGTTCAATGCCCAGGCTATTGTGCGTGGCCGTTTGCGGCGCCTCTG
TACGGTCCTCCCACGCCGCCACTTATTCCACCAAACGGAGATGTGGGTGT
TGACGGAATGATAATAAACATTTGGCAGGAACAGCTACAAATCCTTTCGG
CACGGGTTATTACCAGGGGAGTGCATTGGCTCCGCAGGAAGCAGTGACAG
CGTGCAGTGGAATATTTGGGAATGGATCATACCCGGGCTATGCAGGAGAT
TTACTGGTAGACAAGAGAAGTAAAGCGAGCTACAACGTATACGGAGTGCA
CAATCGCGAGTTTCTTGTGCCCGCAATGTGGAACCCCTCTACTCTTCAAT
GTAAAACTGCTCTGTAGT
>Unigene170_Chinese_fir  size 453  gap 0 0%
CTTCCAGAGAAAGCCTTCATTCCCATTGTAGAGTTTGCAGTATGGCTGTT
AATGGAGAATGGAGGACGCAGACTGGTAAAATTAGTACTACCAGTGCTGC
TGCGACCAGCTGCCAGGCTTATGGAGGAAGCTAGAGAAGAAGAAGAAGAA
TCCGGTCCTCCCAAAGTAGCAGTATTATTGTTACTAGTATTACTGTTACT
ACTATTACTGATGGCAGTCTGACCTTCCACGAGCTTTCTTGAACGGGGTC
GGCCTCTGTGCATGTGCCGTTCACAATACTTCTGGTCCGGAGCAACATCT
CTGGAACAACGCCATTTCTTTCCATCTGTTCTCCGGCATCTCCCAGGCTC
CGGATCCATATTGTTTGCAAATCTCAAATTGAAAGAGCTCCACCCAATGG
CTGGATGACGAGGAGCAGACAGAGCTGATAAACTAGTCAATTCAGAGAGG
CTC
>Unigene171_Chinese_fir  size 197  gap 0 0%
TTAGGCTTGCTCAACGGATCCGTCTCCTGCAACCGCTTGGCCTCCTTAAC
GTAGTCGCTGCCATCCAGCAGATATTCCATTACTGCCGCCGCCTCAATCT
GACCTGGGTGGTGCTTCAACTCATGCGTTAAAGGGTCCGTGAATTCGGGC
TTACCCTGCATAACCTCACAGAAGAGGGCCGACAGAATCTCAGCCAA
>Unigene172_Chinese_fir  size 175  gap 0 0%
GGGGCGTTGGCGAAAGCACCGAAGTTCACAGTCGATTGGGTCACCATTCA
ATACTGCAGCGTCGTTGGTAATCGCCTCAGGAAATACGGTCTCCGTCACG
ACGATTTGTATGATCAGTCCTTTGATCTGGACTTACAAGAAGCCCTCAAT
CGCTTGCCCCGAGAGGTAGTGGATG
>Unigene173_Chinese_fir  size 441  gap 0 0%
TCTGCCAACACAGAGACGGGATTCCTCATGAGGAAACAGTAATGCAAGCT
ATCAAATTAGTTCTAGACGAGGACAAAGGCAATGAAATGAGAAATCGTGC
AGAAACTTTGAAGGAAATGGCAAGGAAATCAGTTGGAGAGGAAGGATCTT
CTACGGCTGATTTACAATCTTTTGTCGACAAGATGCGTGCTTTGAGTAAT
AGATATACAGAAGCTAAAACCCAAGCTTAAAAGCAATGTAGTTTTCAGAC
TGTAAGTTAGAAGTAACTGTTTGTTTTTGTACGTTGTTGCTCGCTATCGA
ATAACCGGTGAAAATAACAATCGGCAAGAGATATCGATTGTCGCAGCCCC
AGCCCCGTCGAATCTTATCGAGATATGTAGATAAGGAGGCAAATAGCTTG
TACACGTGGTTGTGCCTTAATGGATTGTCTTTTGGGAGGCG
>Unigene174_Chinese_fir  size 437  gap 0 0%
GTATCCCCTTCTTGAATCAGTACTCCCCTTTTGAGTGAGAGTTTTCTCTG
TGCTTGCCTGAGCTTCATGGAACAACTCGTTGGAATAAGGTCGACCTCCA
TTTTCAGCTGTTATACTGTCTATTTGCTTCAGTAATTCAGTTCTTTGTTT
GTCCTTCTTTGCTTCCAATGTAGTTTTATTATCGAAAAGGACCATTCTCA
TGTTGCATCTACGTAGAACATCCTTGAGCTTTTGTGGGCTGTCCTTCAAG
TACTCTTGTAATGTCAAACCATCCTTTTCCAACACATCACCACCAGTAAA
GACAACCACCATGTAGTTGAGGATTTTGGGTCCAAATAGCATCTGCAAGC
TATCTAAAACATCTGCTTCTTCTTCTGTAAAGCGGTTTCTAACAGAGAGA
ACATAAAGAACTCCATGCACCCCATCCTTTGCAAGAT
>Unigene175_Chinese_fir  size 390  gap 0 0%
CTTGGTAAGAAAAGAAATCACAGAAAGTAATAATGGTTGGAAAATATAAG
ACGTCGTTCACAATCAATAGAACTACTACTTATTCAATATTGATTGCTTA
TACAGTATGTTCCATTTAGAACAGAAAATAAATAGCCATTAGCAGCAAGG
AAGAAAAAATAAATCACGGTGATTGCACCATAGTTTTCTGACTAGTGTGC
AACAAGAATGGTACATCATTTTCAGCCATTGAATGCTTTTTGGGGATCAT
TGGCATCAATAATAGAATAATCTGGAAAATCATCTGGAATGTCACTAAAA
TTCCAACCTCTTGCATTGAGAATTTTGAGAACCTCTTCAACGACAATTGC
ATTACCATTTGGTGTTAATGGAGACCACCAAGAGTTCACG
>Unigene176_Chinese_fir  size 158  gap 0 0%
ATCAAAATTCCAGTGCCCACATTGCTTCCCCAACACACCAACACCACTAA
CACTGCCACATTTGCTTTGTACTGACCCATCTTCTGCACTCACACAGAGA
AATCTTAGTCTCAGTATTATGCTTCTACTTTCAAACTCAAATGAAACTAA
AATCCTAT
>Unigene177_Chinese_fir  size 218  gap 0 0%
TCATTTAAAGCACTTATGACAAATAAAGATCCTTGCAAATGCGTCCACCT
TATTTCCCCCATTAAGAAGACAGTTCGTGACACATTTCAAATCCCGTCAA
AAGACAGCGCTACGCCTTCCAAAAAAGGAGAGCGGAAGATGTCGTGACGC
AGAAGCACATGACATAAAATAGGGAAAAGCAAAAGAACGCTATACAATAA
CTCTCCGACCTTATCCAC
>Unigene178_Chinese_fir  size 209  gap 0 0%
CAAGACTATTCCACAGACGAAGGAAAGGGAGATCACAGCTGTGTGGAGCC
TCTTGCTGGAGGGCTTCTGGAAGAAGGCACGGATAAGGTTGTAGAAATTG
GGGTGGATGAAGATGTTGGGGATGATGTGGTGCATTTGGGCCCACCCCAG
GAGAAGCATCCAGGGGAAGAAGATGGAGATGGAGGTTGTGTTCCAGGCCT
CAGAGGGTT
>Unigene179_Chinese_fir  size 299  gap 0 0%
GCAGTCGCCTTGTCGAAGCGAATTGTGGTCAGGTCTCCGTCGGTGGGAAG
GAACTTCACTCCTGAAAAATATAGATCGGCAACAGAGGGAATGCTCAGCT
CGTCCCGTGTAGGGGGAATCTCCACGGAGGAGCTTCCTTCTTCTTCTTCC
TCCTCTGCTTTGTCAGATCCGAAAAGAAAAGAAAAATGCTCCTTCAATAG
GTTCAGCACCGGCAGCTTACTCAGAACGGACAGGAGGCGTAAGGGCATTT
TCATCACGAACTCGAGGATGTTCAACAAACGAAGAGCCCTCCATACACA
>Unigene180_Chinese_fir  size 964  gap 13 1.34%
GAACCTTAAAGAGGCAAGAGATTTCTCCAGTAATAAAAATAACATATATG
TTTTCAAGAAATTGGAATGGGAGTCATTATCTGTTGATCTTCTTCCTCAT
CCAGATATGTTCAGTGATGAACACTTGACACTCGGTGAGAACAGACGTGA
TGATGATGGTGCTAAGAGGTTGTTCTTTGGTGGTGAACGGTTTCTTGACA
ACATATCAGGGCAAGCCTATATTACTATAAAGAGGACTGAACACAATAAT
CCACTTGGTCTTGAGGTTCAATTGCATGTTCCAGATGCACTGTGCCCAGC
ATTAAGTGAGCCAGGCCTCCGTGCTCTTCTTCGCTTCATGACTGGACTGT
ATGTTTGCATGAATAGGGGTGATGTAGACCCAAAAAACATACAGCAATCT
AGTGAAACAGCAAGTCATTCCTTGGTGACTANNNNNNNNNNNNNTGCATT
AAAGATGCTGAATATCAGCTTGAGGTTTTGATGCAATCCCTACATTTTTC
TCGGGCAAGTGTTTCAGAGGGAGAGCTGACAAAGACAATGAGTCACGTTA
TGGTTGGTGCATTCTTTCTTAGGGATACCTTTTTGCGTCCTCCATGCACT
TTGGTTCAACCATCTATGGAGAATACCTCAAGTGAATCACTTCCTGTTCC
AAATTTTGCTACTAAAAGACTTTGGCCCAGTATCTATCCTTTGGAACCTC
AATCCTGGCAAATAGTTGAGAGTGTTCCTATGATATGCTTGCACTCTTTG
CAGACCAACCCTTCACCTGCTCCTCCAGCTTTGGCTTCGCAGACGGTTGT
TCAATGCCAGCCTATCAAGATAAATCTTCAAGAGGAATCGTTCTTAAGAA
TTGCCTCTTTCCTGGCTGATGGCATTGTTGTAAATCCTAGTGATATTTTA
CCCGATACATCAGTGAACACTTTTTACTTAAGTCTCAAGGAGTTTGACCT
TACATTTCCAGTGG
>Unigene181_Chinese_fir  size 648  gap 0 0%
TCATCAAGCAAGTGCTCTAATTCATCTCTGACCTTTTGAACACGACCAGA
TATTGCAACCAAACGGCTTTTGATCTGTCTAACTCTTTCAAGCTTGAGAG
TACTGATTTTAGATGTCAACTCATCCAGTGCTGGATACGCCTCTTCTTCC
AGAACTCCAGTCTCTGACTCCAGGCAGCTACATGCAGCTTCAAGACAAGC
TTCCAATGCTCTAAATTCAAATGGCAAAACTTTTGGACCATTTTCAAAAA
CATTCATCTCCAGCTTCAAATAATTATTTTTTGTATCACGTCCCTCTGGA
AAGGAGTTTTCGTCCACAGGTTGTGGAAGTTCTCCATTATTAGCAGCCCT
TGATAACAAGGTCTTCATGTCAGATTTTGAAAGGTCCACATCCATGTCAC
TATTTCCACCTTCCGGCTGCACGGGAGTATTAGACGCATCGGATAACCGG
CGCTGGAGATCAGCAACAAAAGGAGCCACAGCAGGATCTCTGGAATTAAG
CAGAAGAACCTCCTGCGCAGTAATAATTGCCTTAATATGCTCCAAATTGA
TGACAATAGCCCGCTCTCGGCCAAGTATAGTAGACGGATAGGAAAGCAAA
GGATCCAAAATACGCAAATCACGAGCAGGAAGCCCCGTGCGGCGCATG
>Unigene182_Chinese_fir  size 1636  gap 0 0%
CGAGGTTCCTCCACTTCTTAGATTTGGCGCGTCAGATTGTTAGCAGCTGT
ATCACTCGTCTGCGATTTAGTCTTCTTTGAAATCAGGTTTCAAAGAGGTA
AAATATGGCCCTTGAGGTTACACAAATTCTTCTTAATGCACAATCAGTTG
ATGGCTCTATTCGGAAGCTTGCAGAGGAGAATCTGAAGCAGTTCCAAGAG
CAGAATCTGCCAGGTTTATCCTTTCTCATATCCTTGTCCAGTGAGCTTGC
AAATAATGATAAACCTGTGGACAGCCGTAAACTTGCAGGTTTGATTTTGA
AGAACACCCTAGATGCCAAGGAGCCACGCAGAAAGGCTCTGTTAGTACAG
GGATGGATTGCTTTAGATGGGACTGTAAAGAGCCAGATCAAAGCGTGCTT
ATTGCAAACCCTCTCTTCACCTGTTTCAGAAGCACGATCTACATCTGCAC
AGGTTGTTGCAAAAATTGCTGGTATTGAGTTACCACAAGGTCACTGGCCG
GAGCTCATCAAAGTGTTATTGCTTAACATGGGTGGCCCACAAATAGAATC
ACCTGCTCATCTCAAGCAGGCTACTTTGGAAACTCTGGGTTATGTGTGTG
AGGAGGTTGCTGCAGATGTTCTTGCTCAGGATCAGGTGAATTCTATCCTC
ACAGCTGTTGTGCAGGGAATGAATTCATCCGAGGGTAATAGTGATGTTAG
GTATGCTGCTACTCGAGCATTGTCCAATGCTTTGAATTTTGCTCAGACAA
ATTTTGATAATGAAGTAGAGAGGAATTATATAATGGAGGTAGTCTGTGAA
GCAACATTGTCTCCTGAACGGAGAATTCGGCAAGCTGCCTTTGAATGCTT
AGTGCAGATATCTTCAACATATTATGATAAGTTGGCTTCGTATATGCAGC
ATATATTTTCCATCACAGCAAAGGCTGTTAAAACAGATGAAGAGCCTGTT
GCTCTCCAAGCAATTGAGTTTTGGAGTTCCATTTGTGATGAGGAAATTGA
CATACAAGAAGAATATGGAGGGGATTTAAGTGGAGACTCAGATTTTCCTT
GCTTTTATTTTATTAAGCAGGCACTTCCAGCTCTTGTGCCAATGCTGTTA
GAGACACTCTTGAAACAGGAAGAGGACCAGGATCAGGATGAAGGGGCTTG
GAACCTGTCCATGGCTGGAGGAACTTGCCTGGGACTTGTTGCAAAAACTG
TTGGGGATGATATTGTTCCCCTTGTTATGCCATTTGTAGAAGAGAACATA
TCAAAGCCGGATTGGAGACGACGAGAGGCAGCCACCTATGCCTTTGGGTC
AATCCTGGAAGGTCCATCACCTGATAAGTTGACACCTCTTGTGAATGTTG
CTCTTAACTTTATTCTATCTGCCATGAAAGATGAAAATAGTCATGTGAAG
GATACAACTGCATGGACCCTTGGTAGAATATTTGAATTTCTACATGGTCC
AATGATGGAGGCTCCCATAATTACACAGTCAAATTTCCAACATATTCTTT
CAGTGCTAATTGAGAGTCTGAAGGATGTGCCAAATGTTGCTGAGAAAGTC
TGTGGTGCCTTGTATTTTCTGGCCCAAGGGTATGAGGACGGGGAGGCAAC
CTCCTCTCCACTTTCTCCATTTTTGCAGAACATTAT
>Unigene183_Chinese_fir  size 2093  gap 0 0%
TTTTTTTTTTTTTTTTTTTTTTTTGGCAGAAACAATCACTAGATTCCATT
AAGTCAAGTCTGTTACATACATATTAAATGATTCATTGTTGCCTTGAAAA
ATCACGTAAATATGCTATTATAAATATGTCTACCTATTAAGCAAAAGCCT
CCGAAAGAAAAGAATCCCTGAATCAAAATGGTCTAAAAAACAAGGGGGAC
CCTTCACTCAATTTGCAATTACATTACAGTTCAGATCACTAAGATCAACT
ATAATATTATCCTCTACAATAGCTGCTGATTGGTGCATAAAAATATGTTC
GGACCAACAAAATTTAAAGGAAACTATATAAAAGTAATTTAGAACCATTT
ACTGCAGCCCTCAAAGCGTTGATGGTTTCAAACCCTCTTTATTGACTAGC
TTAAGCAGCCTGTCAGTTTCTTTGTCAGGTTCAACACTATCCTCTGCCAT
TTTCTCCAATAAATTGGAAGCAGGTTTACCAGCCTTGAGATATGTTGAAA
GAATCGAGTTATAGGCCTCTGTGGTCAAACATTTAAAATTTCTAAGACGT
CCAATAAACTCCTCTGCCTCTTCTACATTGCCATGCTTCTCAAAATGTTT
TAGAATACCCATGACATTTACAGACTTTGGTTGCCATCCATTAGATATCC
CTTTTCTTAGAGCTTTTTTCATGCTTGCAACTGCCTTCTCCATCTGTTTG
CTTTCTAAATAACCCTCTGAAAGAATTTCCCAAGATCTGCTATTTAATAC
ACATTTTTTCTCAGAGATGTTACAATGAAAATCTTCAGCCTTTTCCAACA
TACCGTTCTTTATGTAAGCATCAAGAAGTATGTTGGCTAATTTGCAACTT
ATTGAATTATAAGATTCCCATTCTTTAAGAATTTTCTCAGCTCCTTCAAT
ATCCCCAACCTTCACCAATGAAGAAAGCACAGATTCATAATTTGAAAATG
AAGGTTTTTTGAAGACCTCTTTTAGAGATTGCCATACTCTATAAACTTCC
TTTTTATTACCAAGACCACCATATAAGGTAATAAGAGAACAATATCCACC
GTCGTATGTTCGAGGAATCATTTTATCTACTTGTTTTACCACAGGTTCTG
CTTTGTCTACACGACCAGCATTGATGTAGATGTTTGCTAAGGTGTAATAT
GTTGACCAGTGTACATTATTTTCACCACCAGTTTTTATTTCATCCACAAT
CTTCTCTATCTCATCAATGCCATCATTGACAGAAGCACATGCATTCAACC
ATAGATTATAAGTTCTTTCATCTGGCAGCACTTTCATTTTCTTCATCTGC
TTGATTTGCAAAAGAACCTTATCTGCCTGGCCAGTAGCCATATAGAGTCT
CATAATCTGATTAAAGCAATGTTCCTTTCTAGCAAGGCCTAACTTCTTCA
TATTTTTGAATTGTTCCTCTGCTTTTTCAATCAATTTCTTTCGAACATAG
CATTGGAGAAGAACAGAATGGGTCTCTAGACCCCTCAAATTCTCAGGGAG
ATCTTCAAAGTACTTTTCAGCATGAGACACGCCATCTACGGTGGCTATCA
AGTCCATGTGGATAGCATAGTCACCAGATACATGTTCAAATTCCTTGCGC
TCTAGCATCCACTTAGAAACCTGTAAAGCAACTTTATGTCTACGATACTT
GCGAAGCTTTCGAATAATGCGAAGCAATTGCTCTTTGGTGATTTCTTTCC
CTTCTTCCACCCATATCTGCAATGCCTTATTTATCCTCTCTTCGCTAAGC
TTCCCTTTTTTTAGCTCCCGCTGAAGTTTCATTATAGCGGGCTCATCATT
CTCCCCCACCAACGCTTCCGACGAAAATGCTCTGGAACACAAAGGCAACA
ATATCAATCTGCTCTCGTTACACAAACTTGTGTGTCTTTCCGCTATAAAT
GCCGATTGCAGGTCGCTGGAACGAACCCTACTAGCAAACCCTGAACAAGG
TTTTAGTACTGACTGTGTCCTCTGGCTTACAAACCATTTGAAGCCATTCG
AGAGAAGTCGCGACCTCATTTCAACAGCAGAGCTCTATGCAAATGTTGGA
AATGGAGTTGCGAAGAGGTTTAGGGTTTAAGCTTGTAAAGATT
>Unigene184_Chinese_fir  size 275  gap 0 0%
CCTTTGAATAAAATGGGGCTTACAGCTCCTACCCTTGCTTTAAGGGGTTT
CTGATCCACAAGGCCGGCATATCCACACGCTCCACCATCGCTTCCATCTC
CGTCCGGACTACCATACCAGGTAGCAGTTGCAGGGCGCCATTCCAGTTCC
TCTGCATCAAAGGAAGCCACCTCTTCCACCAAAAACAACACCACAACCAC
AACAAGAGCTCTCATTAAACACATTTTCCTTAACATCTCTTCAAAACTAG
CAATCCTCTTCATTTTAGCAGAAGA
>Unigene185_Chinese_fir  size 532  gap 0 0%
GCATTTTAAAATGAGAAGAGGTTCTGCCAATGATGTAACAAACAGGGAGA
ACGTTGTGTAATCTGGGTTTAAAATCTTATGAATGTTACACATGCTAATG
CAACAAGAAGATAAATGTGGCTCACCCCATAAAGCTCGTTCCAAATATGA
AGCTGTGCCATAGTTGTTGAGTCTGAAGAAACACTAGCACATACCTGTTT
ATGGGCATGTCGTATGTCATCCATATTTAAAGGACGAACATCAGCACTTC
CACTCAAAACTGGCAGCTCCTTGCCCTCTGCTATTGCTAATGCTTTTTCC
TTCTGTTCTTTTTCCAAAAGTTGCCGGATTGGGCAATATGCAGCTGTAAC
GCATAAGTTCTTAAGATCAGATCCAGAATATCCCTCAGTCATATTGGCAA
TTGCATCCAAATTAACATCTGGAGCCAGTTCTTCTTTTGCAAGCATAAGC
TTCAAGATTTTAGCTCTGTTTGATGCATCTGGCAAGTTTACCATTAACCT
CCTAGGCATTCTTCGAATGACAGCTTCATCAA
>Unigene186_Chinese_fir  size 153  gap 0 0%
AAGGCTTTCATTACTGCATTTAGGTCTGGTGCTGTGATGGGGTTTTTGCT
TGCTGCAAATGGACTTCTTGTGCTTTACATCACCATTAATGTTTTCAAGA
TTTATTATGGAGATGATTGTGAGGGTCTCTTTGAAGCCATTACTGGCTAT
GGT
>Unigene187_Chinese_fir  size 439  gap 0 0%
TGTGATGTTGGATGCTCTCTCAAGAGTAACCTCTTCTTTAAGTACTCATG
ATTCTAAGGCATCACTTGAGAAAGTGATCCAGAGAAGTTTTCTAGTATCT
GCTGACATGGCACATTGCTTGCATCCAAATTACATGGAAAAACATGAAGA
AAACCATCAACCCAAGATGCACAATGGGCTTGTCATAAAACATAATGCAA
GTCAACGTTATGCAACTAATGCCGTGACATCATTTATTTTCCGAGAAATT
GGCAAAAAGCACAAGCTTCCTATACAGGATTTTGTGGTTCGAAACGATAT
GCCATGTGGATCCACTATAGGTCCAATTTTGGCGAGAGGAGTGGGCATTC
GCACAGTAGATATTGGAGCACCTCAGTTGTCAATGCATAGTATACGAGAG
ATGTGTGGGGTCGATGATGTTATTTATTCTTATCAGCAC
>Unigene188_Chinese_fir  size 686  gap 0 0%
GGCCGTCGCAGGAATTGAGCTTCACATCTCCTCCCGAGGCAGCAAGACAA
AGACCACTTGCGGGGTGATATATAATCTGGTACCAGGCTCCTTGCGAGGA
AGAAAACGGTACCTGGAATGGCTGCTGAAGCGGCTTCAATCTGGCAACAA
AGGAGGGATTTCTGAGGCCATCCCAGCGGGCGTTGAAAATGCCATAGGTC
TCTTCAAAACCAGGCTGCTTGTTGCGAATATAATAGCTAGTCCACAGCGC
CCATTCAAAGTCCCCGTCGGCGGCAAAAGCCAGAAAGCAATTAATATATT
TGTTGTCTTTTACACTGACTCCTCTCTGATCTATGCCGAACTCGCTGATA
AATAATGGCGACGCACTAAAAACGCTGCTGTTTCTGACAACGAATGCGAT
ATGATCGTTGATCCGTGCCGTCACAGATCCGCAAAGATCGTTTGAATTAC
CGTTTTCCCAAGCATTTCCGTCGGTAAAAGAATACCAGTGCAATTCGTAC
ACAATTTTGTTACCAAGCCCTAACAAGATGACGGGTTTTGATGCCAAGAA
TTTCAAGTCGGCGTCGTAGTTGAGCCCTGAGAGAATGACGAGCACGGCCG
GGTTGGCCGCGTGGACGGCTGCAGCGCCTGCCTGCATGTATTTGTACCAA
TCGGGGACATTCGATCTCGGGCCGCGCAGCTCGTTA
>Unigene189_Chinese_fir  size 927  gap 0 0%
TTAGGGTGCACCACTACTGGGTCCTCTCCCTAGGCCATTCTTATCAATTA
TCATTTCCTTTTCTCAATCGCCAGGCAGGGTCGACATCTGAATGAATGCA
GTGAATGGTTCCTCCGACGTACTTTCAACTGTACATGGAAAACTGTAACT
CCTCAATCCAGGCAGGGTGGACGAAGTTTCTGATGCTTCTCTGGAAATGC
TTGTCTGCTCAAATATTGCACTGTCATGGAAATTTGTTTTTCTTGTGCCG
CCTCTTATCCACATAAGTTCCTCCACCACCTCTTTCATCGACGGTCTCTT
CCTCCTTTTCAAATGAAGGCATTCTCTTGCTAACCTTGCCATATCTTCCA
TCTGTTGTAGATTTTCCTCCTCCAATAATGTGCTATCTAAGATTTCTATG
AGACGGTTGTGGTTGAGTCTGGACAGAAAGAGACCGGATAAACCCCACTC
GTCGCTGTCCCTTTCTACAGAGACGGGTTTCAGAGCTGTTAAAAGCTCAA
CCAGGACTACACCAAAACTGTAAACATCACTTTTTTCGGTGAGATGATGC
GTTTGGAAGTACTCAGGATCTAAGTAACCCCATGTGCCCATTAATTTAGT
GGTGAGATGTGTGTTATTGGAAGCGGAGATCAGACGAGAAATCCCGAAGT
CTGCAAGTTTGGGAGAGAATGTCTCATTCAAAAGAATATTAGACGATTTT
ACATCCCGGTGGAAAATGAGATGCTCCAGAATGTAGATATGCCAATGCCT
CCCCTGTCTCGATTGCAATCTGCAGGCGTGACGCCCAAGGCAAAGACCTT
CTTTTGGACTGTAAATGTTCAAACAGTGTTCCATTCGGAATGAATTCAGA
TACCAACAATGGAAATTTAGTTTGGACGCAGCATCCTAACAATTTCACAA
TGTTTCTGTGATTGATTTGCGAGAGAA
>Unigene190_Chinese_fir  size 604  gap 0 0%
GCGCGTCCCAGTGCCGCCGTTACAGAGCGCATAAAGCGCGCGATGGAGCA
GCGACTATACCTCATCGATAAAACAAATGTGGAAGTGGGCGCTTCCACAG
TCTGGGAGATGTTTGTTCTGGGCGCCACAGGCAATGTGTACTGCGTGAGA
CTCGACCTCCGCCCCTCCTGCACCTGCCCCGACTTCCTCAAGGGCAACAC
CTGCAAACACATACTCTTCGTCATGCTGCGCGTCCTCAAGCTGCCACCTC
ACGACCCACGTGTCTGGCAGAAGGCACTCCTCCCTTCCGAACTGGACCAC
CTCCTCCACACTTCCTCTGTCGACGAAACCGTTCTCGCCAGTTACTGCGT
TCGGTCTAGGTTCCACCACATCACGGGTTCGACTCCCCGGGCTCAGCAGA
GGGATTTGGAGGGGGATTGTTCTGTTTGTTATGAGCCGCTTAACGGGCTC
AGTGAGGCGGTTGTGTTCTGTAATGTTTGCGGGAATAATGTGCACAAGGA
CTGTTTTGTCAAGTGGATTGAAAGTAAGCGCCACTTGTATTTATTGCAGG
GCTCCCTGGAAGGAGACGGGTATAATCGACGAGGAGGGTTATGTGAATTT
GGCA
>Unigene191_Chinese_fir  size 460  gap 1 0.21%
CTGAGGAATTTCAGCCATGATTTAGCTCGTAGAGTGATAAAGAGTCCCAG
TGAATACATTCAACCTTTGTCTGATGCGCTGGGAGAGGTGACGAGGAATG
TGGATCCTAAGTANCCTGCAGGAAGCCCAGCAAGTTCAAGTTGGCTTTGA
AGGCCATTTTGGCTTTCATAAGCTTACTCCCCGGGAGCTCCTTTCTCCAT
TTCTTGGCACCATGGTTAGCGTCGAGGGTATTGTCACTAAATGTTCTTTG
GTAAGGCCGAAGGTTGTTAAAAGTGTCCACTATTGCCCTACCACTGGAGA
ATTTCAAGCTCGTGAATATCGAGATATAACATCAACGACTGGCCTACCCA
CAGGGTCTGTTTATCCTACACGAGATGATCAAGGGAATCTCTTAGTAACC
GAGTTTGGTCTGTGCAAGTATAGAGACCATCAGACAATATCCATGCAGGA
AGTTCCTGAG
>Unigene192_Chinese_fir  size 271  gap 0 0%
CTGAGATTCCGGAGCAGAAAATACGGCAGTGTCATCCGGCGCCTGCCGGA
GTTCTTGCACGGCAAATTTGGCCGCAACAGATTGAATTTGTGCGGGAGAT
AGTGAAGAGGCGGACGGAATTTCCGGCAGAGAGTCGGGGAAATTAAACTT
GGCTTTGCATCCTCTGAGGCAATACACAGCACAGTCATAAGCGCGAGCAG
CCTGGTGAGGGAAATCATATGAGCCCAACCAAATTCTGGCTCTGGAATTG
GGCATTCTCACTTCGGAAACC
>Unigene193_Chinese_fir  size 231  gap 0 0%
ATATACGGCGTAGATCCGGGTGATTGATGAAATAAACACCGAACATATCC
CATACTTCTCGCTCCCACCAGCCGGCTGATGGAAATAGACTGACTACCGA
AGATATTCGTGTTATTTCGTCTACACTGGTTTGTACACGAATGCGTGAGT
TATACCGAGTACTTAGTAAATTATAAACCACTTCAAATCTTCGTCTTCGG
GAAGGATAATCAACTCCGCAGATATCGATCA
>Unigene194_Chinese_fir  size 304  gap 0 0%
GCTATAAAGGCGGGTCTGGAGTCCAGTCTTGTAAAACACAAACGATTCTC
CAGCCTAATGAAGAAAAACAAGAACGGAAAGTTGATTTGGGTGCCAGCGG
AAGTAAACATATGTGATCATGTTCTCGTCCCCTGCATCGACCCTGCAGAG
AATGAAAGTCCTGATTTCGTTGAGAATTATGCGGCCAGATTGGCTACAGC
TCCTCCATTGGATTCCTCCAGGCCGCTGTGGCAAGTTCATCTCTTAAATG
TCAAGAGTCAAGAGGCGGCATCTAGCATAGTGATGAGAGTCCATCATTCT
TTAG
>Unigene195_Chinese_fir  size 225  gap 0 0%
TTCTATTGGACTTCTCCCTCATGTGGAAATGGTGCCATTTAGCTGATTGT
TATCAAGAGAAAGTTGTTTCAAGGATGAAATGTTACTCAATGAGGAAGGC
ATTTGGCCACGCAAATAATTGAAGGAGAGATCTAGATAAATCAAAGATGA
AAGTTGACCAACTGACAAAGGTATACTACCACTCAAATTATTTTGGTAAA
AATCAAGATAATTCAAAGATGAAAG
>Unigene196_Chinese_fir  size 181  gap 0 0%
GGAGTGCACGGTCACCGTTCAGGACAATAATTTGACAAGAAATTTGGGCG
ACGTTAGGCAAATCTGGAATTATATCTCTAGCGTACGGTACCCGGCGACT
ATTGAAAGGGATAAAACCTACCTAAAATATAATTTATTCCTGTTTTATCC
TTTGATTGAAATCATAAATCCGTAGAAAGGC
>Unigene197_Chinese_fir  size 431  gap 0 0%
ACCCTGTGATTATACTTAGTCGTGAGACGGAGTCACAGAAGCCCTCCAAA
CAGTAGTAAAAGCTTACTAGTCTCACTTCTGCATACATTGCTTTTATCTA
TATCTATATTATGGCTACTGTGGCGCTTGAATCAAACAAGAATCTTGCTA
ATGAGCATGACCACATGAAGGGCGTCAAAGATCTGTTGGACACAGGCGTT
ATAAATTCAGTGCCTGATAAGTATGTCTTTCCTCAGAACAGACGCCCATC
AGCCGCTGAAATCTTACAAGGAGAGAGTATACCGATTATTGACTTCTCAT
CCCTTGATGGTTCCCAGCAGGAACGACTTCAAACCATCCAATCTCTTGGC
GAGGCTTGCGCAGAGTGGGGATTCTTCCGGGTAATTAATCATGGGATTGA
GGCATCTCTGATAGCCAGTATGTTAGATGTA
>Unigene198_Chinese_fir  size 506  gap 0 0%
CCTCAGAGGTTTGATGGTATTGATCGACACGATCGATATGCAAATCGTAA
TACAGTTTTCTTTGATATCAACTTGAAAGGTTTGGATGGGATCCAGGGAC
CTGTCTATGTCGGCACAGGGTGTTGTTTCAATAGGCAAGCACTCTATGGT
TATGACCCTCTTCTGACAGAAAAGGACCTTGAACCAAACTTTTTCTTTAA
GTCCTGCTGTGGCCCCAGGAGAAAAGGTAAGAAAACAAATAAAAATTATG
GCGAGAAAAAGAGAAACAAGCGAACTGAATTTACCATGTTCGGTTTGGAA
GACATAGAAGAGGGTGTGGAGGGGTATGATGATGAAAAATCATTGCTCAT
GTCCCAGAAGAGATTGGAGAAAAGATTTGGTCAATCGTCAGTGTTGATTG
CAGCAACTCTAATGGAAGATGGTGGCACTCCTCAATCTGCCAATCCCGCT
TCTTTGATGAAAGAAGCTATTCATGTTATCAGCTGTGGATATGAAGACAA
GTCGGA
>Unigene199_Chinese_fir  size 2161  gap 0 0%
ATTTCCTGTTTTCTCTCATCAGCCATACTCGAATCTTTTGCACATGATTG
AAACAGACCATCTTTCTCAAAACCTGGAAGACTGACTTTGCTTTCCTGCT
CAGATTCCTGAACACTCGTTTTTCTGCATTGATAATGGTCTTCCATCACT
TGATCATGCTCTTTATCTTCTCTTTCTTCAATGCTATTTCCAGATTCACA
TTCAGGCTTGTGTTGAGGTAAATCCAAACTGCTCTGATGACCAACTTGGT
ATTCAACCTGCCCCTCATTGTAAGATGCTTGTTTGTATTGTTGCATCTCC
TCCAATATTATGTTAGATGTAGTAAATATAGACCCTCCATCACTTTGATA
TGTTGAGGCATTTGCTTTAGCCTCTTGGTCTTCAGGTTTTAACTCATCCA
TTGTGGCAGTATAGTTACATTCTGCTTGATTCTGTTTATGCTGAGCAGTT
TCTAATATTTCAATGTTACATGTTTGCTCAGGTCTTAACTTTCCGGAATT
ACAATGTGAACTAATATGCTGACTCTTCACAGCTTTAAGTTCTAAAATAT
CTATGCTGGTTATCTGCTTCTCAACTAAATTTATATCTGTTTCATTTGAT
TCAAGCCCTTTATCAAATGACTGATTATTTTCTTTGTTTTCTGTCTCTTC
TAATTCACCAGCACTTGTACACATGGAATAAGAGGATTCTTCTTTGTTCT
GCTTGAGATGGTCATTTTCTACCCCTTCATGATCAGTTTTAAGTTTTGAT
TTAAAATCATGGGTTGGAGAATTCAAACTAATATATTGATTTTGTGCATA
TTCAGGCTCCATATTCTCTGTACCAACTGCATTTGATTCCAACCTCTGCA
TGTCTTTTAAATTAGACTCCCTTTTCTCTGGGCTGACAGGATTTGATTCA
GACCTATGCATGCCTTCTAAATTCAGATCAGTCTCACTCAACTGAGGCAA
CTTCCCACTATCGTTTCCCTGCTCTGTAATTTCCAATTTGTCTGTTTCCC
TGGGAGGCTCACTCTCAACCATTTCTTGTTGAAGGATTGTACCTTCTGAT
TCCTGATAATTATCTCCAAGTTCAGATTTAAAATCATATGATGGAGGATT
TGTACTTACAGATTGATGTATGTCTTGACTGACAGTCACTACTTCAGATT
TTGTTGTATAAATATAATCTGATTCAATCCCACTCATCTTCGAATTTTCA
TCTTTGTAAGCTGTCAAGCTAATTCCTTTTTCTTCCTGCTCCTCAGATTG
ATATTCACTCCTTGTTTTTGAATGAATTTGATCTACAATATTATCTGAAA
TATGGACTATTTCCCCTTTCTCAGAACTGCTTTTGGCTTGTGCTCCAAGT
CTATCCAGTACAGGATCCAGAGCCTCGTACTGAATATGCTCTTCCATATG
CTCTTCCCCAACTGAACTTAGTGTATTAGAATTCTTCTCCACCATACTTG
GACCACTATGACTCCATATCGACCTGTCATTTTTGTCAAATGCATTTCCT
GGTTTTGCTTCCATCTCATCTGCAAGTTCAGACTTCTGAAAGCATGCAGC
AAAACCCAGGGCTTCTGATCCACTTACATCCACACCCCTCTCATTTGCCC
CACAAGCAGTGTGTGCGGTTTCAGAATCATCAGCTGCACCTTCCTTTCCA
TCATAGCACAGACACTCAGAACCAGATACCAATCCCAAAGGACCATTTTT
GGCAGAGTCAACATGTTCCATATGTTCCTCTTTTTGGTTATCACATTCCC
TCTTTTCTGGTTCCAAAGCAGATTCATTCCCTGCTTGCAACATGCAATCT
GATTCTTGTCCTTCAACCTCTGCATCTTTCCTTCCAAAATTGCCTTGATT
TGTATGATCAACAACTTGCTGATTTGAAACAAAATGTGTGTTTTTGGCAT
CTGCAACCTGCGGAGGTGAATTATAGCCTTCATTTCTAGTATCAGCCACG
GATTGCAGAGGACTATATCCTTGGGTTGAATCTGCAGCAGGCAAAGGTGA
GTTATAACTACTCAATCTCAATGCAGATGAGTCCACATCATTTGAACCCA
GAAGAGGTGAGTTGGAACCACTTGAACCTCGAACAGGTGAGTTGGAATCA
TCTGGGACTTGCTGAGATAAATTACCACTTGATCTATTGTCGAAATGCTC
CTCAGCTTCTT
>Unigene200_Chinese_fir  size 594  gap 0 0%
CAGACAGATGGTTTTGCGAAAGATCAAGGGACTCTAGCTGTACCATTCTT
CCCAAGGACTCAGGGATAGCTCCACTAATATGGTTTCTTGAAATGTTGAG
AACGATCAAACCAATGAGAGATCCCATGCTTCCAGGAATAGAGCCTCCTA
TTTTATTGCTTGATAGATCAAGACATCTTACTAAACTCAAAGTTCTCACA
AACTCGAGGTCCGATCCTTTGCTTCTGATGATTATTTTCTCTACATAGGT
TGAACCTATTATCGATCCAAATTCAAAGACTTCTGCATTCATTGAGTCGT
TTGCCATCCCCTTCATCTCTGAAATGCTGTCTGGAACTACTCCTGAAAAA
CTGTTCATTGAAAGGTCTAATATCTGAAGAAACGGTAATTTGCTTATATC
AGCAGGTACACTTCCTTCAAATCTGTTTGATCTTAGGATCAAAATCTTAA
GATTAGGAAGGTTTAGAATCCAATTTGAAGAAATGTTCCCTGTCAGATTG
TTATGCCCCACATCCAATATCTGCAACTGTGTACAATTTACAAGTGTTGG
CAGAGCCCCATTCAGACGATTTCGATTGATTTTCAGTGTTCGAA
>Unigene201_Chinese_fir  size 489  gap 0 0%
AGTCTGCCCTCTCTTTTCTCCTCAACATCCGACTCTGTCTCTCAATCCTC
TGTTATGACACTCCTGGAATCATGGGATGGGCGATTGTAAGGACCAAATC
TGGGAAGGCATTTATTTATTTATTGTTATTATTATATTAGGGTTGCCATC
TACCGAGGATGCTCCTACATCAAGAATAAACTACAGAAGCTCAAACCCCT
CGATGGCTGAATTTTAATTATCTAAAAGTCCCATCACGGCTCTAAAATGC
TTGATTTAGGAGATTGTATGATCATTAGACTTGACTTGAGTATTGTATTG
GCCAAACTTAGCAAGGAATTCTTGCTCACCTAGCATAAAAAAATTAGTCA
GACTAGGTAGTGGTATTGTCCTCAGGTATTTAAAGACTTCATAGCGGGGT
TTGAGCCTTTTCTCTACGCTTAAATTCAAAATCGAAGGATTCGAAGCAAC
AATCTTGGACTCAAGACCTGCAGTGTGTATCAAGAAATC
>Unigene202_Chinese_fir  size 1568  gap 32 2.04%
TGACCAGGATCAACCTTCACTTTATAACGAGCAAGAATATTTGCAGCCAT
AAACTTCATGTTGACATAAGCAATATCTCTCCCCAAGCACAGCCTAGGAC
CAGCATTAAACACAGGATACTTATAATCCCACTCTTTCATCCAAACACCG
TCTTTGTTAAGCCATCTCTCAGGCTTGAATTCCCAGGCATCCTTCCCCCA
CAGGCTCTCCATTCTATTTGTAGCATAGATAAAATACAGAAGCTTTGAGC
CTTTCTTAACATGGGTTCCATCAGGCAAAATGCTGTCTTCCATGGCTTGT
CTATAACTTACGGGGACAGGAGGATAAAGCCTCAGAGATTCAGATATTGC
TGCCTGCAAATAGTTCATGCATCTCAATTCTTCTAAACCAAACAAATCCA
TCTTTTCACAAGAATTACTATTGTTGTTATTCATGTGTTTTGACTTCAGT
ATCTGGGTGATTTCAGAGATTATCTTTTGCTCTACATTTGGGTGCATGCA
CAAAAGCCAGAAGAACCAGGAAAGAGATAGAGCAGAAGTATCTCTACCAG
CAAGAAANNNNNNNNNNNNNNNNNNNNNNNNNNNNNNNNGAAGGGGGACG
CCCTTCTTCTTCCTCCAACTTGATAAAACTTGACAAAATGTCAGCATGCA
GTATTCCACTTTCTGACTTGAGCTCCTTAATTCTACACTTCACCATCTCT
GACGCAAAGTCACATATCACTGCTTGAGCTCTCCTCAGCTTTTTCTCAAA
CCCTACATTCAGAAATCTCATAAACCTCCATAAAAATGGAGGAACAATGA
GCCTATAAGTACATGCTTCTACAGCTTCATCAAAGGCCATGGCAAATGGA
ACATGAAGAAGAGGACCAGAGCTTAAACATCCTGGGTCTTTACCCAATAC
AGTAATACAGATGACATCAAAATTGAATCTAAGAAAAATATCTTGCAGAT
CAAACAATGATTTTTTGTTTTTGGCTTCTTCAAGAACTGGTATGACTTTT
TCCTGCAGTAACTTTTGCAACAGAATTATATTCCGGTCTCTGAAAGTGCT
GCTGCTCATAGCCATTGCCACTGCTTTTCTTTGTCTCTTCCATAAGTCAT
TGTCTGCTGTGAACAAACCATCACCAAATACTTCAAAGAAAACACCCTTA
AAATAGGGACCCCTTGGGAAGTTAGGGAAATCATTCTTCAGAACATGCTC
TAAATTAGGAGGACTTGAGGTGATTACTTCAAAGAGACCCCTTGTCATCC
AAGGACCTCTAAATTTAAAGGTGCCACCATTTTCTATGAGTATTTTGGCT
GTATAGTCATACACATTGGTTATGTTCCATAGCAGGGATGGCATCATGCC
TACTACAGGCCAATTTAGAGGTAGGCTACTCTTTGATTTGATACAATGCC
ATGCTGCAAAGCTTAGTAATGCTAGAATGGTTGATGCCACTGCAATGATG
CAAAGATCCATGGTTTGAATTGCTCAACACCTTGTTACCTTATGAACTAT
AAGGGAACCTTAAAAATAACAGCTTAACTGAACAAGTGTACAAGAAGTTT
AGGGAGTGGAAATTTTAG
>Unigene203_Chinese_fir  size 532  gap 0 0%
CTGGTCGAAAAGAGACATTGGAAGGTTGGCAGCTGATTTCTCTTCTCTTT
CATCATCAAACATCATCAAAATCTCGTCTATATCTATCTCACGCAGCTCG
CCTTGGTTGATGTCAAAAGTGGTGCAGTCATCTACACTTGAATTTAAGTA
GCTACTAGAACTTTCAGATGGAGGAGGAGGAGGAGTGGGATTATTGAGGC
AGGCAGAAGATCCATACATGATTTGAGCGGCACGGTCATATGCAAGAGCT
GCCTCATGGGCTGTGTTGAAAGTGCCTAGCCAGAGGCGCTTACCTCTCTC
GGGCTCTCTGATTTCCGCCACCCATTTACCCCACGTACGCTGCCTCACAC
CTCTGTAATTGTAGCGCCCATTTTCAGGGCCGCCTTTTCCCTTCATACAC
CCTTTTGTTGAGCCCTTGTGAACTGCTCTTCTTCTTTTCATTTGCTCGCA
TGAATTCAACCGCTGCCATCGCTCTAATACTTCACAAACTTTCTTTTCTC
TCTGCCCTCTAGAAGATTTTGCCATCTTTGAT
>Unigene204_Chinese_fir  size 251  gap 0 0%
TCAGCCTATCTATGTGGGCATTTGCATACGAAGTTTGGTAGAAATTTGCA
GAGGCATCATTCTCGTTTAGCCCATCCCTCTGAAACATTTAATAAGTATT
TCCAGATTAATGCACATGATATGACAACTAGCACTGATGAAAAACAACTC
TGTGGCTTGAATAGCTTGGAGGAATTTTGGGAGTGGGAAATGGGGGATTG
GAGGAAAAGCAGGATGATGCGAGTCATTGCCATTGACAAGGGGCATGCAT
C
>Unigene205_Chinese_fir  size 517  gap 0 0%
ATTGAGCAAGAAAAGCAGCGCCAGTTCAAAGGCTTGGAACTTATTGCCTC
TGAGAATTTTACATCTCGGGCAGTGATGGAAGCTGTAGGATCATGCCTAA
CAAACAAGTATTCAGAAGGCCTTCCTGGAAAGAGATACTATGGTGGCAAT
GAATTTATTGATCAAAGTGAGAGGCTTTGCCAGGATAGGGCCTTGGCAGC
ATTCCGTCTTGACAACAGCAAATGGGGTGTTAATGTTCAGCCATTATCTG
GCTCCCCAGCTAATTTTGCTGTCTACACAGCCCTTCTTCATCCACATGAT
CGGATAATGGGTTTGGACCTACCAATCTGTCTCATGGGTTCATGACTGCG
AAGAGACGAGTATCTGCTACATCTATTTATTTTGAATCCATGCCATATCG
TTTGGATGAAGCCACAGGACTTATTGATTATGAAATGCTTGAGAGGACTG
CTACGCTTTTTAGGCCGAAACTCATTATTGCTGGTGCCAGTGCATATCCT
CGAGACATTGACTATCC
>Unigene206_Chinese_fir  size 387  gap 0 0%
ATTTTGACCATGTCTCTCCTAATGGAATGAATTATTTAGCATGGTTTATT
GGTTTGACTGTAACAAGATCCCTATTATTTGGACAGTAGTGAGAGAGGGC
ATAGAATCTAGTCTGCATAGTGTCCTTCGTCTTAGCTTAACTTCTTTCAT
TTCATTCAGACCATTCATTGATTCCAATTGTCTTATCCACCTTGTCACCC
CACTATAATTGAACTGCTAGAACTCCTACTCTGAAAGCATTTTACATTCT
TCTTCGGAGAGACGGATTTAGTTTCAGTGGCAAAAATTAACTATCTGATT
TTGATTTAAGATGGCTCTGAAAATGGCATCGCCCACTGAACTGGTCAGGT
CTTCAATGCTGGGTTCGACCTCTGGATTGGCCTCTTC
>Unigene207_Chinese_fir  size 473  gap 0 0%
AACCATGGAAGGACTCTCTCTGTAGTTTTTCTATATTTTTAGCACCCAAG
TGCCATCGTCCGAATAATCCTTAGTTGCAGGGTTAAAGTGAGCTTCTCTA
CTAGTTGTGTGTTGGCGATGGATTGTTTTTATCGCTCAATATTGTGTGCA
CTTTTTTGCCTTCCCCTAATCTCTGCACAGCAGATTCATGGATTAAAAAG
GCTGAAATTAGGACATTCCCTCTCACCGGAAAAAAATCAGATTGTTCTGC
AGTCTCCGGATGGCACTTTTTCCGCTGGGTTTTATGCTGTTGGCATCAAC
GCCTATGGTTTTGCAATATGGTATTCTCACACTCACTTTCCGTATACAGT
TGTTTGGATGGCTAACAGAGACCGACCTGTTAACGGCAAGGATTCCCGTC
TTCGTCTTCAGAAGGACGGAGAGTTGCTACTTTTGGATGCAGATGGAAGC
GCTGTATGGAGAACGGACACCAA
>Unigene208_Chinese_fir  size 499  gap 0 0%
GCATCGTCTTTGAACAAATCGTGCTTCCTCCGCAAGAAATCTATCACATT
TTCGACGAAATCAAGAGGCGCTTTCTGCTGTACAAGTTTCTCCAGAGCAT
CATCGTAAGGCCCATTTGTTGCTGAGGGTTCTGCTTCCGCATTTTGGGTA
GATTTTTCTTCTTCTTCGACGTAATCTGAAATGATCGCCATAGTTAGAGA
TTGTGAGCAAATACAGGGTGACCCGTTATGTGATGGCCGGCATAGTGTAA
TTTAGTTGAATGAGGGCCGGCCCCTTTCTTCCCTTCTTATGCAATGAAGC
GTGGAATTGAATGATCAATCTTTGCTTCCTGAAAAGCCTAAAGATTGTAT
AGTGAGTTACGGACCCGACCTTTGCCTGTGCCGTGAACGAATTCTACAGG
CGCTGCATGGCTGTCGTCAGTTCGTGTAATGGTGTAAGCAGACAGACTTA
GGATGCTCAGACCGGAGTTGACGCACTGGAGTCTGGGACTTGTTCCTTG
>Unigene209_Chinese_fir  size 395  gap 0 0%
TGGGCTCCATTTTTGGTTGATCTTGAGATCAATAATGAGGGGACCAGAAT
TCTTCACGTGGATGATATCAGAAATAACTCACATCATTGGATGGGAGCTG
ATGTCTTCATGTTTGAGTCATCTAAATGGTGGCCTGAGCGTTTGGGCTCA
CAAAGATGGGACATAGTCATGGAAGGCAAGCAGATTTATACCGACATGGA
ACCACTTGTAGCTTACAGAAAAGCACTCACTACATGGTCAGAATGGATAT
CTTCAAATCTGAATCCCCAAACTCCGGTCTTCTTTCGTAGCACCTCATTC
GGTCATTACAACCCTCAGAGAAGATGCGACAGTGAAAAGGAACCCATTCA
AGATCCATCATACAACCCACAGCCAACTGCTCATACCACAATCCT
>Unigene210_Chinese_fir  size 154  gap 0 0%
GAACTAAAACTATACCATGTGCCTTATAAGCTGTGCTCACCAATCCGACC
TACACATGACATGAGCATTAAATCCATCTTCATTCATATGAAGTGTAAGT
GCAGGCTCATATGCGACTTCCTTTTCTTTAACAGCTTCAAATTTGAAGAA
ACGA
>Unigene211_Chinese_fir  size 374  gap 0 0%
TGAAACTTTTCAGTAAATGTAAGACTGGAGGGATTCACCTCAACTTTGAG
CCCATCGGGAGACTCGACAACGGCCATATAATATGACATTGCATCTCCTA
CATTCGTCAGCGTTCTCTTGAATGTTATGGACGACGTTGAGGGGGCATTC
TTCTTGAAAATGGCAGTGAAACTTGGATAATTCAGCGCATCAGAACCCAA
GTCGAGGTCGGATGAGCAAGAGACATTGCTTCCAGTGATGGCTTGAATTT
GGCGGGCAGTGTAATTGAGGGCGCAGATGAAGTTGACGTAGTCATCCACA
CTGAGGTCGTATACCAGTCCAGGATCGATAGCCTTCTCTGCATCTACATG
CCCTGCTCCGAAATCCAAAGGCGT
>Unigene212_Chinese_fir  size 436  gap 0 0%
GTGACCCTCCAAATTGTATAGAAATTTGCGACGTGCCACATCAAATACAG
CTATTGTTCCATCCATTGTGCTGCATGCAAGTCTTTTGCCATCCGAGCTC
CATGCAACAGCCAGAACAAATTTTCCTCCAGACTTGTCTGATGATTTTCC
ATTAGCATCCTCTCTGGGAACTGGAAGAGAAACGGGTGTTCGCCATGTAG
CAGTATTCCATAGCTTCACAGAAGCACTGCCTCCTCCAGCAACAGCCAAT
AGGTCACCCTTGGGATTGAACTGCATGTTCCAGGCCTCGGAAGGAGGCGA
GTCGAGGGTGGAGATAGTGGAGTTGGAGTGGACATCGAAGACGCGGACGA
AGCTATCGAGGGAGGTGGAGGCGGCAATTGAGCCCGCTGGATGCGCCGCC
ACAGCCACCACTCCCAGCGAGTGCCCGGTGTTGCAC
>Unigene213_Chinese_fir  size 1068  gap 0 0%
TCCTCGGACATATCATCATACACTGAAAAAGTCCTCCTACAAGAGATGGA
AGCTTCTGTATTGTTAAGCGGAAGCCAAGGGCTATCTGGTTCTATTTTTA
GAAGATACTCGTCATCCTCATCTTCATCCTCCAAAACCTTGGGGGATTCG
CTTGTGCTTCCCAGATTCTTCACATTCTCAACAATTTCCTCGGGGTACCG
ACAGTCTGCTTCTATAGCCAAATTCTCTTTCATCTGAATCCTGGCTAATG
TAGCACGTTCTCTTTCCTCACGCCTACTTTTGTAATTATCCAAGGCTACT
TCAATGTTTCTTTGGGCTTCCTCACTCAGCTCACTCTGAATAAAGACACC
CTCAGTAGCCATTGCCTCTTTAATCAATCTATGTTTATAGGTAGTCTCCT
GCTTATCACACTTCTTTTTCACATCTAACCTCTCCCTCCTCAAAGCATTT
TCATTAGCTCTTTTTGACCTTTGAGGCCACTTACCAGACCGCTGCTTGCC
TCTCAAACGCCCAGAAACAGGACCTGCATCATGATATCTTTCCCTGTGCC
TGTTTAACTCAAAAAGACTCCATTTTGATGTCCTTCCAAGACATGGATGA
AGACAACAGACATATTTGTCCCGGACTCCACTCTCTTTCTTGATCCCGTA
TCCTTCATGTGCCATGGCTACAGGAATGAGCATTTTTTGACATTATTATG
GGAATTGATGGCCAGTTGCAAAGAGCACCCTTCAGCTTCTAGCTGCCATG
AAAGAACCATGGAATGACCTTATTACCATGTGTTGCATAAAACCAGCAAT
GACTAAAAGTCCTTCTGTCAACAAACAGTTGTCACAAGACATCTACATCT
GAAAATGTCACAGGGAGGAAGAAACGCACATTCATTTCCTGAAGTAACTT
TCTTAGCTTTTTATATTTAAAACTTCGACACGAGATCAATCAGCACTTTA
TATAGTCAGTGAGGCCATGGAACTAGGAGATTGCTTCACCAGTTGTCTGC
ATTGTCTTTGATTTGGAGCGTTTGCCTCTAAATCCGATGTATTTGCCAAA
TTTTCTAAAAGAAAAAAG
>Unigene214_Chinese_fir  size 376  gap 0 0%
TGCTCTGTGGGAAGGCTGTTTTTGCCACACATTTTGGTAGCATTACAAGG
AGTGCTATTGTCAGTGAAGAGTTTGGGTATACTTTTAGTCCAACTCATGA
GTCATTGAAGAAGGGGTTGGAGAGAGTTTTCGAGGATGGGAAGAAGGTTT
TGGAGAAGAAGGGAAGGGCTTGTGGGAAACGAGCTGCTCTGCTGTTTACT
GCTCAGAAAATGGCAGCTGCTTTTGAGAGGCTGTTTCTTTGCATTGCAAA
GAGGCCTGAGGATAATGTTGACTTCTGCAGCTATCCCCTTCCTACTGATA
CCGTTTAAGAAATGGTACTGGCTCTACTCTTGTCTGTGACATTTAGGGTT
TTGAATTTTTTAGCCTTCTCTTCTTC
>Unigene215_Chinese_fir  size 253  gap 0 0%
TCCTTCAAATCTTGTTTCCCTGCTGTTGCCGCTTCTGAATGTGTAGGTGA
GGGAAGTGGTGAATCAGGAGGTGTTACAGATTCATTGAAGGCGCTTTCGA
ATGGATCCAGACTCATTTTCTTCTGCTAAAACTAGCGGTGCTTGCTCTTA
CAGGAATCAAGAAAGTTTTAACTATGAAATGGCTGGCGCAAAGTTATATG
AAAAGAACCAATTTTCTTGTTTTGTTAGAGCCCGAACTGCGCGATTGCTC
AAA
>Unigene216_Chinese_fir  size 518  gap 0 0%
TAGTCTCCTCACAATGTTGCAACCAGCTTCACAAACATCATTTTTTCCAC
ATAAACTTTGGCGGCTGGGAAAATATGGGTCTGAAACCCCTTTCCTATGC
TGTGTGACTCTCCAAACAATGTCCTACGCCCTTACAAATTGTGTAAACTG
CAGCTTTAGAATGGGCGATTGGAAAGAAAAGTTATACGGCTTATATGAAA
GCTGGGTAACAACAAATATGGAGCGGCTGGATAAATACAATGGGGCGGCC
AGCTTCTACAAGTCTCAAACTTCCATAAATATTCAGTTATTATTTGCAAG
CAAATGTTATTCAATAAAAGCTCCAATCTTCAGATTAACCTATACTTCCA
AATCACAAATAATAAATCTTGGTACGTCAACTCACCCTATATGATCACAA
ATCTGAAAATGATATTTCAATCCTTCAGCACAAATCTCCACAATCTTCAA
TGGTTCAGCACACTCGTGAATCTCATAAGAATCCACTCGCAAATTGTCTA
GGAGGGTTTCCACCTTCC
>Unigene217_Chinese_fir  size 493  gap 0 0%
TGTTAAAAGGTTCGAGGAGTTGAGAATTCCACGCGCAAAGAAGATGCAAG
AGTATGCATCCTATGTTACCATGATTCCAGACTTCCAACCTGAGTGGGCT
CAACATTTAACTGCAGAGGATAGATTGAAAGTGAATGAGGAGTACCGGAA
ATGGATTCAGGCATACCCCAACAAACAGCAGGGTGATCCTGATTCATTCT
ACTTCAAGTAAACAATTACAAAAACTTTCTTCATCCTGAATTGTCTAGTA
ACTAAATATATCATAGACATATGGTTATAATCATACCTGCAGGATGTCAT
CTCATTCAGCTATAAAGTACTAGAGTTAAATCAACACAAGTACTATTTAT
TGCTTTTTAATATAAGTTAAATAGGAATAAATAGTACTTGTGTTGATTTA
ACTCCAACGAAGAGGAAACCTAAAACTTTTCCAAATTAACTGGAATAAAA
AAAAAAAACGAACGAAAAATGACTGGACTAAAAATCTACCCAC
>Unigene218_Chinese_fir  size 354  gap 1 0.28%
ATTTGCAGCATACTCTTCTCTTGTTTCAGCTTCCAGCTTTCTACTCTTTC
CTTCCAGTCCACATTTCCAAGTCCATAGGAATTCAAGTCCTTTGATGGAT
CCACAATTCTCACTTGAACTGGCTGACTTGGATCAGCATAAGGGAGTGAA
TGAACTCGCTTTCCACCTGTACTACCATTTGGAACCACATGCTCAGAAGA
CACATCTGTAAATTCTCCAGAGACCGGTTGCCCNCATGGAACTTGAGAAT
GGGGCTCCTGTCTGGAAGAAGTAACTGAATCAACTTCCTCTCCTCCTCGG
CCATACATCTGCCACTGCATCATTGCTTCAGCTCTCTCCTGCTTCACATT
TTTT
>Unigene219_Chinese_fir  size 682  gap 0 0%
TTGGATTCCCTGCCTTTCAAATAATGCCGTCTAATTGCATAACACATAAT
TCTTGAGCTGAGTGCAGGCAGCCTCAAAAGCTCAGCAATTATCCCCTGCC
AGAAAAAAACTACCCCACCCTGCACTCCCAGCTACTTGTTTATTAGTCAG
CTTACAAGCCAATGTTGACCTTAAGCTTTACGAATTTCCATAAAAAGTAA
GTTCTTTCCAAAATATCATCACTTACAAGGGCTTACAACAAATTCATCAC
AAAATTACGAAATGAGGGATGGAAAATACATATCTTAACACAAAAATCCT
CAAGTATCTAATTACAAATTTCGCAAAATATTAGACTTACGATTCATCTA
GAAGAGCTTTCAATTGAGCTCGAAATGTTTGAATCTCCTCCGCCTTCACA
GCCATAATAAGTTGCACTGTCTTCAGATTTTCAAACTCGTGTGTAGCTTG
ATATTCTGCATGAAGAGGAAAAGTGAAAGACCAAGAACTCAGCTGATGGA
AAATTTCATCCTCAGGTTTAATATATATAAGTTGCCCGTTGTATTGTTCT
TCACTGTCCCCATTTTGTGAGCTTCCCTTTTTTCTCCTTTTTATTTTTCT
TTTTCTTTCCTTGCATTCCCCTTGTATATCTTGTACAGCCTGATATACTT
TAGTGATAAGAAGATAATGCTTGAATTGGAAG
>Unigene220_Chinese_fir  size 173  gap 0 0%
CTTATATATCATTTCATCTCTGCCATTAGGAGATGTAAGACTGTAAAGAA
ACATCCCTGTGTTTGCAAAGTTATTCATTCATCAAGCTCACTACTTCACT
CATGGAAGGTCTCAATTCAGGGTTTTCCTGTATACACAATGCAGCAATAG
AGGCCATGGACTCCACCTGCTTG
>Unigene221_Chinese_fir  size 345  gap 0 0%
AGACGGGGATACAGGTGAAAAAAACTCGAATGAAGCACTGGATATCTTAG
AGAGAGAAAAGAAGAATCATCTTCCAATCACACACCTAAAGTTCTCTATT
TGTACCCGTTATACCCCATTAATCCAGGAACAAAACTGACCTTCACCCAT
GTCAATAATTCTGCCTCTAGTTGGTAATAACAGATAATCTATTCTATCCT
ACTCTCTAAAAATGAGAACTAATATTTACAGCCACTCCTTTGGATTGGTG
CAGGCATCCAGCAATTTCCATTCATCACTATTCTCTTCAGGTTGATGGTC
ATATTCCCACCGCGCAGTCAAAGGCAAAGACATCAAGATACTTTC
>Unigene222_Chinese_fir  size 592  gap 0 0%
CCCTCTCCTCCTCATATTTCATCTCCCCTCTCACTGTCAGCTTGGCATCC
ACTACCGTCTCCATCCAACTTCCTGCTTTCACATTCTGAAACGCCCATTG
CACAAAATTAATCCCCGACCCGTCCACTTTGAATTTACCAGCTTCTCGCC
CGCTCACTAATTCCAACAGAAGAATGCCAAAACTGTAAACGTCTGCCTTT
GCTGTGATGGGAAGATTCAATGTCCACTCGGGTGCCAAATACCCTCGTGT
CCCTCTAATTGTGGAGAAGGTCAGCGCGCGATCTCTGCCATGACCGCTGT
CTACAAGCTTTGCAAGTCCAAAGTCCGAGACTTTGGCTCGAAACTGCTCG
TCCAGAAGAATATTCTGGGGTTTCACGTCACAGTGCAGAATCCATTCCAG
ACATTCTTCGTGCAGATAAGCCAACCCTTTGGCCGTCCCCACAGCAATTT
GAAGTCGTTTCTTCCAGTCCAAAATCCTCGAACTGTTTTTGGTGAAGATG
TGCTTATCCAGAGAACCATTCTCCACATACTCAAAAACCAGCAGCCTGTG
CTTTCCCTCTGCACAAAACCCAAACATGCGAACCAAATTCAT
>Unigene223_Chinese_fir  size 816  gap 0 0%
GCCCATAATTCAAACTTTCCCAACAAATGAGACAATGCATTATCATTGAG
CTTATATCCATAAGAATCTGCAACCTTATCTTCAAATTGAATACATGTTT
TAGAGCTCAATTTGAAATTGAAGTGCAGCGTAAATGAATTGATTGTTTGA
AGTGATTTGAGGAGGAGAAGCAACTGGAACAATGCAGGGACCTACATTAA
TTAAGCCCCCTTCATTCCATATAAAAATTAGTACGAATTATCTGCAAAGA
GGAATTTCCATCTACTGTAAAGGATTTGGTAGCAATGAAAAGTCCAAGGC
TTCCAACAAGTCAGCAAAGCCGCAAAAGGCCGCGACCCTTAACAAGGGCT
CTCCTCAAATCAAGAAAATCTTAAAAGAAGTAGAAAAGGGAAAACTTAAC
ATTGATCCAGAAGTTGCTGCAAAGGGAAAAGTAGATTTTGTACGGGTGGA
ATCATGGGGAAATGCAAGCGATCCAGAAAGTCAACTAGAAAATTTGAAAA
TGAAGAGTTTCAGCCCATCTTTTACATCATTAGATCAAGAAGCTCCATTC
TATGAACAAATTGTCCGTAGATTACAACTTTTTGAGGCTAAGGGAGATAT
AAAGATTGTTCAGGCAAAGCCATTACCTCCATTTGAGAGGTGGCTGTTTC
GTGAGCACAACTATCTCCAATTCTTGGTAGATCAGCTGGAAGTTTATATG
GCTTTGGAGAATGCAATATCGAGTGTAAAACAAGAAAGATGCACGACTGA
GGACAAATCAAGTTCATCTGGTCCAGCAGCAATGGCTGTTAGCATCTTTG
GCAAGAACTTGGGGTT
>Unigene224_Chinese_fir  size 191  gap 0 0%
CACCCAGAAATGTTGCTTGGAGATGGAGAAGAGTATTGAAAATCAATACA
AGCCCTGCCGATTTCGATTTCAAGGAGCCGAGCAAACACAGGGCCATGCA
TTTAGAGACACGTTGACTCCAGCAAGGAAAACACCTGCCCTCAGCCATGA
ACACATGGTTCAATATACTATGGAGTCCATGACCCTGACAC
>Unigene225_Chinese_fir  size 367  gap 0 0%
TTGAGCTCTGCAACGCTTAGACCAGACAGCAACCCCACGCGGTAGTCGTT
AACGCCGAATTCTCCCGGAAGATAAAGCGCGTTTTCCATCGCCTCTTTAC
TGGGTAGAAGAGCATTTAATTTTCCTCTAGACTTCGTCCCGCTTTGCGAA
ACGCGCTCCCTGAAGGATTCAAACCACTCGAACTGTACATCTGAGGTTAA
CGGATTCAACGCTAATTTCTTGCTTCCCATTCCTGTGAAGTTTAATTCCT
CCACAGACAGCGCAGTTGCCATCGCCACCGAGAAACACACTCCTCTCCTG
TAGTCTCTACCCCCTTTGCTCGTCGCCTCGGGCTCCATACTTTCGAGATA
AGGATGAAGCAATTCCA
>Unigene226_Chinese_fir  size 172  gap 0 0%
TCTGTTTAAACTTGTTATGTGGGCAGTGCGGAAATGTTTTTAAGGCTCTA
CACGCCTGCAATACATTGCTTATCTTCTAGCTTTGTATAAACATTAATAT
GTCCTCCTCAGTTCGGTCAGATCAAAGATCGCCTAGGATGGATCCAGAAG
GAAGACCGTCAAATAATAATAT
>Unigene227_Chinese_fir  size 620  gap 0 0%
GTGAATTTGTCGGAACTAGTGAGCAACTCACTCTCCATGTACAAGCTCTT
CACCTTGCCTACCAAGAACGGGAATAACCGCCGCCTGTTATCAGTAAACA
GCAACGAGGATGGAGATTTCAATTCCCACTATGGCCGTGTGAGTGAAAAT
GGATTTCCCGAATGGCTGTCAGCGGGAGACCGTAGGCTATTGCGGGCGTC
CAGCCTGGCCAGGCATGCCAACGCGGTGGTAGCCCAAGACGGTTCTGGTA
ATTACCGAACAATTGCGCAAGCAATCAAAGCTGCGCCTTTGAAGAGCAGA
AAGAGATACATCATCTACATTAAGGCGGGAACTTACAAGGAGAACATCGA
CATATCCAACAAGATAACAAATCTGATGTTGGTGGGAGCCGGCAAGGATA
AAACTGTGGTGACGGGAAGCAAGAGCGTGCAAGACGGCGTCACTACTTTC
AGAACAGCAACTGTCGCTGTTTCTGGCAACGGATTCATCGCAAGGGATAT
GACGTTCGAGAACACGGCAGGGCCGCAGAAGCACCAAGCCGTCGCACTCC
GAGTGGGGTCTGATCGGTCGGCCGTGTACAGGTGCAGCATTAAAGGCTAC
CAAGACACTTTATATGTCTA
>Unigene228_Chinese_fir  size 236  gap 0 0%
GAGAAAGGTGAATTGCTGTTGGTGTACGAGTACATGTCCAATGGAAGCCT
GGACAAACACCTTTTCAGCAAAAGAGATTCTCCCCCACTGCAGTGGAGTC
CCAGGTATCAAATAGCTTTGGAAATAGCTTGTGGACTGCTGTATCTCCAT
GAAGAATGTGATCAGTGTATTGTACACAGAGATGTAAAATCCAGCAATGT
CATGCTCGACTGCAATTTCAATGCAAAGCTTGGGGA
>Unigene229_Chinese_fir  size 883  gap 0 0%
GCAGTGTGGTGGTCACTAAACACATCAAAATTCTTAATGACTTGCAAATC
CTTGAGGTATGTTGATAACCCCAAAACCAACAGCAAGTTCCTTACCGTGA
TGGCAAAGATAACTTCATTCTGCTCCTTCCACATTATGCGAAACAAAGTT
TGTATCTTGCGAACACTCTGTCTTATTTATTTTCACAGTAAGTTTCTCTA
GTTCTAAATAATCTCTTTTGTTTACAGATGTAAGTTGTCTCAAACTACAA
ATGCATACACCATGTCCTTTTTATCTGCATCCAGCCTACTCCTTTCTCCT
TTCTCGGTCCCCTGTCCATCAGTTTTCTCCCCTTTGCTACATCTTCCCAC
CTCCCAAGCACAGCATGCCTGTTTGACAAAAGCATATAAAATGCAGTGCC
TTGTGGTTCCAAAGCTAGTATATATTATGTGGCATGTTTTCCTAGTTACA
AGTTACAATGGATTAAAAAGCGCCAAAAAAGGCACAACACACCAAAGCAC
TGGTTCATATTGGCATTTCTTTGACAACATTCATTACTTCATTTAAGCGT
TCAGCATGGTCAAGAAGGTGAATCATGCAGATGTAGTGCTCCGCATGATG
CCACGATCTTGAATATTGAAATAAAGTAGTAATAGCCCTTGTCCACACTA
TATTGCTGCATGCAGAGAGAACACTGAAAAAAGATGGCATAGCATGGTCT
GATCTCTTCTTGTAGCATTTCTAAGAAGTGTTGAATGGCCTTCTTGTTTC
ATCCATGTTGTGCATTCATGAGACAACATTTTGTTGAGGCGTCTTGTCAA
ACATCTTGTACGAATTATGTATGAATCTTAATTTGGCATACATAATATCA
ATGTTATTTTGCACTGGACCATCTGATTCATAC
>Unigene230_Chinese_fir  size 250  gap 0 0%
CAAAGGATCAGCTCCCAGGAGTAGATTACCGCATAACAAGTCCACTGCCA
TGGTCGGAGGCTATTCTGCTTGGTTTTTAGCACTATCTGGTTATGTTGGG
CACCACTATTATCATCCCCTCATTCTTTGTTCCTCAGATGGGTGGCTCAA
ACATAAGTGGAAAGACTATACACTCCTCCTGTGCTCTCGGAAACTCTTAG
AATAGTCCATTATGGAGCTTTGGTGACCAGGCTAGAGTTATCCAGACGTT

>Unigene231_Chinese_fir  size 287  gap 0 0%
GCGGTGTGGATTAAAGTGCCCAAGGAACACGCCAAACTAGTTCCCGTTGC
AATTGAGGAGGGATTTTGGTACCACCATGCAGAGGCTTCATATGTGATGT
TAGTGTATTGGATACCTCACACTGTCTCTACCATCCCTGATAATGCTTCG
CATCAAGTGGGAATTGCCGCTTTTGTATTCAACGACAAGGAAGAGATTCT
CGTAGTTCAGGAAAAGTGTGGACCTTACAAAGATTCCGGGTTGTGGAAGA
TGCCAACAGGAAGGATTAACCAGGGAGAAGGCGTTAA
>Unigene232_Chinese_fir  size 345  gap 0 0%
CATCCGCCCAGCTGGGCCAGCCTCCTTGCTCTGTAACCATCCGCCGACAT
GACCCGTCCTCGGCCTTGAAAACGTAGAGATCGGTGTGGAGGTCCTGAAT
CTGGTCTCTCTCCCACTCTTTTGACCCGTATGAAGCTACCATCACCCATT
TCCCAGAAGGAGACACGGCTGGGCTGTAATCCACTACTCCACGAGGAGTA
AGGCGAATTGTCTGGCCAGTTTTAAGGCACGTAACATAAACTGCACACCA
GCTCTTGAGCAGTTTGTCCGCAGGCTCTTGAACAGACGCAAAATAGGCCC
TCCCGTTTCTAACCACGGGCCTGTCGAAGAAGAATGCAGGGTGCT
>Unigene233_Chinese_fir  size 470  gap 0 0%
GATTTGAACAGAATCCTATTGAAAACTCAGTTATTGATTTGCATAATAAT
AAGTTACAAGGAAATATTCCCCTCTCTTTACAAAATGTTAGCTTCTTGGA
TCTTTCACAGAATCTATTTGATGGACCCATTCCACATTCTATCTGTGAGT
CAAGTAATTTGCATGTTTTAGACTTGTCAAATAATTGGCTTAGTGGTAAG
ATTCCCCCGAGTTTAGACCAATGCTCCGAGTTGTCCATGTTAAATCTAGA
AAAGAATAATCTCAAGGGCACAATTCCAAATATATTTGGGAAGATGACTT
ATCTAGAAACATTGAAACTAGGTCACAATGGGCTAAAAGGGAACATACCA
TCATCCCTTGCAAATTGTAGTTCTTTGGAAATCCTAGATCTAAGGAATAA
CAATATTCATGGGGGCATTTCTTCTTGGATTGAAAGCTTGAAAAGTCTTC
GCATCCTAGTACTAAAATCT
>Unigene234_Chinese_fir  size 452  gap 0 0%
AGTACAGAGGGTGTTGAAGCAGATTACATTCGAGCAGAAATACTTCCTGA
ATTTTTCCGTAATTTCTGGGTTCGGAGAATGGCTCTGGATCGAAGGAACT
ACAGACAGCTGGTAGATACAACTGTTGAGATAGCTAACAAGGTAGGAGTT
GCAGACATTGTGGGAAGAACCGTTGAAGACCTTAAAGATGAAAGTGAACC
TTACCGTCGGATGGTAATGGAGACAATTGAAAAGGTAGTTGCCAACTTGG
GTGCTTCAGATATTGATGCTCGCTTGGAGGAATTGCTAATTGATGGTATA
CTTTATGCTTTCCAAGAGCAGACCAGTGATGATGCAAATGTGATGTTGAA
TGGATTTGGTGCTGTAGTGAATGCACTAGGTCAGAGGGTCAAACCATACT
TGCCCCAAATTTGTGGTACCATCAAGTGGAGACTGAATAACAAGAGTGCA
AA
>Unigene235_Chinese_fir  size 255  gap 0 0%
AAAGCATTCAGAACTCATAGCTCCCAAATTGCCTGGAATGCAAAAAGACA
CAGAGCACGAGGCTAGGCTAGGCCTGGCCTATTTAAAAACATGGCCGTCT
GATACATCCTCTAATGGGGATCAGGTGCCTATAGAAAGACTCTTCCACGA
CAAATGCCTAGGTAATTCAAGACTAAGACTACGGGAGTAGACATTTTTTC
CCTGGTAAATTTTGGTGTCTGTATGCCTCTCAGTCGAGACGATCTGATCA
AGAAT
>Unigene236_Chinese_fir  size 1813  gap 0 0%
AATTCCTTTGCCGTTATGAGAAACTCATTTGGTACTTGAATAAGAGACTG
TTATCTGATTCTTTCAAAAACAATCACCAGTAAACCAAAGTTAATCCTTC
ATTGTGGACCAAGAATGCTATATGGACAACATAATCCATGTTCATAAAGA
TATTGGCCATGTAAACTTGTTCTTTTGGTCTGGATTTTGGGCATTATGGG
TTGGATAATTCAGAAGAAGATGCTAAGCTGTTCCAATAATCACCCAGGTG
ATTTTGCGCATTATGGGTTGGATAATACAGAAGATGATGCTAAGCTGTTC
CAATAATCACCCAGGCTTTGCCTGGAGGAAAATATCCCACATCCAATTTT
TGTGTGCCTTGTATCAGGTTCCAATTAGACCTTTGTAACGAGCATAACTC
ATGATCAATGAGAAGATCGCAGCACAAAAAATCCCTGTAAGAAGAACCAC
CCATTTGAACATATATCCATGATTGGTGTTCCATGGATATGGAATATTCA
CTCCAAAAATTCCAGCCACCAACGAGTAAATAGAGACCACAACTGTTGCT
GAACTTAGCACCAACTCTAGCTGGATGAGCTGATTACGATGATTGTCAAG
CTGAATATTGATGTAGTCTTCTGTGTCATCTATATACTCACGGAGTGTGG
TCAGCTTGTTCAGTGTGCCGTCAACTTGCATGAAGTAAGCCTCCAACAAC
ATTTCAAGCTCTTCAACATCATTCTCATTCCCATGGATAGTTGTAGCACT
TGTCCTACTAGCTCGACCAATCCTTGAAGCTATAGTAGGAGAAACTGGAG
CCCAGTTGGGAGCAATGGACCCACCAACCGGTGAAGATGACCCTGCTAAC
TTTCTTGATAAGTAAAGGTCAGCCATGTCGTCATCATCATCCAAAAGTTG
TTCAAGTTCATCTCTTACCTTTTGAACACGTGCTGTCAACCTTGTCATAG
CACTCTTCAGTTTACGAACACGATCCAGATTACGACTACTAATCTTAGAT
GTGAGCTCGTCTAAAGCTGGATATGCAGCAGTCTCCAATTCTGTGGTGCG
AGCATCCAGAAAACTACAGATAGCCTCTAAAGCCACCTCAAGAGCACGAA
ATTCAAAGGGTGACTCGTCTTCCCCGGCATCTGCACATTCCTGTTGTGCA
TTTGATTGCTGTCTTCCATCTCCCAGAAGGTCTTCCCTTTGTGAGTTGCT
TACATTGGGTAAACGCCTGCACATCTCTTCAAATATCGGAATGACATACT
CATCTCCGGGGTTTCGAAGAAGGACCTCTTCTGCAGTGATAATTGCCTTG
ATATGCTCTAAATTGAGAACAATTGCCCGCTCACGGCCGAGAATAGTAGA
GGGGTATGATAGAAGAGGATCAAGAATGCGGAGATCTCTTGCATGGATTC
GAAGGCGGTGCATTATGGAGTACTTGTCCGCATCCAGCAATTTGGTCTCC
CCATTGCAGTCCAGAAGAGCCCAACTTCTCGAAGCCGCCTTCTTCTTCGC
CGCCTGCTGCACATCTGAGCCTGAACCTGAGCCCACTACTGCTCCTGCTC
CTGCTCCCGTTCCCCTCCCCTTCGCCATTACTATTACACCATTAATGCCC
CAATTCCAACTATCTCTTCCCACTCCTCACATGTCAATATCGTCACAGAT
CATGGCAGGAGTGAGCGGCTTCTATCAAACAAAAGGTAGTACAATTTGAA
GAAGACCTCTCCACCACTACCCGCAGAAAAACAAGAATTGCAGGAGCAAT
TAAAAAAAAGGTTTTGAATTGCCACCATATCCGTCCCAACCGCAGTTGCT
ATTACAAAAGCAG
>Unigene237_Chinese_fir  size 173  gap 0 0%
TCACCACTTCCAATTCCCGAACCAGCTCCGTAACCTGAACCGGCACCTGA
TCCAGCACCATAACCAGACCCAGGCCTAACGTCACTGCCAACACCATACC
CAGAACCAGCACCTGACCCAGCTCCATAACCAGACCCGGGCCCAACGCCA
TTGCCAACACCGTACCCTGACCC
>Unigene238_Chinese_fir  size 164  gap 0 0%
CTTTCTCTGGTCTTGTTACTTTTACTTGTCTGATTCGAGGCAAGAATGGT
TTTTGGGGTAAGGCAAATAAATACCTACACTCTGGCTGATACACAAAACC
TCAAAAGAAATATTTTGATTTGAAGTGGAGTGATCTTGAGGTATGGAGGG
AAATGGAGCGCTCT
>Unigene239_Chinese_fir  size 231  gap 0 0%
CCAGAGATAAAATCCTGTCACTTATAAAAGTTGTCAACATGAGTGAGCTT
TAATCTGGCAATGATGGTGTGAAACTCTCAGAATACCTTTATATGCCCAT
ATGATAAGGCCAAGTTCAAAAAGAACCAGTAAAATATGGCATAGTAAACA
TCAGTGCTTAGGATACATTAACAAAATTGTTTTCCTCCAGTCTTTGCAAG
ATTTGATTTGTGGCAGTGTTTAAAGCATTCG
>Unigene240_Chinese_fir  size 239  gap 0 0%
AATCACAGCAGAGATGTTTGTGAGCCCAAAAACAATTCCTAGTTTTTCAC
TGTGGTAGGTAGGACAACATTCCTTATCCATTTCAACTATATGAAGCATA
TAGTTCGTAGCAGGCATGTACCCTGCCTCCTCGATGTCTACTGTCAATCT
TTCCAACTTCACATGCATTTCCTCCATCTGCTGTTTTCGTCTTTGGCTTT
AATCTAGCTGCATCCTGCCTCCTTTCTAGCCCCACCATT
>Unigene241_Chinese_fir  size 206  gap 0 0%
GCTTTAACAGTGGACCCCGCATGGAACTGTGAATTAGCCCTGCAACTTTA
TCCCTATTTCACTCGCAGTGGGCTCAACAGTCCACTCGAAGCGTGAATTC
AGTCGTCCTATGTCTTTAAATATCTACACGAGAAGCGTGAATTCAGTCCT
CGTATGCCTCTAAATGTCTACACGAGGTTTTTACTTCCAAGTTCTACCCG
CTCCGC
>Unigene242_Chinese_fir  size 273  gap 0 0%
GCTCGCCTGAGATAACACCAAATTGTTACAAGCTCCCAAACCAAAATCTT
TGAGTCAAATATATAAACTTATGTGACATAATTGAAAAACAATCTTGAAT
CAGATATACACATATTTAACATAGCTGATTTATCAAGTGCTCTCCGCTAA
ACATCCTTTGAAGGAGCGTGAAAAACAAAGTGAGAAAGGTTACAAATATA
AATATGGGCCTCTACTCTTTGACACCTATTGGATGATTAATCTAGAACAG
TCATTGCTATGGCTTTATATAGA
>Unigene243_Chinese_fir  size 270  gap 0 0%
AGGGAGCTATCCACCTTAACCTGGCCTCGTCCATCCACAGCATTTCCAAA
CACTGAATCCTTCATCCAGGAGGATCCTAACCTTTTGCCAATGCAGACAA
AATGACAATCTGCATGGATGGTCTTTCCACTACTTGTGGTAAAGCTTGTT
GTGGTCTCGGTAATGCTATTAAGATCAATGCGCTCATTGAAGTGCACCTC
CACCTTCTTTTTCTTCAAGAAGGCCAAAGTCTTTTTAGAGGCCTTTTCTC
CCACAAATTCAAGAAGCCTG
>Unigene244_Chinese_fir  size 664  gap 1 0.15%
GGCCATAGTGAGGGAAGCTCCCAGCTTCAATCCTGTTCCAACTATTTCCT
TGAACTCCACTCCTTGTGGATCCATCTTCCCTTCTTCGTTTACAAACCGC
TTTCCAAAGGCAATTCTGGTAATGTTGTTGAATGCCACAGCTGACAGATA
TTTCTTAACGACCAAAGACTTACCTGTGCCTTGATCCTTAAAAATGGACT
CCACCATTGCAGCAACCTCATCTTCCCTCACAGCCCTGAGGGCCTCCAAC
CTCTTTGGACTGAAGAGCTCGACAGTACATACCTTCCGGACCTTGACATA
ATGGGCGCCATAGTCTNAAATCAAGTCCTGACCATTTCTACTGAATCTTT
CAGTTATTCTGGATCTGGGCCTGTCAGCAAGCTGATGATCATGCTCCTTG
AGAACCCCCTTTGCCAGTTCTGCATTGCTCACTATCACATTCAGCGTCGA
CCCATACCACACAGACATAATAGGACCGTATTGCTTAGACCATTCCCAGA
AGCACCTACACCTCACTGCTCCTATGTCTAGCAGATTCCCCACTATGGGC
AGCCCCTTTGGCCCTGGAGGAAGCCTGTATCTCTTCCATTGCACCACCTT
GTATACTAGCACCAACAACAACACTACCACAACCCCACCCAAAACACCCA
TTGTGATATCTATG
>Unigene245_Chinese_fir  size 456  gap 0 0%
CTGCCCCAGAAACTATGCCGATAATCATAATTTTGTTGCTTTTATTTTTG
CCATTGCTTGTGCTGTTGATTTTGAAGTTTGGGCTGATTTGGATAGCTGA
TACCAAAGGTCCATATGTCCCTTCACTGGTATGTCATATGTTCCCTTTCC
AGTCGCAAAAAAGTGAATCTCCAGATAATTCTCAGTCACATTTACAGTGA
AATTTCTGATTACTACCTTATATGAGCCTCCAGCAGCGTCCTTGATGTTA
AAATTTTGCAATCTTCTAACTCCCTGAATGTAAACATCAAAGACGCGCCT
TCCCAGACTTGCAAAGGTCGTATCGTTGGCTATTACTATCTCAGCAAAGT
GGAGTTGTACATTATATTGTCCATTTTGAAGGCATAATCCATAGTATCTC
AAGGAGCTAGAAGCACAACGTGCTGTTCCATACACTTCTGTATTTATTCC
TTTGGC
>Unigene246_Chinese_fir  size 153  gap 0 0%
CTCCTGCTGGGCCATTCTTCAAGCGCAAAATTTCACGCAAAAAGGTGATC
AAGAAGACATGGAAAAAACAATCTGAAGTAAAAGCAAATGAATCTTAGTG
TCTGATGGCTGCTGAAAGGCTTAGTAACAATGGAAGAGGGGAAATGTCTC
TTT
>Unigene247_Chinese_fir  size 598  gap 0 0%
CTCGCCATTGCTGCTCGTGATTCTGTGGTTGAATTGGGAGGGCTAACATG
GACAGTATTGTTAGGAAGAAGAGACTCCACCACTGCAAATAAAAATGCTG
CTAATTCCAATCTTCCACCTCCCACTTCTAGCCTAAGTGCACTCAATACG
TCCTTTAATAATAAAGGCCTTTCTACACAAGACATGGTTGCTCTTTCAGG
TGCTCATACAATTGGTCAAGCACAGTGCACAACTTTTAGAGCTCGCATAT
ACAATGATGCCAACATTGATAAGGCATTTGCCACTACTCTTAAGGCCAAT
TGCCCCAACACTGCAGGAAATGGTGACAACAAACTCGCTCCCATAGACAC
TATTAGTCCCACCAGTTTTGATAATAACTACTACAAAGATTTGTCGAGCA
AGAAAGGAGTTTTTCACTCTGACCAGGAGCTATTCAATGGAGTGTCTACT
GATTCACTAGTGACTACCTATTCCACCAATCAAAATAGATTTTTTAATGA
TTTTTCTATTGCCATGGTGAAAATGGGAAATATCAAACCTCTAACTGGCA
CCAATGGGGAAGTGCGAAAAAATTGTAGAAAGCCTAATTAAATACAGA
>Unigene248_Chinese_fir  size 570  gap 0 0%
TGATTTTTATTGTCGCGGACGTAAGCAGATGTCATGAGAGCCGATTTAAT
GGCGGTGGGACTCCATGACGGATGAACAGCGCGTATGAGCGCTGCAAGGC
CGCTTACGTGAGGACATGACATGGATGTCCCCGACTCAAAGTGATATCCT
CCGCCCCTATAAGCCGCTAATACATTCACGCCTGGAGCAATTAAATCTGG
TTTCAGAATATCTGGAAATTCCTGACTTGGCCCTCTCGCAGAAAACGAAG
CCACAACAGGGGCTCTTATTGCCTTTCCCACCACTGTCAATCCTCTTGGC
TTTATAATGGTGGTAGGCTTACTGGTACTGTTTATGTACGCTTTGATTTT
CTCTCCGACAGCATAACTCACGCTGATAAAGGGCAGATCATAATCGTCAA
TAAATTCTTGTGCTCCCCAGTATATCTCGCTGGCGAAGACGATTGCAGCT
CCCCCAATCCCTTTTACCAGAGTTGACACTTTGTTCACCATGCTAACTCG
CTTGTGCAAAGGGGCCCCTATGGAATTAATGTAACGATTATTCAATGCAA
AATCACATAGCACAATTTTA
>Unigene249_Chinese_fir  size 392  gap 0 0%
TGGATATATGACAAAATTCATCATGAAATTAATCAATTTTGCAGTGCACA
CACTTTGCAGGAAGTCTTTACAGACAAGTTTGACCAGATTGATGAGAAAA
TGAAAGAAGCCATTCAGGCTGATTGTCTACGTTATGCCCCTGGCATTGAG
ATTATTAGTGTGAGGGTGACAAAACCCACAATTCCAGAAAGCATTGCTCG
GAATTATGAACAAATGGAAGAAGAACGCACAAAGGCTTTGATAGCAATGG
AGAGGCAAAAGGTGGTGGAAAAGGAGGCTGAGAAATTGCTGTAACAGAAG
CTGAGAAAAATTCAGAGGTCAGCAGGATTATTATGGAGCAAAGGCTGAAG
GAGAAGGAGAGCATAAAGAGGCAACAAGAGATAGAAAATGAA
>Unigene250_Chinese_fir  size 701  gap 0 0%
TCCTCAGCGGCCATACTTCCAAGAGTGCCCCGCTTTATCTCAGATTTAAA
AAAAGGCTTATGACGAAGCAGTTGCTTCGAGTTTCCAAAATCAGTTATAC
CACGAGGCCAATCGTGTGAAATAAAAATGTCCAGAGGCTCCTCGACCTGC
TTAAGTTTGTGAACATCATATTCACGTACGTGATATATAGACCTGATATC
ACTATCATTGTAAGGTGCCCTTTCATAATGACCTGAATAATAATGACGTG
CATTGAAAATGCCAGAAAGGCCACCTATACGGACACTCCCAAACTTGATG
ACACCGGCAAAACCCATAAAGAATATCTTTGGTGCAACCCATCCACCATA
GTACAGTTCCCACAGATAATTTGATGCTTCATGATTTCCTCCTACAAATA
AGGTTGGAACTGGTGCTACTTCTTCTCCTGAATAATACTTCCAAAAAGTA
TTCATAGTCCGATATTTGACAGGGCAAGCCATTGAATCCAAATCGTTTTC
ATTTCTTACAGCCTGAAAGTCACCACAACAGATGAGAAGATCAATCTTTA
TATTTTCCGATTCTTCCAAGTGCTGCAATGTAGCATAAATGTTGTCAAGA
TCCCCATGGGCACATCCTTCAACTGCAATCTTCATTACCAAACTATGACA
AATCAATATAAGCAATATCTACAAATTTGCAGCTTGGCAACCTTTGGTAC
G
>Unigene251_Chinese_fir  size 1602  gap 0 0%
CCTTCGGGCAGCTATAATAACGACTAATGCAAAAATCGGTGCAAACATTA
CAAGTGGCCAAAAGCTACTCAGAGATCGGCAACTTCTGCTGTTAAAGTTG
TCCTCCTGTGAACTTGACTCATGTAGAACAAAACCCTTTTGTTCATTCAA
AGCCTTCTGCCGCTGAGAAAATATATTCTGAGCATGTTTATATAGCTCAA
TGTCAAGGCTGTTCAATCTTTCTATTTCTTTTATGGTACTTTCTGGTATA
CGAGTCCGTTCCTGATTTGTGAAGTTAGCTGGCGCAACGCTCTTCAACGA
AGAAATGCGGCGGCTAACATGACTGGACCTTGTACTAGAAGCACATCTTT
CATAAGCATCAAGGAGACTAGCAACTGTAAGATTTCCCTTTTGTTCTTTA
GCATTTTCAATAGCGGGATTTATGTTTAATTTCTGGTCCTCAACAGTGAT
CTGTGGTTGACTTGTTTCTTTCCATTTTGTATCATGAGCTAAAGTGCCAA
AACCTGTCCTGTTACTAGCTGCATGGGAACTCCAAATGGATAAGTTTGAA
GATTGTGACTGAGATAGCATTTCTGTGCCAACCATATTTGCAAACGTTGT
AGCAGAATCCTTATGGTTCTCCGTAAGCCCCACATAGAACATTTTATCCA
ACCTCCTCTTTGCAACTTTCAATACATGCTTTCCAAGTAATGGATATGTT
ATCACACATCGGCGAATTTCTTGTGCTTCTTCTAAGTGGGAATTATTAGT
CAGCCCTGCTACCTGAAATGTACCTCCATTATGTATAATATCAAATGCAA
GAGGGTAGTGAATATAGTGATGCAATGGCATTAACATAGCTGGAAAGTCA
TAAGAATTAACATCGCCCTGCATGATCATCTTTCCTGAGCGCCTTGCATC
ACGCCGAGCAAAAAGGTCTTCACGCATCCATGGAACCAGATATTTCCATG
GCCAAATATCCAAGGTGCTGACACCTTGCATCTTTGTAACATTCCGTCGT
CTCAAGCGGATGGATGATGATAAATTTGGGTGTATCAAAAACCTAGATGC
AACCTCAATAGAAAATTCATAAGTGCTAAGAACCCGGTCCACAGGATTGC
GCATTACTGTTACAACAGATGTTCTCTCACTTGGCAGCCTTGACATGAGG
CTGTAATCATCATGAGTTACCACCAACTTGCATCCTGGCTCGCTTGGGTC
AAACCGAAGAAAGTCATAGGACCCTGGGCATTGCTGATCTCTGGGATACA
ATTTTCGCAAAAAACAATTGAAATAGTTTCTGCCCCCGGTTCTTGGAACG
TGAAGAAAAAACAACAAGTCCTTTAACTTCAAATTCTCCTGCTCTGTTCC
TCCCTCCAATTCCAGCAATGATTTGCCAGCCCACCTCTTGACAATATCTT
CACAGCTCCAGAAACCATAGTCGCTGGTACCCGACACATTTTTTCCCAAT
AGTATTACAAGCAGCAGGAGCGTGTCCATGATTTTGGGTGTTGAAGAATT
CATTCGAATTTTATACATATCTAACACTCTGAAGCAAACAATTCGCAGAG
ATACAGTGGGTTTGACCAATATTGCACAGAACTCGGCGGGATTCGAACTC
GC
>Unigene252_Chinese_fir  size 150  gap 0 0%
TAATCGCCTGAGTGACATGTAAGGGATGCAGACACCCACTCCACCAAATG
GCTGTTCTTCTTTGGTTGCGCAGGTGAAGAAGAGAAGAGGGGCTAGACAA
GAGAGGAAGACGCTGCGAGGGTGTAACAGGGGAGTGAAGTCTAAAACTAG

>Unigene253_Chinese_fir  size 401  gap 0 0%
ATTGTGGCACTAGTTGTTTCACTACCTGCAGTAAACATGTCATAAAAGAA
GCGAGTTAGCTCGAACTTGGTGAAGTTCTCCCCGTTCTCCGTCTTACTCT
CCAGCAAGATATCCAGAAAATCGTTTTCTCTGCCCTCGCTTTTCCCGCTC
TGGAGCCGCTCCTCGATATTCTCATCGAATATTGCAAACATAATCCTGAA
AAGCTTAGTGAGCTCCTTTCTCACGCCCTGCGGGTCGAAACGCCTGAGGA
AAGGAAAAAAGTCGGCCAAATTTGGCGTGCCACCAACGACCATCAGATTG
GTGAGCGCATCCTTAAACTCCTGCGATTTCTCCGAATTACTCCTGTCGAA
CATGTCCTTCGAAAATATCATGTGGCCGAGCAACTTGAGGGTGGTAAGGA
T
>Unigene254_Chinese_fir  size 250  gap 0 0%
AACTGCAGCAATTGGAGCACTTGGACCTCTGGGGGAATGATCTCCTGGGT
GCCATTCCAAGGGATATCGGTAACATGTCCACCTTGAAATTCCTTGACCT
CTCTTGGAATGATGGTTTGCAGAGCAGCAAGTCAAGTGAGTGGATAACAC
ATTTGAGAGAGTTGGAGTATCTTGGACTGGGCAGCATAAATCTCACCATG
GCAGAAGATACTTGGCTGGGAGGATACTTGGTTTCTCTCACCAATCTCAC

>Unigene255_Chinese_fir  size 288  gap 0 0%
CCAGCCTCTCTCATACACAAATGATACGACTGGACTCCTGAACATTTCTG
TAGTAACTGGCCTGAATTCATCATATTCACTTGAACCACCTGTTATGGTG
AGATCTATATAAACATCTCTACTTGAGTATGCTTTCCTGCACTCTTTGCA
CTGAAACCCAGACCCAGATATAGCTGACAAATTTAGACCCGGAGGACCTT
TCCTGATCAAAGGCTTATAACAAATAGGACATGCAAGCAAGTCTACTGCT
GTGTCCTCATCGCTGTCTACCTTTATTTCCGGTGCCTC
>Unigene256_Chinese_fir  size 317  gap 0 0%
TGTAGCTATATTGTGCATTCAATCTTTTATGGGCATGCTTGAGCAACACT
TTGTAGATACCCTGTGGAAAATCTTAAGGATGCACGCGCCTATAGAGCAA
TTGCAGTTGGTGTGTGAAGTGAGTGGCTAAAATTTACATTCGAGGAGGTT
GTGTGAATGATGATGTATGTTGATGCCTTGTAAAGTGTAACACAACACGG
AGTCTGGACCATTGTCATTGCCAGCCTAGGGTGGCTTCTGGTGTAGTGGT
TTCACCTATCTGATCGCATATTTTGATCTGAGCTGAAGCTGTGGATGATT
TGATCTGGGCTGAAACT
>Unigene257_Chinese_fir  size 346  gap 0 0%
TGAAGCTACTCTCCTTTAAGAAAACCTCTACAGAAATAGTCTTGTCTCTG
ATGATACCCCAAATATAGTTTTCAAACTCTTGGCTTTCTTGCAGTGGAGT
ATTCATGACTTGATGTTGGTCTTGCTCTTGCGGGAGACTTTTCAATACTT
GAAGAGCCTCTTCTACACGAGCCCAAAGACAGGAGTCCAGAGTTAAAGAT
GCAAACTTTGTGCGTTCCTTTTTATCTCTACCAATTCGAGTTTGGTCTTT
TTCTGTCATCCATTTCTCCAGAACTATGTGACGGTGGGGTCTCACCCCAA
CAAAGAGATAGCTTTTCTTGTCCTTCCGTGTACAATAGTAGTATTT
>Unigene258_Chinese_fir  size 2285  gap 0 0%
CGAAGAGTATTTCAAAAATAAGTGCATGTAAAATTCCCTCAAACCGCTGG
GTGCTGCACAGATCCAAATCCTCATTTTGATGTTGAAGCCCCTGATTTTG
CGCCGATTTTGAAGAGGTAGCTTCAATTTCTTCTGAAGCTTTTTCCTCAT
CGATCTCTTTAACGTGAAGTGCTCCATTTTTTACTTGGAGGGGATTATCT
GCAGTTTGGATGCCGCCACTTAAGATTTGTACTCGGCCTTGTCCATTGAG
GAACTCCAACTACAGTGGCGACAACAAAAATTGAGGGGATTCTCCTATAA
AACAGTTTCTTTATTAAAAGTTTTTCTACTGTAGCCGATTGTCATTAATA
TTGAATCAGCTCACTGTGGTTTGAGTTTTGTGGTGTGCAAACATTGGATA
TTTGGGCAAAGGTTTTGTGCATACCAACTAAAAATATTTGGCAAGAAAGT
TTCAGTAAAAGACACCAACAGGGAATGCTGAAAGATGTGTTTCTATGTTA
ATATTTTGGGCCTGATTGCCAATGGTGTAACTCTGGAAAAGGTTACTGGA
GTACAACCAGATTGTTTATGGCATTTTCTGATGGAATGTGTTATGAGCCA
ACTCGTGTTTATGAGGTAGTTCAAAGGAACTCTAACTCTGGAGACGGATA
GGTTCCTGGTGTGGCCAAGATGACATAGTGATCTATTCAATCTTCAGTTT
TTTTTTTTTTTTTTAATATCTGTTAAGTAAATAATATTTCTGGTGAGAAA
GGGATTGATTATGGCAAAAATGGAAACCAAAGGAAGTAATATATTGATGG
GAAAGTACGAAATAGGCAGGCTATTGGGACAAGGTGCATTTGCTAAAGTG
TATTTAGCAAGGAATTTTAAAACAGGGCAAACTGTTGCCATAAAGGTAAT
GGAAAAGGAGAAAATCCAAAAAGTTGGCATGACTGATCAAATCAAACGTG
AGATATCTATCATGAAACAAGTGAGACATTCCAATATTGTGCAGCTTCAT
GAGGTAATGGCAAGCAAAGAGAAGATCTATTTTGTGATGGAGTATGTCAA
AGGAGGGACACTTTGCAACAAAATAATTGCCAAGGGAAAGCTAAGAGAGG
ATATTGCAAGGAAGTATTTCCAGCAACTCATTCATGCTGTAGACTTCTGT
CACTGCAGAGGTGTCTATCATCGGGATTTGAAGCCTGAGAATATCCTTCT
TGATGAATGCGGGAACCTCAAAGTCTCTGACTTTGGCTTGAGTGCAGTTT
CAGAACAACTCAAGGCAGATGGGTTATTGCACACCACTTGTGGTTCTCCG
GCATATGTTGCTCCTGAGGTGATTAAGAGCAAAGGCTATGAAGGTGTCAA
GACAGATATATGGTCATGTGGAGTTGTTTTGTTTGTGCTTGTGGCAGGTT
ATTTGCCCTTTTGTGATGACAATTTTGTGCACATGTACAGGAAGATATCC
AAGGGAGAATTTCATTGTCCGGAGTGGTTTTCTTCTGGGGTATGCAAGCT
GCTTAAAAAGCTCTTGGATCCCAATCCCAAAACACGAATTACAATTCCTC
AGCTAATGGAAGTTTCATGGTTTAAAAAGGGTTTACGACATGTTAAATTA
GACAAAGAAGATGATGATTTTAGTAGCCTTGCTGATGTGAATTCAGTATT
TAATGCATCTAACATCCACCCCAGCAGCACTGAAAAGGAACCAGGAGCAC
TTGAAGAGAAACCATCATTGTTTAATGCATTTGACATCATTTCTCTTTCA
CGAGGCTTTGATTTATCCGGCTTGTTTGAGGAAAAGGACAAGTTTAAAGA
TGAGATACGCTTCACATCCATGCAGCCAGCTTCAATGATAATCTCAAAGC
TTGAAGAGATAGCCAAAAATGTGAAATTCAATGTCAGAAAAATAGATTGC
AAAGTGAAGTTGCAAGGACCAAAGGAAGGGAGAAAAGAGCATTTATATAT
TGCTGTAGAGATTTTTGAAGTGACATCCTCTTTATTTGTTGTGGAGATGA
AGAAAACAGGTGGTGAGACTTCTTCCTATGAAAAGTTTTTTCAACAAGAT
CTTAAACCTGGTCTCAAGGACATAGTATGGGCCTGGCAAGGTGATACTCA
ATAGTTGTATTTACTGTAGGCATCTTTTTTGTCAAATGTTTAGGCAGCTG
TTGGAAAGATTTCAAACCTAGCCTCAAAGACATTGAATAGGGGCTTGGCA
AGGTGATACCCATAATATAAATACTTCTGGCATATCTTTTTTCAAGCTAC
AGTCATCTGCTATAAGAGCTCCCAATTCACCAGGC
>Unigene259_Chinese_fir  size 213  gap 0 0%
AAGACAAATCTCCAAGAGATGTCGGCAAACTTGTGAGCAACTCACTCCCG
ATCTTCATCACTTGCAACTTGCTCAGCTGACTGATGTTCATTGGTAGCTC
CCTTAACCTGCGGGTACCACCTAAATAGAGTTTTCTCAAGGATGCCTGAT
TTGTGATATAACGAGGCAACTCTTTCAATTGCTGGCATTTGGAAAGGTTC
AAATACTCAAGCT
>Unigene260_Chinese_fir  size 520  gap 0 0%
GCAAGACTCCCAAAAGACACATAGATGACAGATTTTTCACCCTGTTTATC
TAACCACTGCAAGCATTCCATGTCATCTTCCCAAAAGCTTGGGGTCGCCT
TGGTCGATACCTTTGTGTCGCCCTCCAGAAACTCGGGAGAAATTAAGGGA
CCAATGGGATACACACTTACTTCTCTGGTCAAATCATCAACTACATCAGG
TTCTAGCTCGTAGAACGTATTGAACAGGACCCATTCGCTCTTGGCCGCTT
CTTTTTGTACGCGAATCCCGTACCGAAAAATATATTCACCTCCGGACGAC
CATGGCAGATGAGCAGACTGCAGCGGCGGCATGGAGGGAAGAAACTTTTG
TATCGTATCTTCCTTTGGAATACCATCGGAAGGAAGAATCCCAAGGGAGA
CAAGCTTGGGACTGAAGTAACGGATGGCAAAGGTTGAAACAAGCGACGTA
TGGAAAGCCACCAGAGAAGCATGATGGAGTTTAGCTACTGTCTGCAGGCC
ACAGCACGTCCAGACATCTG
>Unigene261_Chinese_fir  size 540  gap 4 0.74%
AATGGATAGAAAAATTGGTCGACATTTTGAGATCCCTGCTGCAAGTATGC
AGTGTTTTATTAGCATACTTATCATGCTATTGGTCCCTGTCTATGATCGC
ATCTTTGTTCCCATTGCAAAAAGATTATCAGGAAACGAGAGAGGTATAAC
ATTGCTCCAAAGGATAGGCACCGGCATGTTTGTTTCTGCACTTTCAATGA
TTGTCGCTGCAGGGATAGAAATTAAAAGGGTCAAGGCAGCAAAGGATAAT
GGACTGATAGACATGCCCAATGCAACAATCCCAATAAGCGTTTTTTGGCT
GCTTCCACAATATGTACTTTTTGGCATAGCTGATGTGTTTACAGTGGTAG
GAATGCAAGAATACTTTTATGATCAGATGCCAGACACAATGAAAAGCTTG
GGTGTTGCNNNNTTGAGTGTTTTTGGAGTTGGTAGTTTCCTGAGTAGTAT
CCTAATTTTGGTCATTGAGAAGGTTACTTGCAGAAAGCAGGAGCAATGCT
GGTTTGCAGACAACTTGAACAAAGCTCATTTAGATTACTT
>Unigene262_Chinese_fir  size 184  gap 0 0%
CTCCCAGGGAAGAAGCTTGTTTAGCTCTTACTAATGCATTTGCCAATGAC
ACATTTTTAGATTTCAAGCGCTGTGGAGCTTTAAGGGATTGGCCACAATG
TTGGCAATTCATTCCCATGGTTACAAAATCTCTTACTGCACCAACCACAA
GTGTAAGAATTTCTTCAGCTACAAACTTTATGTC
>Unigene263_Chinese_fir  size 583  gap 0 0%
TCAGAAATTATAGAGTACAAGACAATTATCAAGAGGTCGATTTAGAAACC
CCCAAGAGAGATCTTCTGAAGCTTTTGTTACTACCGGAGGATATCGTAAA
GTGTGTTGACATTTCTTGGAACAGGGAACTATTGGCCACCGGCACTGTGG
ATAGCATTGATACTGTCCGTCTGTGGGATATTCCGGCGAGTAGATGCCTC
AATTATATGAAGTTCGATGATATCTCTGTTTTTGCGGGTACTCGCTTTTC
AAATAGTCCTCATCTCCATCTGCTGAGTGGTGTTGTGACAGCAGAAGAGA
AATCTTTGTTATATGTGTGGGATACCAGGAATTTTATGAAGCCGCTTAGT
TTCTCCTTAGGAAAGAAGTCGACATTCGACATTGTGGAATTTAATGATAA
GAAGGTTCATGTTTGTGATGATTTGAGCGAAAGAGTATTTGACTTAAGGA
AGGGTGGTGCACCAGTCCTTCAAGTTTATCCAAGGAGGGATCGATTAACA
CCGTCATGATGAAGAAACTGCTGCGCAGTTGGGAAATAGTTGTGACCAGT
GGATTGATAATGAATCATGTAGATATGATTGTT
>Unigene264_Chinese_fir  size 168  gap 0 0%
GCATGTCTCTCTCATTTTTTCTATCTGTTCTGGAGTTTTGATCTCAACTC
GATTTTGTAGATCACTAGTTGGCTCCTCCTTTGGTATTCCATCAACTGCC
CAATCAGGCTTTGAAATATTCTCAGGAACAAGGCGCATTGGAGAAATAGG
GTATGGTTTCAATGGCCC
>Unigene265_Chinese_fir  size 693  gap 0 0%
GTTGGTTGTGCAGTGACTGGTTCTACGGATTCCTTTGGTGTATTAATCTA
GAGAGAGAAGCCTCGACACTATGTACGGAGGTGATGAAGTCTCAGCTATA
GTGCTTGATCTAGGATCTCATACATGTAAAGCTGGTTATGCAGGTGAAGA
TGCTCCAAAGGCAGTTTTTCCTTCCGTTGTGGGATTCATTGAAGAGGCAG
GAAACATTGATGCAGTCAAAGCTGAAGGTGATTTGGAGGCAGTTTCAGAT
GTCAAAGCAATTGTTAAGATGGATGCAGAGAGGCCCAAATCAAAGCCAAA
ATTCTATGTTGGTTCCCAAGCTCTTGGGTACCGGCGTGATTATATGGAGA
TTATTCCAGCATTGAAGGATAGTATTGTGGCTGACTGGGATGTTGTCGAT
AGTATATGGGATCATGCTTTTCGGGAGCGCTTGCGAATCGATCCTAAGGA
GCATCCTATGTTGTTATCAGAACCATCATCCAATTCACCAAATCAAAGAG
AAAGAACAGCAGAGGTTATGTTTGAGAATCACAAGGTCCCTGCACTATTC
TTAGCAAAAAATGCAGTGCTAACTTCCTTTGCTTCGGGACGTGCTACTTC
TTTAGTTGTTGATTGCGGTGGTGGACCAACAACCGTTGCTGCAGTGCATG
ATGGCTATGTTCTTCAAAAGGCTGTCGTGTCATCTCCGATTGG
>Unigene266_Chinese_fir  size 190  gap 0 0%
ACAAAACCTGGAAATACAGTTGGTGATGCAAGCAAACAGGCTGCAGAGAT
AAAGATTAAAAGTGCTGCCAGCCAACAACCTGCAAAAAGCAAGATCAGCT
GCTCTGCCAGCCAACAGACTGCAAAAAGCAAGATTAGCAGCTCTACCATA
AGACAAAAAGTTAAAATCAGATGAGTCTAGTTGCTTTGAT
>Unigene267_Chinese_fir  size 183  gap 0 0%
TCAGACTCCTGTCTTTTATCTTGACATCTCCAAAGCTCTTCCATGTTTCG
TCAATTAGCTTACACCCTTCCTCCAAAGTCTCATGAGTGCGGAAAACTGC
CGCATTGTTCTGCATCAGTCTCTGCATGTTCAGGCGTATCTTGGAAGCAG
GTACGCTACCGTTTGCATTCCTTAATTTATCCA
>Unigene268_Chinese_fir  size 177  gap 0 0%
AATGCAGGATTCTGCCTAATTCTCTCCACATCATTCCTCGACAGAAGCTC
TACGACATGCTCATTTTCATCAACAAGTGGAAGATGATCCAATCCCTCAT
CATCCAAAATATTTGCAGCCTCTTCAAAGCTTAAACCCGCCCGTGCCTTA
ACCACATCTGTGATCATAACTTTCTCG
>Unigene269_Chinese_fir  size 189  gap 0 0%
AATCAGTGGGCCTGTTCTAGATCATTTGGGCTTGGAACAAGAATACCTTG
GGATGAACAATTCCTTGTTGAATCTTTGTCAGACTCCACACTATATATGG
CCTATTACACCGTCGCTCACCTTTTGCAAAATGGGGACATGTATGGTAAG
ACTGACACTATAATAAAGGCAGAGCAGATGACAGATGAA
>Unigene270_Chinese_fir  size 613  gap 0 0%
CGAGTTGGTGATGTTCATCTAAAGCTTTCTCAAATTGGAAATTCACACCC
ATTCAATTTTGTTGTCTGTGATCTGATTACATTGTAGGTTAGAAAACATT
TGTGCGATACAATGGCACCCTCACAGAGACTTTCTGGTATGCAAAAACAG
GTGCTCAGTTTATACAGAGAATTTGTACGAGCAGCTCGAAGCAAGGACCC
CCACCAACGCAACAAAATCCAACAAGTAGTCTCCACAGAATTCAGAAAAA
ATGCGACCTCTGTTGATAAAAAAGACTTCAATTATATCGAGTATTTGTTG
CGTCGAGGCCGCAGGCAGCTAGACCTCATAAAATCTTCGTCCGCTGTAGG
TCTCTCAGTTGTCGAGGTCAGATGATATTTGTAGTTTTTTTTTTTTCGGT
AATTTCGAATTCATTGCATGGAATTTATTGGATTTCAAATGGTGGGTATT
TGATGGGGTCGCAATATATGAAGTTTTATTTGCGTCTGCAAAGTGCAGAG
AATTTAGGGTTTTTAGGGTTTGGAGGAGCTTAGGTTGGTCTGTGTTTTTT
TTTTCCCCCAAATTGTAGACGCTTTAGGGTTTTTTTGACGTTTCAGGGTT
TAATATATGCAGG
>Unigene271_Chinese_fir  size 278  gap 0 0%
AAAGTAAGTATTGTAGAGATACGTAGCCAAGTAAAGATAGTGGGAACAGT
TGTGTGTATTGGGGGAGCAATGGTGATGACATTATACAAGGGTCCTTCGA
TTCTTCACTTTCATCCTCATACTTCCAATCCTGACCAAACATCTGTAAAA
CCTACCTCTACCAGTAGAGAATGGATTGAGGGTTCCCTGTTATTAGCTGC
TTCATGCCTTGCCTGGGCTGCCTTTTTTGTTCTACAGGCAGCTGTTTTGA
AGAAGTATTCTGCTCAACTTTTACTTAC
>Unigene272_Chinese_fir  size 173  gap 0 0%
GTTGTGCCAATGGCTCAGAGTTTTGACACTGTTGGTTGGTTTGCAAGGGA
TCCAGATATTCTGCGACGTGTTGGTCATACACTATTGCAATTGCCATTTA
TGGAATACAGAAAACCAAGGCGTGTTATAATTGCAGATGATTGCTTTCAG
CTTACAAAGATTCCTAGTGGTCG
>Unigene273_Chinese_fir  size 517  gap 0 0%
CAATACTTATGGGAGAACTTTTTGATATGTTTCATCAGTATTTTAAAGCC
TATCCTTATGTCGATGTTAGGGGTAAACCAATAAAAGTAAAGGGTTCTCT
CGAGCTATTTGGCAACATGGAAGATCTCTCTTCTCATGCTATAAATATGC
TATTAAATGCAAATGGGCACCCTTTTGTCCAAATGGAAAAGCAAGAGCGC
ATTGCTATGAAAGTAAAAGCCCGTGTGAATAAACACATAGGCAGAATATA
CCAGTCATATTTTACTTGCAGAGCCAGATTTGACAACTCAAACACAAATA
AGTTATTCCAAGAACTATCCCAAGAAGAAAAGGAAATATTTGGATTTGAT
GTAAATAGGATACAGTGGAACGATTACATTATGAACATTCATATTCCGGG
ACTTCTCGGAAATGTTATGATGAAAAGGAGGCCTAAAGCCGCCATTGAAC
AAGACAGGAATCCTAAAGTCCCTCTGTTGTCGATGTCTTGAATAGATTTC
TCAGGGATTAAGGTTAT
>Unigene274_Chinese_fir  size 430  gap 0 0%
CACATGAATGGCTAAATATTACACTTGAGGGGCCATATAGAGGACTGAAT
CCTGAATCTGGAGGATCTAGCCTGAACAAGGGTGCTCTTGCAGGAATTGT
GGTTGAGCATCATTTTTGTCACAGCTGTTATTTCTTCAATTGTTGTAATT
ATGGTTTTGAAGAAGCGTATGAAGCACAATAATAATGCTTCCAGAAGAAA
ACTACTTGAAGCAAGAAAGCGAGTTAAAGTAGCAGGCGTCAAAGATTTTG
ATTTTGATGAGATGGTATTAGCTACAAATAACTTTAGCACCTCCATGCAA
ATCGGGCAAGGTGGCTATGGTAAGGTTTACAAGGGCATTTTAGCTGATGG
TATGATTGTAGCTATAAAGCGCGCACAGCAGGGGTCCTTGCAAGGAGAGA
AAGAATTTTCCACAGAAATAGAGTTGTTAT
>Unigene275_Chinese_fir  size 833  gap 0 0%
ACTATACAGTTGGGTTAAAAAATGATGGATCAATTACCGCTTTGCATGTA
GATTTATTCATCGATGCAGGATGTACAGTCGATCTAAGCCCTATGTTGCC
CCATAATATAGTATCAACAATGAAGAAATACAACTGGGGAGCTCTTTCAT
TTGACTATAAAGTATGTAAAACAAATCTACCGAGCAAATCTGCAATGAGG
GGCCCTGGAGATGCACAGGGATCTTTCATTGCTGAAACCATTATTGAGCA
TGTTGCCGCAATTCTAAGTTTGGATCCAGTTGTTGTGAGAGAGAAGAACA
TACACACATTTGAAAGTGCCAAGCTCTTCTATGGCTCTTGTGTTGAGAGT
CCTATTGATTATACAATGCCTGTAATATGGGAGAAACTAAAGCAATCTGC
ATCTTTGAATGAGAGAATGGAGAATGTTAAAGATTTTAATGCTGCTAACA
GATGGTTTAAAAGAGGCTTATCCTTGGTACCATGCTTTTACCCAGTAAAG
CTTAATCCTAGACCAGCAAGAGTAACCATATTTAAAGATGGCTCTATTGC
TGTAGAGGTCGGAGGGGTTGAGTTAGGTCAGGGAATTTGGACTAAGGTAA
AGCAGATGACAGCATATGCTCTTGGGCAGTTATGGTCAGGTTTAAGTGGA
GATATAATGGCAAAAGTTAGAATTTTTCAGTCAGACAGTATCAGCTTAGC
TCATGGAGGACTTACAAGTGGAAGCACCACATCTGAGGAAAGCTGTGAAG
CAGTTAGACAAGCTTGTAACATATTAGTTGAGAGACTTCACCCAATTCAG
ACATTCTTAAAGAAGAGTAATCCAAATGGTTTC
>Unigene276_Chinese_fir  size 581  gap 0 0%
TTGTATGTTTCATACCTAAGGAAAGATGTTGCTTTAAGGTCTAGATTAGA
GTTTGAAGGCTTAATGGAAATAGCAGAGCAGTCCATGGGGCGAGCAGGGG
TGCAGACTCAGGCGGACTTTGTTGGCTGTTTGACAAATCTTTTCAAGGAT
ATTGTGTTGGCAATTGAAGGGAATGATGAGATTTTGAGGAGTCTTTGTGG
TGAAGATGGAATTGTACATGCAATCTGGGAACTGCAGGAAGAATGTAATT
CAAGAGGCTCTGTAATTTTGAAGAAGTACATGGATTATAGAAAACTAGCA
AGGTTAGCATCAGAGATCAATTCTCAGAATAACAGTTTGATATCAGTAGT
AGGAGCCCAAGAAGGGCCAGATCCCAGAGAGATTGAAATTTACCTGGAGG
AAATGCTGTCACTAACACAGTTAAGTGAGGACTATACTCAATATATGACG
ACCAAGTTGAGGGAAGTTGGATCAGTTGATGCCCAACTGAGTCCTCGAGC
TACCAATGCATTTAGAAGTGGGACATTCCGTCGAGCCATTAAGGAACTGA
CTGGATATTATATTATCCTTGAAGAGTTTTT
>Unigene277_Chinese_fir  size 386  gap 0 0%
ACCACGTGAAAGACGTGCAGCATAATCATAGGCCACATGTTGTTTTGAAG
TACCAGCTATTGCATCATGGTGCTGTACAATTGCCACTGCTTCTTCCAAA
GAATAGGTGTTAGGCTTTCCCTTATTTCTACCCACAAGAAACTCTAACTG
CTTTGCTGCCTGAAGAAACACTGAGAGCTTTCTCGCATAACCTTTTAAAG
CAGGACGACTAGTAAAAAATCCTGTCCAGTAAGCATTCGAGTGGTCTGCA
TATGGGAAAAAGTCATCTGTCTTCAGAGGCCAGCTTTCATTGGACATATA
TTTTTCTCTAGTGTAGAGAGTCGGAGTTGAGTAGAAAGCATTCACGCGGC
CATCCTTGTTCACATAATGTATGAGTTTATCCATCT
>Unigene278_Chinese_fir  size 355  gap 0 0%
TGGAGGGTAGGTACCTGGATCTGGTAGACCAGAGGCTTGGGAACAATGTT
GATAGGGAGGCTGTTATCAGGATGACTAAGGTGGCATTCTGGTGCATTCA
GGACAATCCCAACAAGAGGCCATGGATGAGTGTTGCATTGAAGATGTTGG
AAGGGGAATGGAATATCCCTGATGCACCTTTGTGGCTGGTGCAGAGGGGT
CCTGAGTTCTTGGAAGGATATGGGTATGAGCCTATGGAGAGAGGTGAGGA
GGATTCGTTGCTTGGAAATGAGAGGGCATATGATTCCATTCCCACAGTGT
CCACCACAGAGCTATCTGGTCCAAGATAACTATGTCTACTTGTACTTGGT
AAACT
>Unigene279_Chinese_fir  size 698  gap 0 0%
GTAACTCACAAGATTCCTCATAAATTCTATTTTAATGAACTTTGAGCAAA
TGGAGATTATAAGAATATATAAAATTTTGATTGGTTGATAAGGTTCTGGT
ATACATCCATGGGAGCAACAACATCCATGGAGTCATAGATCAAATAAAAA
TAACTAAATGAAAAAACAAGCTTGTGTGGAACACCACGGAAATCGAACCA
GCAACTTTCCAGTGAGCTAAAAGATCACAACGAGAAGGCAAGATCCAGTA
TCTTTGGCTGCAGATTCTTTTCCATTCAGTGAAATCCGCGTCATTGATGG
GATTGTTCAGAAACCCAACAGAGAAAAATGGCGGACAAAGCGAACAGGAT
CTCCAGCCGCTCACAGACAAAGGATTTCCTCTTCCCCCAAAAGACAGCTT
TAATTTAGCCTACATCTCCTACTTTACATTGGGCACGGGATATTTGCTTC
CATGGAACGCCTTCATAACGGCCGTGGATTATTTCAGTTACATTTACCCA
GGCAAGCAGGTAGACCGGGTTTTTTTCTGTGGCGTACATGGTGACAGGGC
TGTTGTTTCTGTTGGTTCTGCTTACATGGGCACGGACGAGGTTCAGTGCT
CGAGTCCGGATCAATTTAGGGCTCTTTCTGTTTCTCCCCTGTTTGCTCGC
CGTGCCCTTGATGGATGCCGCTTATATAAAAGGGCGCAGGGGTTTGGA
>Unigene280_Chinese_fir  size 239  gap 0 0%
CCCAGTAAGCGCATGCTTCTACTCTCATATATGCAATGGCTGTCATTGCA
GTTAGGGTTTCGATTTGTGAAACGTGGGAGAATTAAGGAATGGAAATAGA
GGCGAGCAAGGAATGAAATCAGCATTTAACACGGTTCAGAGAAGATCCAT
GATCTTTTAGATGTCGAGGATAAAGGAAACTGAAAAAGATGATGAGGGCT
TGCTGTCAGAGGCTTTTCTATCCACCAATTCCGTTGCCG
>Unigene281_Chinese_fir  size 468  gap 0 0%
GCCGATGTGGAGGGCTCTGTGGGTTCTACAGGTGCTCTGTGGGGCGACGG
AGATTTCATGAAAATTTCTTCCTCCTATTCGAAAAAGACTTGTAATGGAT
CGATTGGGGACTGTTTTGCAAAGGAAGAAATGCTCATGGATTCGGAAATT
AACAGAAGGATTCTGGCGACGACGCAGTATATAAGCTATGATGCGCTGAA
ATCAGATTCTGTGCCCTGTAGTAAGAGTGGGACATCTTATTATAACTGTG
GGAGTTCTGGGCAGGCAAATCCTTACAGCAGATCCTGTACTCAGATTACT
CGCTGTGCAAGGGATACTAGCTGAGGTTTTATCATGGAGTTCTTTCATAT
TTTCTGTATGTAATTGAATAAAATCAATGGGGATTTTCATTTATTTTTTC
CTTTCTGGGTTGGGGCTTTTATTTGCAGGGTTTTTTGAAGGGCTATTTTT
AAACATCATTCAGCTTAA
>Unigene282_Chinese_fir  size 275  gap 0 0%
AAATGCCGACCATATGACGTATAGCGCATCCCATGTAGAAAAGGTGCCAG
ATAAACTTTCAGTTTGTTCTTCCATTTAATCATTTGGCTAAGTATATCTG
GTCCACAAACAGCTTTAGCATCATCAATATTGCCACCTTCTTCAAGTTTT
TTCAAAGCTGTGCGAACAGCCTCGACAGATCCTTCTACCTTTCCTTGAGT
TATAGATTTATCCAGATTCCTTATGTAACTCCTGTGTGTTGAAGGTACTT
GATGCTTTGCATATACATCATCCAG
>Unigene283_Chinese_fir  size 639  gap 0 0%
GTGGCTATGCTACCGAAGGAAACGTAGACAACAGAGTGAAGAGGTTTGGA
TTGGAGCCACTCCATACACTCCTCCGTCTCTTCTTCCCAGGGGCTGCCGC
CGAACTCTGTGTCCTCGCTATTTCTTCCGTCTAGAAAGGCGGAGGGAATG
AGTGGACCGACTGTAGAGACTGGAACATCTGCTTCCCTCAGGTAATCGAT
CGCTTTACCTTCGAGCTCATCAAACGTGTTCAAAATCACCCACGACGCGC
CCTTAAAGCTCTCGACGAAACTTAGATTGCTGTCCAGCAAACCCAAGGTG
AGATGTGGAGGAAAAAACGTCGACGATAAATCGGCCATTCTCATCTCGCC
GATTGCAGGAATCACAACAACATCTTTCGGATCCTGCTCGCAATAATTCC
ACTTCTCCACGTATTTAAAATGATGATAGATTGCGCCAACAGTTGCAGAC
TGCGTGTAGAAAACAGCTCGGGGAATGTTTAATTTGTGCGAAACTTGGGC
AACCCAGGGCATAAACGCATCATGAACAATACAAGTCACAGGAGGTCCCG
TCACGTTGAGGCGCTGAATGAGGTCTTCCAGGTCTGATCCCTCCATCTGC
TTTAAGTGGTCGAAAATGTAAAAAAGATCTGAAACGATG
>Unigene284_Chinese_fir  size 265  gap 0 0%
AAAATTGGCGATTTTGGCCCTGTAATTGCTGTCCAGCAAAATATTGCTGC
TCTTTATGTCCTTGTGTACATAGGGCGGATTGGCGTAGTTGTGCAAATAA
TGGAGCCCGTTGGCAACGTCCAAGGCAATCTGTATTCTCTGCTTCCAGCT
CAAGCTAATGGAGGAAGAAATTGAGCTGCTTCGAGACGTCCAGGTTTCGA
ACGGCGGGGCCGCGCAGCAGCTCGTCCAGTGAGCCATGCTCTGCGTACTC
GTAGATCAGGTAAAA
>Unigene285_Chinese_fir  size 282  gap 0 0%
CGCTCTCCGAAACTTGAATCTGAAAGCAGGCTGCTCATTTTTAAAATTTT
CTGACTTCTAGATTGATTTGATAGCAATGGATGCGTATGAGAAGCTGGAG
AAGGTGGGAGAAGGCACATATGGCAAGGTGTACAAGGCGAAGGACAAGAA
GACAGGGCAATTGGTCGCCCTCAAGAAGACCAGGCTCGAGTCTGATGAGG
AAGGTGTCCCTCCAACTGCCCTTCGTGAAATCTCCCTTCTGCAGATGCTT
TCTCAGGATCTTCATGTTGTCAGGCTGCTGGA
>Unigene286_Chinese_fir  size 872  gap 0 0%
CAAGAACTCATGGGATACTTTGAGTGGGTATGAGACAGCTGATGGAAGGA
ACAGATGGGAAAATCTAAAGTTGCTGCAATCTGATGAAACCCATGAGCTT
CCTGAGGCATCTTCACAAACATCTGAGGCTATAAATTTATGTGTCAGTGT
TGAGGATACAGGTGTGGGAATTCCTTTGAAGGCACAAGAGCGTGTATTCA
TACCCTTTATGCAAGCTGATAGCTCCACTTCTCGTCAATATGGAGGAACA
GGCATTGGTTTAAGTATCAGCAGATGTCTGGTGGAACTTATGGGTGGGAA
AATGGACTTTGTAAGCAAACCGCACATAGGAAGCACATTCACATTCACTG
CTATCTTTAGGAAAGGTCATGCATGCCCACCAGATATGAAGCCGTACTCA
TCTGAGGCCACAACCAATGTTTTTAAACTTAAAGGTATGAAAGCATTAGT
GGTTGATGTAAAAGCTGTCCGGGCTGCAGTTACCAAGTATCATTTACAAA
GGCTTGGGGTACGAGTTGAAATAGCAACTGATTATGAGTCAGCAATTGTG
ACAGTGAATGGAGGGCAAAATGGTGACGTCAGATCCAGTGCAACAGGAAA
TATAGACATCATGCTTGTTGATAAAGAAGCTTGGGGTACAGGAACAGGTC
TCATTATCTCCAAGGTTTTCAAAGAAATGAGGCAAAATTACAGAATGGAA
AATTCTTCAGAGTTCCCAAAGATGATACTTACAGCAACGTTAATAAACTC
TGAAGAATATAAGGATGCCAAGGCAGCTGGGTTTTCAAAGATAGTAATCC
TGAAACCTCTCAGAGCTAGTATGGTTGAAGCATACCTTAAGCAGGCATTA
GGTGTAGAAAATAAAAGGCCAG
>Unigene287_Chinese_fir  size 358  gap 0 0%
AGAAAAACATCCATCATTTTCACACAAAAATAACTGTTAAAGGGATATTT
GTTAAAAACAAGAACCCTATAAGATAGACTACTACAAAGTGCAAAATGCT
AGTTCTAGTTCTCAATCAAGACACCTTCCTCTGGTTTATTTCTACAAACT
AGTTGAAAGAGCATTTTCCCTTCTTCATAGGGCAGCAAAAAATTAAGTCT
CTGACTCATATATACTAGATGACTAAACTGGAAAGGTAAATTCTCTAGAC
ATTTGGACCACGTGGTTGGTGATCTGTTGCAATCTTTCTTTGTCACCAAA
ATACATGAAAGAGATTCGACCCCACTGGAACAACTGATGTAGCCTTCAAA
ATGCTTAA
>Unigene288_Chinese_fir  size 209  gap 0 0%
ATACAGAAAAGCCTCGTTGCATGGTGAATACAAATAATGTACTCACATTT
ATTCATTAAACAACAGCACTTTAAAATGTGTGTCATCAAATCTGCAAATA
ACGATTTTGGAAGTCCTTGGTAAATAAAAAGAAAGCCAGTAATCTGATTG
TCAGTATACTCGAGCTTTTGGAGGAAATGATTCCACCTCATCATCCAAAG
TGTTCATAT
>Unigene289_Chinese_fir  size 886  gap 8 0.9%
GCTCTCTGCAATGCAGTCCTCTATCTCTAAATTTTCTGGCAATACCCTTC
TGTTCATTTCTGCCATTTCTCTTAAACATTTTAGGGCCTCTTCGGATTTT
CCCCTTAGAAGTAACCACCTGGGCGATTCCCAAACGAAAGGGAGAAGCAG
CAAAGAATAGGCCAGAGGGAGTATGGAGATGTAGATGTAGGTGCTTCTCC
AGGAAAATGAATTTCTGGTTAGGTAAGCGAGGGCTGGAAGTGAAAGGAAT
CCGAGGGTGAAGGAGAAATAAACAAGAAAACCAATCACACTTCTCCATTG
ACGACCAACCAGCTCAGTAGAGAGGACCAGACAATAAGTTCCCATGGAAG
ATCTGCCGAAGCCGCTGAGCGCTCGGAGGAGAGAGTAGATCCAAATGTTG
GGCGAAGCAGCTGTTAAAAAGCCCGTCACTGAAAGTATCACAGTGGAAAA
CATCAGAGTCCGTTTACGACCCAGCTTCGAATCTGCCAACGGTCCCCCTA
TTATACAACCTAGTAATGATCCCATAAAGAAAAACAGCGAAGGAAAGCCC
GCTACAATGGTGTTGGTGCAATCAAGGTTCCACTGTGAGATGACAGACAC
CTCTTTCCCNNNNNNNNATCTGACATATTGATGATTGTGCAGTGCATATT
TCTGTCTCTGGTATTTGACTGCCATTAGTGCAGCGCCATGAAGGTTGGGC
ATCAGTAAAAATGGTGACAAAGGTGTGCTGAGCATCAAATGCCCAAGCCA
AGGCAACAATTACCACTTGGAACAACTGAGCTCGTCCAAGACCCCCAACA
TATGTTTCTATTATTTCATCAACAGAAAACAAGCTTTTCTCACTTTGTTG
CCCTTTTTTTGGCTCTTCTTCCCACGCAGATGGATC
>Unigene290_Chinese_fir  size 610  gap 0 0%
GAAATTCCCTTTGCGAGGCCTGTGCCTCACTTTCCTGTTGCAAAGAAAAG
GGAACTTATGCCTAGTTTTACACAGATGGGGGAAACGCCACCTAGTTCTC
ATATACCACCGTGGCTGCCCGCGTTTCCTGATCCACATACTTATGTGCAC
ACACCTGTTTGGAACGAGCGGAAGACGGACCCTAGGATGGATAAAATTGA
GCAGGCCAGGCAAAGACGTAAGGCAGAAAGGTCATTGTTGAATTTGCAGC
AGCGGTTGGCATGTGCTGGGGGACCTTCATCTTCTCAACCATTTGCTGCC
CCAATGGAAGCGGATGACATTGCCAGGGCCAAAGGGAAGAGTCTTCAACA
TCCTAGCCCAAACCTGAACCCTAATTCAAACCCTACCGCAAACCCTGGCA
ATAATTCAATCACTAACCCTTTTCTGGCACCGCCTGTGAGTGCCGAAGAC
AGAGCTGTAAGCCCTGTTCGAGTCCCTGATCGGGTTTCATTTAAGGTTGG
TGATCGGAATTGGGGGGGTGGGACGGAAAAAGGACTTAAAATGCCATCTG
TTTTGGAGACCTTTGGACCTGCAATTGAGGCAGCGAAGCAGGGGCTTGAC
CATGCCAATG
>Unigene291_Chinese_fir  size 207  gap 0 0%
GCTCCGGCTGCGGATAGGCGCATTTTTTTTAATGGAGAAATAATAATGAA
TTTCGACGAGTTTTTGATAGTTGCAGTTAGCAGCATCCAGAGGTTGGGGG
CTGAATTTTTTTGTTACCGTAAATAATAGGAATTCATGTTGGGGTAGTCC
CTCAGTATAATTGGGGCTCTGTTTGGTGGGGGATTTCTGATGCATTTATA
TGAGAGA
>Unigene292_Chinese_fir  size 1558  gap 28 1.79%
TTTTTGTTTTGGGGATCGTCCTATGGACCTATTCAACCACTAGGGTACAG
CGCTATCATTTCCTTATTTCAATAATCATATAACGACGCTCCGAATCCAT
TCGTTTTGCTACCAGTAGCCTGTGATTTTCATACTGTTGGACTGAACCTG
ATAATACACAGAAATGGATATATTCTTAAAGCTGCTGATTGCTGTAAAAA
ATCCCCAACTTTGGAAACCCAAAAATTGACGACGGAAGTCTGGATTATGC
TTCTGGGTGGGTTTTTGGATATGCCAAATATAGCTGTAGTAGATATTTCT
TAAAATGGATGACAGCAGAAAAGAGCAAAAAATGGTAGACAAAGTGTCGC
AGTCAAGATCATGTGCTAGCACCGAGACATCTAATTCAGATTTGATTGCT
GGAGTGCACAATGAGATTACCATGGGATGCATCATCAGTCGGCTGCCATG
GTATGAAATACCATTACTAAGGACTTTGAACAGAACATGGGATACCACCC
TCAACAATCCTAACTATGCTAATTACTTTAGACACCATCAGTGTCATGTC
CTCGCCAAATCAATTGTTTTCTACATGAAAAATGCTTCAACTGGAGGCCA
TAATCTACTGCTTCATCAAGATGGTTGTGTGAGAAGGTTACCTTTACCTC
ATAGTATTCCTTCCAGATCCATGCTGAAGATTCTTGTCACTGGTCATTGT
ATATATTTCCTGACTCTTCCAGAGAGTGATCAAAGTATGTACAATGTATA
TACGCTTGACTTAGCACGGGGAATGATTGGTTGGCAAAGCCTTTCCCCAT
TGCCAAACAGAGGAAATTGTGTATACATTGCGAGGTGTCCTGATGGAAAC
TCTGCCTACATGTTGATGCTGAATGATGCAATTTCCAAAGAGGCAGAAAA
CAAGTGGTCTGTGTGGATGCATAAAATTAAAGCCAATGGCAACTTCTCAA
AATGGAGAAGCATTCCTCTTTCTCTTCCTCTACTTAATCAATTGACCAAG
AAATCTTATCCACCTAAATACCTTGATATACAGACAAGTGATGACAAAAG
ACATATCTATGGGAGAGTCTCACCTGTGTCATTGTCACAGTTGGCCATTA
TGAAAATCTGTGAGCCCGAGCATCACTATTACCCTGAAGTTCTCTTGGTA
TTTAGGGAGGATCATGGTTTTGGAGTTGTTTCAAAAATAAGTCGGATTTG
CTGGCGGGGTAACAATCAACATGAAAGATTTACAGTCCTGCTAAACAAAA
TAAAGGTGCAGAATGTTGAGGAGGATGAAGCAATTAAGGGCCAAGATGAG
CTGAGTGCATTTCAACGTTGGTGGAGGTCCCGCTGTGGTAATGAGCTAAT
GGGAGATCAGAAAGCAACATTTAAATTAGACAAACGATGGCTTGGAATGG
AAACAATGTTTAGCTTTGAGGAAAATGACTTCGTGTTGANNNNNNNNNNN
NNNNNNNNNNNNNNNNNGTATGGCCCTACATACGTCTCGCCTCTGCCTGG
CCTCCTGAGATGACATTCCAATATGTTGTGAATCGAGAATACATTAGAGG
TGGGGGGG
>Unigene293_Chinese_fir  size 197  gap 0 0%
GCAATGCTTGGTCTTGTATTAAGCAGCATGTTCTGTAGCCATCCCAGGGA
AGAGTATATACCTGAACAATAAGTGGGATACCAGCTTTTCTCCCACTCCA
TCCACTTTTCTGGAAGGCTATAATTTCTTTCCTCCATTCTGAGCTGGTGT
ATCCGTTTTCTCAGCACTAACATACCCTCGTCCACGATGCTTGGACG
>Unigene294_Chinese_fir  size 237  gap 0 0%
ATTGAATGAGCAATATTGCTGATAAGCGTAAGTGCGTTGCATATGCCTTT
GTGCCTCACTGTGTAACCAATTTTTTTCCTACACTTGGATTCAGCAAATG
GTCTTCAGGTGAGTGTAGAAATAAAGTAGATGAAAATAAAAATTGGACCC
ACTGACAATCAACCGCTTGATTTTCAGAACAGGGTAGTGGGAATTGAATT
GAATTGGACCAATACTAATTGCTTATATCAATTGGAG
>Unigene295_Chinese_fir  size 325  gap 0 0%
TGTGTTCAACCGATTTTGCGGTTTTCCAGCAAAGTCGACATGAGGCTAAT
GCAACAGAGGTGAATGTTTGGTTGGATGAGCTGCAGCATTATAAGAGTAG
TATATCCGTGAACAAGATAATATCATATTGAGTGCAGTGGAGATTCGTGC
TACTTGCTAGCCTGCGGGACCTGACTTGAGAAGCTTGCACCTGCTCTTCA
AGATTTTATGGAATATTGGTTGCTACTACATAAGGAATATGGTCTTTCTG
TTTTGGATTATATTAGCAATCGTCTATGACATGCTAAATATGGCAGCTGG
TTTGCAGAACCTGCTTTACAGGTCT
>Unigene296_Chinese_fir  size 929  gap 0 0%
AAAAATTATCGGCGTTGGTATTCCGGGATACTGACTGGTATTTGGGAGCA
AAGCTCCCATAGAGAAAGCCCATCGACTAATTAAATCTTATTGAATGTCT
GTTGTAGATTGAGATTCATAAACGCGAGTACTAATCTTCAGTCGTTATAT
CTCCCTCTGTATTTCCAATAGGTACACCATTCCCAGCAATTCACATTATT
CCATCATCAATTCCACATAGTTACGATACCCCTGACGCATATATCATCGC
GGACAGGCCTTATCGCAATATATATCTTATCACAGAAAACATGGTGCCTG
TAATACACATAAGAAATACAGGCATGGCTTCGGTCATTCCATCACCTAAA
TATGCGAGAAACGATGGCATGACAAGGTTAAATATATTGGCAATGGCGAA
AACGAGAATGAAAATAAGGCAGGTGAAGTCTAAGGCCAAAGGGGAGAATG
GGAAGAAAGAGAGGGAGGAAGATATGAAATGGAGTTGCGTGAGTGGGTGT
GGAGCATGCTGTAAATTGGCTAAGGGCCCCTCCTTTGCACCCCCTGAAGA
CATTTTCATGGATGTTGATGATATAGTTCTGTATTGGAGCATGACAGGTC
CTGATGGATGGTGTGTCAATTATGATAAAATTAATCGGACATGTTCCATT
TATTCTGAGCGTCCTTACTTTTGTAGAGTTCTGAAGTTGTCGGGATACAA
TAAAAAATGTCTATGGCAGCAAATCTTCCGAATTGGAGAATTTTAATAAA
GCAATTACGAAATCTAGGACTACCTGAGCCTTGATCAGACTTCCTTGAAC
TTTGTTACTATATTTTGTCTTGTATATTGTGTATTGTTATTCTTGATACC
GAACAGGCAAGTTCTATATCACTTAATTGACATGGTTTCCGTTAGTTTGT
ATAATATGGAAAATTTCATCATATCAGGG
>Unigene297_Chinese_fir  size 245  gap 0 0%
TCTTTGCCATACGTAGAGTAGTGTGACCACAGGCCAGAGGAGGAGGGGAG
ACCAAGAAACTCAGGGGTGTGCGTGGTGGAAATTTTATGGAGGGAGGAAG
GGATTACAGCCAAGCACCCTTCCATACCTTCCATGGCTTCGGCTTCTGCA
CTGCTCAGCCGTGCAGCAAAGCCGTGCAAGAGTGTGTCATATGTATATAA
TAACTCATTTGCACTGGGATCTGACTGCACGGCCTGGTCAAGCAT
>Unigene298_Chinese_fir  size 288  gap 0 0%
TCCACCCGACCTGTAAATTTCTGCAGAGCCTCTGGCCTCAAAAAAGTCAT
GAGGATTTTCTTGATCCTGCGAGCATCGTCTCCCACAGCATTTAAGAGAG
ACCTTTCGAAGAGTTTTCCCACAGAGGAGGGCCACGAATTCTGCACCAAT
TTGTTCTCACTGCCGAACAAAAATCGGTTCCCTTCTGCGCTGCAGAACGT
CACAGTGGGATGCCCGACCAGATGCGTGGTGAAGATTTCGCCATATTTTT
GTACACGAGTGTCGAAAAACACAAAAGGGGCTCCTTTT
>Unigene299_Chinese_fir  size 532  gap 0 0%
GCGGGTGTCGGAGGGAGAGATGGTCATTGACTCTGGAAACCCGGGTACTG
CAAACGGCACCGTTGCCTCTTCTATCTGTACGCGGTGTTTCCACATGGCG
TACTCGAATGCCATGGAACACGCACCCGAAGTAACGAAAGAAACCCGGGG
AATATTGAACTTGTTGCACACGCTTGTTACCCACGGCACCATAACGTCGC
CGATGATGCAGTCGGGCAGACGGTCGAGCGCTTGCAGAATATCTTCCATT
GGCTTTGCAAGATGGTCTCCGAACGGATCCGGTCCCTGAAGCTCTGCGGC
CTCATCATTTTCTTCCTCTTCTTCCTCGGGTTGGGACAATTCTAAGATCC
CTATATTAATCCCCAGGGATTCGTGGGCTTGTTTGGCTGTGATTTGCAGA
GAAGGGGCAATTGAAGGGTCAGCTACAATTGTGACAGCAATGCCTCGGAC
GGCCAATCGCTTGCAGAGCTCGACTGAGGGAAAGACGTGGCCCTGCCCAT
GGAAGGGTGCCACCATTATCTGAGCGGATTCC
>Unigene300_Chinese_fir  size 215  gap 0 0%
TCAATCAGGCCTACGGTTTTGATTGGAACCTCAGGAGTTGGAAAAACTTT
CACAAAGGAAGTGATTGAGACTTTTTCCTCTTTTAATGAGAAACCATTTA
TTTTAGCTCTTTCAAATCCAACTTCTCAGTCTGAATGTACGGCAGAAGAA
GCGTATACCTGGAGTAAGGGACGTGCTATATTTGCCAGTGGGAGTCCTTT
TGATCCTGTTACTTA
>Unigene301_Chinese_fir  size 159  gap 0 0%
CTTGCTCCGTCCAGCAAACCTACTCAGGAAAACATAATTCAAGGCAAAGG
GGAAAGTTGAGTTCAAAACAAATTGTGTATGGGGAGTATGAAGTCACCAA
GGATTCCAGGGAGAGGAAGAGGTGGCAACGACCAAGAGCAGCTGTTATGC
AAGACATGC
>Unigene302_Chinese_fir  size 197  gap 0 0%
CTAAGAAATAAGGAAGGAAAAGAGTTGCTGGGGTTTGATGTAATTCACTC
TGAATCCGTCGCGCTGCCGCACGGCCGGGCTGCGGGGTTGCGAAATGTTG
TGGCGTCGTGGCATGGCATTGGCTACGAGACGATTCACTCCGACATTGTG
CAGGATCTTACCAGAAACCCTGCACAATGTCGGAGTGAATTGTTTCG
>Unigene303_Chinese_fir  size 526  gap 0 0%
TAAGATCTATGCTCTGGGTAGATTAATGAGTGCTATTCTTCGTCATAAGG
CAAAGAAGTTAGGTTTGAATATTCGCACTGATGGATATGTACCAGTTGAT
AAATTACTGAAGTTGAGAGAAGTAACCTTTGCTGGAATTCCCTTGTGTTC
ACACACTATCGATGATGTACAGGAGGCTGTAAAGAATGATAATAAACAAC
GCTTTAGCCTGCTGGAAGAAAATGGTCATCTGTATATACGAGCAAATCAA
GGGCATACTTTAAAGGTTATAGAGACAGATGAATTGTTAATGCCCATTTC
ATCAGCAGAAGAAGTTGCAGTCTGTGTACATGGAACATACAGAAAGAATC
TGGAATCAATTCTTAAGACTGGCCTTAGTCGCATGAAGAGGCGCCATGTC
CACTTTGCAACTGGTTTGCCACATGATGGTGATGTTATTAGTGGAATGCG
CAGAGATATTGAGATCTTGATATTTTTGGACGTTGAAATGACTTTAGAAG
ATGGAATGAAACTTTACCTTTCAGAC
>Unigene304_Chinese_fir  size 158  gap 0 0%
GTCTCCTGGACCATATTATATTGCACGAATTCTCAATCGTTGGATTTTTG
ACATGAAATCAAACAAACATCATTACCTATTAAATATATTGCGTAATTAG
GACGCGCGGAGATTCTATATATTGGTGTGAAATAACCGTTTTGCATGGCA
ATGTTAGC
>Unigene305_Chinese_fir  size 170  gap 0 0%
GCCGAGATTTGGTGGGTCCCGCCCCGATAAACACGCATCCAGATTTTCCA
TGCCAAGCACCTCGTATTGTCCATGGTACCAACATTCATCCGATTTCTCA
GTGGAGAATCACCTCAATTTTCATGTCTTCCATTCATCCTATTTATAGTG
CCAACCACCTCAATTCTTAC
>Unigene306_Chinese_fir  size 205  gap 0 0%
ATCGCTGGTGATGCTTTTCAGACTTTGTGTTGCTTAAAGCTGCAGCATTG
TCGAATATTGGTCTAATAGTCTTGAATCCGGTAAGAGTAATAAGATGGGC
TTTAAGATTTTAGTGAGTTGGATTGTGTTGGTCGGGGCACTCTGCAGCTA
TGGACAGATTGTTGGAGCAGCGGTGTTTGGGAATTCCTCTGCCGTGGAAG
AAGAC
>Unigene307_Chinese_fir  size 461  gap 0 0%
CATACAAGACTCTTTCAGGTATTCCTCCACCTCCACCTACCTATCGTCTC
AAAAATAATGCGGTAAGAATCGACATCCCTGCTGAAGTTAATTATGAAGC
AAGCTCAAGTTGTTTTGACAAAGAATCACAGCGAATGGTTTACTACCCAA
CAACAGTTGCAGGCTCAGCACAAGCAAACAAGACTCTTCCCAATTCCACA
CATACTCCTCCACCTCATCTCAGAGATATTACAGTAAGAAGCAACATCCC
TCCCTTAGTTTCTTCTTTACCAAGCGCCTCTCACCAGCCATCCAAAAATA
TTGTTCCCACGCTCTCAAATAAGAATTCTGATCCAAATTTATGGGGGAAA
TCATTGAATGTTGTGCACCGTGGTAGAGATAAATGCTTCGGCTTCTTTCG
TAATGAAAAGGTTGTGAGATTCGGAAAGAATGCGCTTATTGTTTTGGGTT
TATTGTTGGGG
>Unigene308_Chinese_fir  size 267  gap 0 0%
TGTCTTATTACATTCTAAGATGCACGTTTTCAATAGAGATTAATTCGAGC
TAGACAATGCTAACTTCCTTGATCTGATGAACCATTCATGGGCTGCTTCA
ACAGTAGGGAGAATTTTCACAACACTCTCTCTTTTAGAAACTAGTTCAAT
CCAAGCGCTCAAATGTGGACACCTCTCCAAAGGAAGGCTGAATTCCCCAA
AAATTTCTACAGAATGCCACATGAACACATAGGGAACAAATACAATATCA
AGATAACCAAACTTATC
>Unigene309_Chinese_fir  size 953  gap 0 0%
CCACAGAGTAGAATGTGGACACCACCACTACATAACATATAGACAATCCT
TTGAACATCTTTCCTGATACAGGAGGCGCCAGAGTTGCTTGAATTTCTGG
AATGATTCCATTCCCAAAAGTGGTAGCGATGATTGAGAAAGAGTTCAAAG
CTGCAAATACTTTGCTTGTTGTACTACCAACCAAAGAATAATCTTTCACA
GATTCTTCTTTTGAATTGCCTGCATGAATGGAACCGACCACTGCACAGAT
ACTGTAAGCAAAGCACAGAACAAAGGACACCAGATTAATGTGTCTCAGAG
AATGAAAGGAAGGCATCTGAGCCAGAATCAACATCAACCCTCCAAAGCAA
ATGATAAATTCATATAGCTTCATTGCTCCATTTGGATGATATATAATGTA
TATAAACTTAAGAGTCTGCCCGCCGAGCAGGGTGCACCCTATAACAGCTC
CATAGCATACTGCAAATTGTATAGGTCCTACAAGGAACTTAGCCCACATG
GGTCCCATAACATGATAGCTGACATCTCTGAATCTCAATTGTCTGTTTCC
CTTCAATTCCAAATCCTCCAGCACCAAGGACAGGAGATTATATGAATAGA
AAGTGACCACTGCCCCAACAGTGAGGCATATTACTCCTGCAGCCCATCCA
AGAGAGGCGAAAGCAAATGGCAAGCTGAGAAGTGCAGGGGCCACTATGGA
AGTTGTTAAATGAAAACCGGCATGAACCCACGTTCCTTTGGATTCTAAGA
CAAAGAGGGCGCCTGCATCTAAAGGTTGGACCTTTTTTGTACCGTTCAAA
TCTCCTTCCCTATTACCAGAACCCATCTCAGTATTCATGACAGATCTTTC
TATAATTTGGGCTCAATAATGATGTGCTACAATTTTTTCCAAAATTCCTC
GAAGGGTGCCCACAACTCTGGCGAAGCTTTGAAAAAAACGAAGTCCACTC
CCG
>Unigene310_Chinese_fir  size 150  gap 0 0%
CTCTTCTTCAATCACTCTCACATGGTCTGGGGCTTTTCTTGCATTCTGCA
CAGCAGCAGTTTCAACCGACTGTTCACTGCAACCGCCTTCCGCTGCCCAT
TTTTTGTCAGCAGAGTGCCTGAACAGAGGAAACCACCATCTCAATTGCAA

>Unigene311_Chinese_fir  size 155  gap 0 0%
GGTTTTTTAGCCCTGGGGGAATACAAATCTGGCGCAGGGAACTCCAAACA
TGGTACCAGAACACCTCCACAGAGCCCAGGATTGCCAGCAAATACACTCT
TACTGATATTCCTAAACACAGGGCCGTCCGAGGGAACAGGCCCAGTGAGC
CGATT
>Unigene312_Chinese_fir  size 161  gap 0 0%
GTTGGATCTCTCATGGCATTTTTCGCCTGCTTTTTTCACTGAGGGTTTTT
TCTCATCAGATCTCTGTTTTTGTCTATGGCTTGTCATTTTCGGTCTGCTC
GTGTGATATTGTACATCTTCGTTTGATGGTCTAGCTCGGCCACTTTGTTT
AGTGGTTTGTA
>Unigene313_Chinese_fir  size 297  gap 0 0%
AGTGATGCAAGATCCTTTACCTGAATCATCGAATTTACAGTCTGTCCGCC
CCCATATACGGCCGGACCACCCTGCAGAAGTAGTGAAGGGCACCGACTTC
CCAGACGGGAGAGCAAAGCCTCCATCCCCCAACACAGTGCCTCCATTGCC
AGATAATGTTGCGGGCCAAACAGTGTATGCGCAATTGTTGACGATCGTGA
ACACTGTTGCGCCCGTGCCACATGTTCCAAATAAAAGCATCAATGCCAAT
GCCCACGCCATCGAGAAAGAACACTTAGATGACAGAATGCTCTCACT
>Unigene314_Chinese_fir  size 858  gap 0 0%
ACACAGGTATTCAGAAGCTAAATCATGCAGAGGAAGAGATTAAACATTTG
GAAGAGGAAGTCTTAAAACTCCAGGGTGAAAAAGATAAATTGACTGTGGA
AGCTCTAGATATCAATGCACGTGAACAAGGTTTGGAAGAAAAAGTTTCTA
TCTTGCAAGAAGAGAACAACAGGCTCAGGCAACAATTGTCAATTATGCAG
CAAAGCAGGGAAGATAGCCAGCAGGAAATATCTCGTTTGTTGTTGGAAAA
AGAGGATATCAAAAATGAAACTTCTTTGCAGCTGGAACTACTGGAAAGCC
AGATTGAACAGTTGCAATGGGAATTACAGTCTAAAAATGATGCGGTTGAG
GTCATTAAGAAACATGCCGAGAAACTTCAGCTAGAACTTCTCAACTCTCA
GACTGAGATGACCACATTGATGGGTGAGTATGATGTTATTAGTGCAAGGT
CAAAGGATTTACATAAAGAACTTCTGGATATGCAAGAAGAAATTCAGAAA
CAGAGACAAGAAAATTCCATAAAAACCCTAAATCTCAATGACCTTGAAGT
TCTACATTCTGGCTTGACAAATGAGAAAGAACGGCTTGAAGCAGAGTTGT
TACTGAAAGCTGACATTTTGGGAGATATGGAGAGAAAATTGAATGGTTTG
ATAGAGCACAACCAGATGCTGTCTAGAACATTGGATTCTTCAGCCCAGGA
GCAGAAAGATCAAATTCAATCTCTGCAAGAAACAATTTCGGCCCAGCAGG
ATCAGAACAGAAAACTGTCAGAACAGTTGCTACAGACTATAGAGAAGTAC
AGCATGCTTGAAATAAGATTGAGAGAACTGAATGAAGAGAATGGACAGTT
ACATAGCA
>Unigene315_Chinese_fir  size 489  gap 9 1.84%
AGAATGATATGGATGTATAAACATATTTCCTTGTGTTGTAAACTTTGCAT
CCCCTTCTTGAGTGGTGCATGTGTTTGCAGTGAATATGTGTGGATATCTT
GAGAGCAAATGTCATCAGTTTATCTATTCTGTGGACCTTTATGAAGGTTC
ACTGGTGCCAGTGTTTGGCTTGGCTTCTTTATCTTTTGTAAGAGTGTGTT
TAGAAGCCTCTTCATACAAGAGTTTTATGACAAACTTCTGCTTGATGTCC
ATTATTTGNNNNNNNNNTCTCTGACAGTGTTGCAACATCAAAGTTCCATG
CCATAATTCTTGTTTTTATATATGGAGGCCTCAGATAGAGAATTGACACA
CTGGTCAAGATTGTTATTTTGAACCCCATCATGAACGTTTGGTGTGCCTT
CTTAAGCTCTCATAAGAGTATTTAGAAGCGCCTCCAACACATGCTATATT
TTTAATATTTGTTCCATTTCATACAAAATCTATTAAACG
>Unigene316_Chinese_fir  size 1066  gap 0 0%
ATGGGGAACAAGGGATCAATTTCAGTCAGAATGTCCATTTACCAAACAAA
ATTATGCCTCGTTTGTTCCCACTTGACATCTGGTGAAAAGGAAGGGGACA
CATTACGACGAAACTCTGATGTGCTGGAAATCTTGCGTCAAACTCATTTT
CCTTCTGCTGGAGTTGAACTCTCTGAGACCATTCTGGAACATGATCAAGT
AATTTGGTTTGGAGACTTGAATTACCGCCTTAATATGGCAGATGATGACA
TTCGGAAACATGTCACTGAGGAAAAATGGGAAGAACTAATTTGCAGAGAT
CAGTTGAGGAGAGAGCTGCATAAAGGGTGTATTTTCAATGGATGGCATGA
AGGGTCCATAGACTTCGGCCCAACTTACAAATATGAATTTAATTCCGACA
AATACTTTGGTGAAAATTTAAAGCCTGGGGACAGAAGACGGAGTCCTGCA
TGGTGTGACCGAATTCTTTGGTTTGGGATGGGCATGAAGCAACTTTCATA
TAATCGAGTAGAATTAAAGTTCTCAGACCATCGGCCTGTGAATTCAGTGT
TCCTGGCAGAGGTAGAAATATTTAGCCATAGAAAGCTCCAAAAGGCTTTG
AATTTTACAGATGCAGAGCTAGAAGCTGAAGAGCTTATGCCTGAAACAGA
AACTAATGAAAATTTAACAATTTAATGGCGTTGTACACAACATTAGCTGG
ATGGCACAGTGTACTATCTGCAAGTGGGATTTGGCAAATTACACTTCTTG
ATAATGAAGGACCAGCAATGACTTTCAAAGAAAAAATGATAGTAAATTAC
ATCTGAGATTCTTCAGTCACTATTTGGCATATCTTTCAAGGGGAAACATC
CCGTCTATGCAAACAAGACAGTGGGAAGGTAAAGCAGTCTGCAGGGCATG
TGCACTCTATAGTGGAGGTCACAGGTTCAAATCCAAAGGGTGTAAGGTTG
TACGCCTTGTTTATATATAAGGTAAATGGAAAACCAACCCCCCTCGTTAA
ATGCATACACAAGGGGGGTCTCATACAGCAACTTGGTGCATTGCTTTGAA
GTGACCTAAAATATTA
>Unigene317_Chinese_fir  size 165  gap 0 0%
ACTATATACTTCCTACAGCAAATGGTCCAACATCTTTGTAGCTACATCCA
TGAATTCTGGTGGACCTATTTCTAAAAATTAGTATAATTGATCATGACTT
GTGTAACATGGATTCAAAGTAAAATCCTAAGTGCACTTCATATCAGAAAT
GACCCATGCTGTCTT
>Unigene318_Chinese_fir  size 279  gap 0 0%
AGAAAGCTTGCATTTCTTACTTGACTTCCGCCAGCTGTAGAGGCTGTGTG
TGTGCCATGGCCATTGTGATCTCTGGGTGATCGATATTCTGGAACTTTTG
TGGTATTTAGAGGTCCATTGGCTTCTTCATAACCTTTGACATACCACCGT
GCACCCACCAGCTTTCTATTGCATGTTGACTTACTGAATTCCTCTCCTTC
CTCACACACACCCTTCCAACTACTGGGAGGTGGAGGAAGTGTGTCATCTC
TGAAGCTTTGTGACTCTGGCCAAATGCCT
>Unigene319_Chinese_fir  size 179  gap 0 0%
GTTCCATTTTCTCCCAACATTACAACAATTTGAGAATCTGTAAATTCACC
CTCCTTTACACTAAGCTTGAAATTACCCTGGGTTTTTGACATACTTGGGT
ATTTGTACCGGGCATAGCTTTTTATTTCCTCTGCACTTTCTTGTGGCGTT
TCTGCAACCTTGAATGTCAGTGATTCATC
>Unigene320_Chinese_fir  size 158  gap 0 0%
TTTGGGGAAAGGGGAAAATGTTCAGTGAGAGGATGGAAAAAGACTGTAAT
GGAGCAGGCAGAACCGCTTATTGAAACGGAGCCATTGAAACCCTGGATTA
CGCTCAAAGCAAATGTGAAAAATATCAAATATCTTCCGACTCTTGCAGAC
ATTGGGAG
>Unigene321_Chinese_fir  size 291  gap 0 0%
ACAGTTCAGACATGAGCTCCAAAGTATGTATTTAAGAAAATCATCATCCA
AGATTTCCAGCCAAGGACATACTTTGGAGCTCATGTCTGAACTGTATTTA
CATAGAACAAGTTGCTAAGAAACTATATAATTGTGCAAATACTTCAAAAC
AAAAACTGCACACTAAAACTAGATGAGGGAGCTACAAATTACTAAGTATA
GATAGTGACTACATATAATGTTGGAAGAGAGATATCAGTGGGCAATAATA
GGTCTACATGCGAGACGGAAAAACACTAGGAATAAGTAAAC
>Unigene322_Chinese_fir  size 154  gap 0 0%
CCCAATTGAGTAACTGCATCAACAAAACGATCATGAAGCTCTGCAGTCCA
TTGGAAATGTGGCTTGGGATTTGTGGTTAAAACCAGGAAGGCATCTACAT
GAAGACTTGTTCCTTCGAGAGATCTTCCCTGTGAGTCCTCAAAAGATTGG
GGCT
>Unigene323_Chinese_fir  size 228  gap 0 0%
GCTCTGTGCTCCGCACTCTTGTATTTTCCATTGCTTATTATCTGCAAAAA
ATCACCAATGTTGACAATAAGTGTTCCAGGAACAGGGGATACGGTAAACC
ATTCCCCGCCTTTCCGAACTTGGAGCACCCTCAACCTGGTCATCTAGCAG
GACAGTGAGGACATCCCCATCAGAATGGGGTCTAAGGCCATTCACCAAGT
CTGGCTGAGGGCAAGGAGGGTAATAATT
>Unigene324_Chinese_fir  size 449  gap 0 0%
GAGTTGTTTGTGTCTTGTATGGAGCGGCTCTTGTACATCCGATGTTACAA
CAGTTTTGAGTTTTTAGCTGCTCTAAAGACAATACGTCCCCAGCTACAAA
AAGCAATTGAAAAACACAGTAATGGAGTGCATCTTCTTATGATTGACAGC
ATAAGTGCTTTTTACTGGTTTGATCGAGCTTCAAAGTCTGCCTCAATAGA
CAATAATGCTAGTAGGAAATCTCTATCTTTGCAAGTTGTTTCTGAAACTG
TTGTTCAAGAACTACGCCATCTTTTACAAATCAATCCCATGTTAGTATTG
GCCACAAAACCCACTATCTATAGTATGGGACCATCAGAAAATCTTGTGGG
CAGGGAGGGGAGAAAATGGCCTTCTAAATCTTGCCCTGAAGCTTCAAAGC
ATGGTAATCAAGTGTCAGAAAAGAATGTGCATCGTGAGTACATGCCAGC
>Unigene325_Chinese_fir  size 616  gap 0 0%
AAAGCTGTAGATGCTCTGCTGAAATGGGTAAAGTCTCAGCCCAAATATCA
GAAACCCCAGCTTCTGGAACATGACGAGTTTTTGTACATGGTCATAACTT
TGAAAAAAATTCCGGCTAAGGAAAGAACAAATCCTTACAAGATTAGGATA
CCCAATCCCTTGTTTCCCCTGGATGGAAGCCAAGAGATCTGTTTGATAAT
AAATGATGCAGAAAAGCGGGCGTCTAGGGTTTCTTCTGAATTTGCCAAGG
CTAAGATTAAAGAGGAGAGCTTACCCATATCAAAGGTATTGAAGTATTCA
AAGCTTAAGACTGATTATAAGCCCTTTGAGGCCAAAAGGAAGCTTTGTGG
GTCTTATGATATGTTCATGGCTGATCGATCTGTGATTCCATTATTGCCTA
GGCATTTGGGGAAGACGTTTTTTAAGAAGAAGAAGCATCCTATTCCCGTG
GATTTGAGCCACAAGCAGTGGAGGAGGCAGATTGAGCTAGCTTGCAGCTG
TGCTTTGGTTTATGTTAGAGGGGGTACATGTTGTGTGGTGAAGGTGGGGA
AGGTGTCTCAGGAGAGGGATGAAATTGTGGAGAATGTTAGTGCTGTGATT
GATGGGCTTGCGGAGG
>Unigene326_Chinese_fir  size 364  gap 0 0%
AGCGTCTTCAACGCCTTGGAAGTCTTAAGGAAACCCATGGCCTATCTCAC
CAGTTTTGGCGTAGCCGTTGAGGCGATGGTTTTTTCTTCTTACCGTCTGT
CTGTCAAGTTTAGAAGGGGCGCATAGCCGTTGAGTCGATGGCCCTTTTCT
TCTAAACGTCTGTCTGTCGAGCTTAGAAGAAGCCTGTAATTGTTTCTGTC
CTTTCAAAAGACGTACTTGGCTCAAAGACCGTTTACCAGTCTTCACCAAA
AAAGGCCACGTGGCATCTACAGCGAGTGAAGAAGAGATCCGGGAAGGCAG
GATTCGAACCCCCGACTTGAAAGAACTGTCGGCAGTTTTCTTCGATGAGG
CAGATGACTTCTTC
>Unigene327_Chinese_fir  size 245  gap 0 0%
TCCTCCATTGGCCTAATTTTGTTTCTTTATAAAAATCTTAAGCTTCTTGT
ATTCCAATGACACATGTTTACATGGGTTTGGAAAAAATAAACTGGTGAAT
TACTAAACGTTATTCTACCTTATAATTTGAAACTCAAGTAGAATAGAGAC
GATATAATTTTGTGGATAACATACAGTCACTCAGGTTATCCCATCATAAC
TTGTGCAGCATTTTCTAGACTCAAAACGTGTAAACAAGTTACAGA
>Unigene328_Chinese_fir  size 150  gap 0 0%
TATATTCTTGATGTTTGAACTTCCTGTATAGGGAGGGGTTTTCTTCATCC
AAAAGGTTGCTTGCAGGAGCCACTTCTTCTTCTAAGCCTGGATGGTAAAA
TATAGCAATAGACAGTCTTGCCTTCTCCTTGTTTGTCACTGCTCGATGTT

>Unigene329_Chinese_fir  size 151  gap 0 0%
CCTTCAACACTGCTTGGAACAGGAGAAAAATGGACTTTGATGAAGACAAT
TAGTGTCACGGAATACTTAAATTATGAAGCAGGGAAATTTTCTAAAACCC
AGGGGATTGGTGTGTTCAGTAATGATGCCAAGAGCACCAATATCCCTGTT
G
>Unigene330_Chinese_fir  size 158  gap 0 0%
AAAGAGTTTAAGCTCCTCAATAGTTCCGTATGTGTCATAGATATCATCCA
CAATAGTTGTAAGAGCACAAAGCTTTCCAAAATCATGTCTGTAGGCAAAA
TACTTAGCATCTATACAATATGCACATGTTAAAGCAAAATATTCCACATG
ACGATGAC
>Unigene331_Chinese_fir  size 199  gap 0 0%
AGAATCTGACCATTCCTTTCTACCAGAGGATGATTCGGGCAAATATAATC
TACATTATTGTGTTCCTAACTGTTGTTTTCTACATGATTCCAATTGCCTT
TGTATCTGCTTTTACAACTCTTGATGAACTGAGGAAACTTCTACCTTTTT
TGAAATGGCTCGTGGATAACAAAGCACTTAAAAGCATCCTTGAAGCCTA
>Unigene332_Chinese_fir  size 504  gap 0 0%
AGCAAGAGCATCATCTAGTCGATGAGTTGAGTAATGTCTGTCCTTCATAT
GGTAAACTGTGACAGAATTGCAACCACTTGCCAACCATACTACACCACCG
CTTGCAGTGAAACTCATGTGATAAATCTAATTCCCATTCTCGTGTCCACA
GCTTATGTTCTGTATCCAATATCCAGAAGACAAAATGCCCATCACCCTCA
TCTCCGTCATATCTAATTTCACGGGGGTAATTTGCTGCCAATACAAATAG
GTTTTCCTCGTGGGTGGAGTTAGATGCCAAAACTAATAGATTTCCCTCCC
ATTCAATGAGGCAGTATGGATAACCTACTGAGGTAGGAATGAAAATAGAA
AAGCACCATTGGTCTTGATTCACGTCATAACCTATAATCATGTAAAAAAA
ACCATCTGTATCTCTAAACAAGACCTCTACATCTCTAGGTTCTTTTCCTT
CCAGAGCATCTACGCTTCGGGTTCCAACAAGGAAATAAATGACACCATTA
AAAA
>Unigene333_Chinese_fir  size 344  gap 0 0%
AAAAAGGTTCCTCCTTACTAAAAGTGTTACGACCTTCCAAAATTCTTTAA
TAGGAAAACTTCTCGGTAGAAAAGAAAGACCCTTTTGTTGGGTGTCAGAA
ATGGTACACAGAAACTAAGGGTACTCACAGAAAGAAATTAACACAACCAG
GCATTTAACCAGTGATATTCTGTGACTTATTAAGGATCACTCCCTCGTAT
TTATTCTGAAACCATTTCATAGAATCCTCCTTGGTCACCCTGTGTTGAAT
GCCAACACGGGACACGGCTCTCTTCCTTCTACTAATTCTGTAACCAGGGC
GTTCTAGGACTACAAAGAAGTCCATGCCATAAATACCAGTTGAC
>Unigene334_Chinese_fir  size 196  gap 0 0%
TGTTCAATCCAGTCTGTGTTGATGAAAGTAACGAAAAAACCTCTGGCGGC
CAAGAGCTTGGCAAAGTGCATGAGCGGATTCACATGGCCTTGAGCAGGGA
AGGGCACCACTACTGCGTGTGGAGGACGTGGCATCGAGGCCATCATTGTG
AAACAGAGCCACGGCTCTCACCCACAAATGGGAGAGCGCTTCAAAT
>Unigene335_Chinese_fir  size 153  gap 0 0%
AGACGATGACATTAAGGATAACATTATGCTGCTTCTTATGGCTGGGCATG
ACACCAGCGTTGTCACTGTAACGTTGCTCTTAAGGTATCTGGCTCTGAAT
CCGGACTGCTACCGAAAGGTTCTCGAAGAGCAAATGGAGATAACGCGGGA
GAA
>Unigene336_Chinese_fir  size 504  gap 0 0%
GCACATGGCAAGTTGTGGCCTTCAATTCCAGCGATGGTGCAGTCATAGAA
AAGTACACAGTTCAAGGTTATGCTAACTCCTCCACTTGGGCACGCGGCCA
GGCCTGGGCTGTTTATGGTTTTACCATGGCTTACCGTTATACCCAAAATG
GGGGGTTTCTACTGACTGCCCAGAAAATTGCGGATTTTTTTCTGGGACAT
GTTGGCTCTGAAGATATGGTTCCTTACTGGGATTTTGATGCTCCTTATGA
GGAAGGCTATCAGCCCAGGGATACGTCTGCTGCTGCCATAGCCGCGTCTG
CACTGTTGGAATTAGGGGAATATTTAGGGGCACGATATAGAGATGCAGGG
GTTAAGCTTTTGGAGGAGCTTGTGAAATATAGAGCAGATGGGAAAGATGT
ATATAGGATTCCTGCAATACTTCTCAATGGAACATCCCATTATAGCAGAC
ATCATTTCGACAGGGCTCTTATATTCGGAGATTATTACTTTCTGGAGGCG
CTTC
>Unigene337_Chinese_fir  size 587  gap 0 0%
TCAATCACTTTGAGAAGAGCATTGGCACGGAGTTGCCCTAACTCATAGTC
TTGGGGCGATGTGGCTAGCCGTATGTCTGGAGGTGGCCACCAGCTTGGCA
AGCGGGCCACTGCGGCTTCCTTCCTCACACTCTCACGCTTCTCTCTGTGC
CTCAACAGCTCCTTTTCACTGCGTGACTCCCAATCGCTGGTTGCCAAAGG
ACTAAACCCTTTACCGTAAGAAATAGAGCTTACCCCGGCCCCTGTGCGGC
GCCTGCTCACCACAACTTGCCTTCCAGCGAGGCTCCTATCCCTCCGCCAA
ACCAACGGCCCGTCGGCTCTCCATTCCCAAACCCGTGCCCTAATCAATTT
GTAAACCATGGCGGCAAACACTGAGCAAAGCAGAGCGCCGGCCAAGAACT
GAAGGGTGGAGTAGCGCACAACAATTGCAAAACCTTGATCTCTTACAACT
ACAGTTCTTCGCAAATCTTTCCAGAATTCCGATACTGAGCCCTTAAGTCT
TAAAATTGCCGCTCCTGAAGCTTTCTCAGCTTTTTTCACTGCCTCTGTTG
CTCTTTGACTCATTCTTGTCATGTCAATTGTAATAAT
>Unigene338_Chinese_fir  size 785  gap 0 0%
GTTGTAAATAATTTACTTGAAGGAACATTTTGTTGAAATGGCCTTGAAAG
ATCAGTGTTGACAGTTCCAGGGTGTAATAATAAGCATATAATTGGTTCCT
TTCGACGTTCAAATTCCAAAGATATGTTCTTGCTCAATTGATTGAGAGCT
GCCTTTGAGGCTCGATACGAATGCCATCCACCTAATTTGTTATCACCAAT
GGAACCCACCCTAGCACTCAAGTTTGCAACAATGGCAGCTTCTCTTCCTG
AACCTTGTCCTCCCCCTGCCTTCAATAGTGGCCACATGTGCTTAATTACA
AGGAGTGGGCCCACAGCATTAACTTCAAAAGACAAAAGCAGAGACGATTT
CTCTACTTTACTCAGTGTTGTTTCTGGCTTCAAAACATTGGGTATAGACA
GGATCCCAGAGGTGTTGATTAAAAGATCTAATCGTCCATGAGTATCTCCA
ATGGTTTTTGCTGCCACATCAATGCTGCTCTCATCTGTTACATCTAACTG
TACAAGAGTAAGTCGTTCTGTGTGCTTCTTTTTCAAATCTAGAAGGCTTT
CAGCACCATTGGGATTCCGGCAAGTTGCAATTACATGGCCCTTAACATAA
TTATCCAGCAGTTGTCGGACAAATTCAAGACCTATGCCCCTAGATGCGCC
TTGAACCATTGACACACCATTCTCACATTGAATTGCGCAACCCGAGCTAA
AACTCCTTTCAATTATTGGAGTGTTAGTGATTTTTGATGGAAATCTTGCG
AGACCGATGGCGGAGATGAAGCTCCTGCCCAAATG
>Unigene339_Chinese_fir  size 224  gap 0 0%
GAAGTTGCAACCATAGGAAGCATAAGCCATTTGAACCTGGTAAGACTCAG
AGGATTTTGTGCAGACTGTAAGCAGAGGCTATTGGTTTATGAGCTTTTAG
AAAATGGGTCTCTGGATAAGTGGTTGTTCCCACCCAGAATAGGAAGTCCA
AATAAAGAAGAAAACTCCAATATCTTTTTAACTTGGGAACAAAGATACAA
TGTTGCCATAGGGACTGCCCGAGG
>Unigene340_Chinese_fir  size 340  gap 0 0%
GGAAGCCCAATTTGATGGGGAGCAGAAGAGAGAAGGAAGATTTGGCTTCA
GAGAGTTATTATCTGAAACTGTGCATGATGCTGTGCATGACGCCTTTGAG
TCCCGAGGCATTCATCTACCTTCCCGACATGGGCACAAGCACCAGAGTGA
ATACAATGAAGAAAAAACAGAGGAGGTGCTGAACTATAGGGAAGGAGAAG
CTAGAAACCGGTCTCTTCCTCTGTCTACGTTGATAGAAATTCTGAAAGAG
AAAACTGGTCGACAAGATATTGATGTTGGGAAAATCCGGACAACTCTTTT
TGACATTTTCAGAGAGGATGCAAGCCCCAAAGTGAAGAAG
>Unigene341_Chinese_fir  size 573  gap 0 0%
GTATGTGATAGCATGCATTCACGCCTATATTCCAAAGTTATACTAGCAAG
TTCATTGTTCTGGAGAATAGAGACGGGTATACTCTCCAAAATCCAGCTAA
TATATTTGATATTGTTGACATGTTGATTTGCATCTAAATCACTCCAACAT
GCAGTTAAATTTGAAGAGATATATGAAGCACTACTATCATCAAGCTTGAT
TAGCTTTTGAGTATCTTCTTCCCCAATAACTTTAGTAGTGAAATAAGGTT
GTAATTCTTCTCTCACTCCATTTGGAATCTTGGAAAGCTTTCTTGTCTTC
TTATTTATCATTACCCAAGTGCTAGTTGCTCGTATAAGAACATCATTTGT
CTTTATATCACGAACAATCCAATCCCACCGCATACCATTTTTACCTGATG
CGTCCACCCATGTATCTATCTCCACAATATCACCCCACGAGGGATAAGTG
TCCACTTGAAATTGAGAACGAGCAACAACCCATATAAGATTTCTTCGACT
CATCTCAAGAGTGGTACCAAACCCGTCTCCTGCTAGCCCAAAACGCAAAA
CGCAATTCAGGGCCGTTTCCTGA
>Unigene342_Chinese_fir  size 215  gap 0 0%
AGAAGCACCTAACCCAGAAAGCTCAAAGCCTTTTGACAAGAAGAAGAAAT
GGAAAACAAGCTGTAACTCTTCTCCTGCTGTCGTTACTGTTGAAAGATTC
AGGGAAATAATTTGAACACGCCAAGAAAAAGGCCACCCAACAGAGGCAAT
AATATTTGCAAAGAAGCTACGCCTACGCTGTTACCATCGCCGCTTTCAGC
AGGTCCTGAAGGAGG
>Unigene343_Chinese_fir  size 855  gap 0 0%
GTGATGAGAGTGGTTTTGCAGAGACGAAATCAGTATTCAAATGAATGTGT
CAAGATTCAGTGAGACCAACTGCACGCCAAGGAGGAGGAGCTCGAACAAC
ATGGAGCTGCAAAGATTTCTTATCACTGCCTTCTGCATTTGCCTTGCCTG
GGTTTCAGCATGGGAAGGGGTGGAGGCAGAGGATGGAGCAGAGAAAGAGC
CTGGCATCGGTGTGAACTACGGAAGGGTGGGGAACAATTTGCCGCCGGCA
AAACAAGTAGTAAAGCTGCTTGCTAACACGATTGTGGACAAAGTAAAAAT
CTATGACACGGACCCAACCGTGTTGCAGGCATTTGCACACACAGGCATTG
GAGTGGTGGTGTGCATGGAGAACGAGAAAGTGGCTGCAGTGAGCGAGAGC
GAGAGCGCAGGGCAGACGTGGGTGAGCCAGAGAATCAGTCCTTATTATCC
TGCGACCACCATTATTCAGATCATGGTGGGCAACGAGGTGCTCACCGACA
CAGACGGCAAATTGAGCGACGTTCTGGTGCCCGCCATGCAAAATGTTCAT
GCGGCTCTGCTTTCCTTGGGTTTGGCTGACAAGATAAAAGTCTCTACGCC
GCACAGTATGGCTGTTCTTGAAAGCTCCTTTCCTCCCTCGGCAGCCACAT
TTACACCCTCTTTGTTGCCCATCATGAAGCCTCTTCTTAAATTTCTCGAG
GACACAGGGGCTCCTTTCATGGTGAACGCCTATCCCTATTTTGCTTACAG
AGACAACCCCAAAGAAGTGTCTCTCGATTATGTACTCTTTGGTCAGTCTC
CCGGAGTTAAGGATCCCAAGGGCTTCACCTACAATAACATGTTAGATGCT
CAGAT
>Unigene344_Chinese_fir  size 331  gap 0 0%
ATTTGTATTGGGTGCATCCAGTTTCCATGGATGACTGGTTATAAGGTCAT
AGGAACACATAATCACTACACATATGCCATGAACGAATGAGTTGCAGCAG
CTCGCAGCCTCAAAACGGGTTGTTCCTTTCCACTTTCTGAATAAAACTGA
GTACCCAAAAGCATAGAGAACGGCAAAAAACAGTAGAGAGTACAGGAAAA
CATTAAATTCCGCCAACATTGTGTTACAAAAGAACTTACCCGTTACACTC
TGCATATATCAAACTGCTATTTCTCCGCATGCATGTCTGTATGTAGGTAT
ATATCGACCGTATATATCAGTTGTGATTATA
>Unigene345_Chinese_fir  size 277  gap 1 0.36%
CCCCATGCCCTGCAATCTCCTGGCTTTTCCTTGTTGCATCCCTTCTGAGT
CTACCCCTCACGACCTGGCTTCTTTTCCCTTTTCTTTAATGGCACAAAAC
CCCATTATTACCTTCCTTCCAGCATGCCAATNCTTCCGTCGGTTCTTGTG
AGCATGATGAATGAGGAGAGGGGGATGCCATTCCTCCATCTATGCCGTGC
AGGCAGCCCCTCTCCCTCACCAAACTTCTGCTAAAACAATTTATGCATTG
ATGGATGTCCATACCGTGTTCCATAGC
>Unigene346_Chinese_fir  size 334  gap 0 0%
TGAAGTGAAAATTCACCACAGAAGCTTTGCTCAGACAACTGAAACTTACA
GATGCATAGAGTACTCTTTTCTTCGTAATCAATTCAAAACCCAAATTTGT
ACAAGAAAGAATGCATTGAGTAATTAAAATCCAAAAGAAAAAATGTGTAC
GTTTCAGATTTGCAATAATCTTAAGAGATCAGCCGGGTATATCTATTATT
ATTGCCGCCATGATTTATTCCCACCAAGCCCTCTTAAGGTCATGCCCCAA
ATGCATCTCGGTTCTCCATCTGCCTTGCAAGGGTACAGACACATCATGCC
TTATGGTCTCGAAGCTTTACAGCAGCAGCGCTAC
>Unigene347_Chinese_fir  size 168  gap 0 0%
GTTGGACTCAAAAGGCTTACGGTCTTGCTGAAGGTTGCTGTAGCATATCC
AACTGGGGTTCAAGAAGCGACCAGCAGTGAAAAGGGTCAATCATCTCCAT
CAGATTCGAGTTTCCACCAAGGCCTGACCTTTCTCTGATTGTCTGACCTT
CTTCCACCTTCAGGAGCA
>Unigene348_Chinese_fir  size 219  gap 0 0%
GCACCTGCGCCTCCCTCTCCTCCTCCTAACAGTGATGATCCTTTTCATCG
CTACGATGTATTTATCAATCATCGAGGTCCAGATGTGAAAATTACTGTGG
CCAGCATCATTTACCAATTTCTTCAATTTTTAGGATTAAAAGTTTTTCTC
GATTTAGATCTACAAGTGGGCAATTGCTTATCGGCCAATCTACAGCATGC
CATTCGCCGTTCTCGAGTT
>Unigene349_Chinese_fir  size 2001  gap 0 0%
CATCAATTAAGGACTAACTCCTACGTTTATTTGAAAAAAATCGCGGTTTA
GGCGAGGTTAGGAAATCCTTGGCTAAACCTCGGTTGCAGAGCATATAACA
AAACCAGAAAAACAAGCGGCTTCAGCTACAGTTAAAACTTTAACGATGGC
GGCGGTAGAGGGTTCTCACCCCGCTAACTCCCAATCTGTTCGATTTTCAT
GGTCTTCTGTCAAAATCCCCGAACTTCATCCGCATCAGCATTCGAATGCG
GTGAGATTTTCACTACCTCCGTTGTTCTGTAAGCTGGAGAAAGCGAGAGA
TTTGGCCCTGGGCTTCGTAGTGTCTCTCATCGATGAAAGCAAGAGAAGGG
CTGCAGCTCTGCCAATGCACATGCCTCTGCTGTGCTGTACAAGCATTTCT
ACCCGCCATGGCGGAAATAAAAAGACCTCTGCGGACCCGAAAACTGCAAT
GAAAGAAGGCGCTAATGAGACTGCAAGCAAAGGAGGTGTTATTGATGGAA
ATGGGAAAAGCGGAAGTGAAGGCGAGCATAAAGTACACTCCGCTGCGTGT
CGGCATCTTAAGGAAGAACAAGAGAGGGTTTTGGTGAGCGAGGTCTTGAT
TCGGAATAAGGATGGCGAGGAGTTGGACAATGTGGAGCTGCGCACTGAAG
CCCTGGCGTTATTGAAGGCCTGCAAGCCTAACTCTGCTCTTACAGTGCAG
GAAGTTCAGGAGGATGTACACCGACTCATCAATAGCGGTTATTTTACTTC
ATGCATGCCCGTTGCCTTCGACACCAGAGACGGTCTTCGCCTCATTTTTC
AGGTAGAACCAAATCAAGAGTTTAAAGGTTTGATATGTGAAGGTGCAAAT
GTTCTGCCGACAAAGTTTGTAGAGGATGCATTCAAGGATGACTATGGAAA
GGTTGTTAACTTTCAGCGCTTGGATAAAGTGCTGAAGTCTATCAACAGTT
GGTACTCAGAACGAGGTCTTCTTGCAAAGATTTCAGGCATAGAGATCCTA
TCTGGTGGAATTTTGTTGTTGCAAGTCTCTGAGACAGAAGTGAATAATAT
CAGTATTCAGTTCCTTGATAAGAAGACTGGTGAGCCAACCGTAGGAAAGA
CTCGACCAGAGACTCTTCTTCGACAACTTACAACCAGAAGGGGCCAGGTT
TACAGCATACAACAAGGAAAAAGGGATGTAGAGACTGTACTAACAATGGG
AATCATGGAAGATGCTAACATGGTTCCACATCCAGCTGGTGATACAGGAA
AAATTGACTTGACAATGAATGTTGTTGAACGTAGAGATAGGGGATTCTCT
GCAGGTGGAGGGTTTTCAGGAATTGGCTTGACAGGTGGGCTACTTTCAGG
CATTATTGGAAGCTTCACTTATTCACGTAGAAATCTCTTTGGGTGCAACC
AAAAGCTAAATCTTTTACTGGAGAAGAGTCAAATGGATTCCCTATTCAAA
TTGAGCTACAGTGATCCCTGGATAAAGGGAGATGAAAAACGAACGTCTAG
ATTAATCACTTTTCAGAATTTAAGCACACTTGGAACTTCTATTCATGGCC
CCAAATTACCAGGTTCGTCGCATAGTGGTGTAACAATAGGCAAGGTAATG
GCGAGTCTGGATTATGGTCGGCCCCTTAGACCAAACTGGAGTGGGACAGC
AGGCATAAGTTTCCAGCGTGCTAGAGCTCACAATGACAATGGAATCGCTC
TAGTAAGAGATGAATTTCAAACTCCACTCTTTTTTAGTGGCAAAGACCAC
GATGACATGGTGTTTGCAAAGCTGGAGACTGTATATGCAGATTCCAATGA
TCAGGGTTCTTCAATGATTGTGTTTAACATGGAACAAGGTCTACCTCTCT
TCCCAGATTGGCTAGTTTTCACTCGTGTAAATGGACGTGCAAGACATGGA
ATGCGCATTGGGCGTGCTCGTTGTGTTGCAAGTTTCTCTGGTGGGCATGT
ATATGGAGATTTAGCTCCCCATGAGGCATTTGCTATTGGAGGAACTAATA
G
>Unigene350_Chinese_fir  size 763  gap 0 0%
TGGGGCATCAGGTGATGACTATGACATTTTGGCAGAAAGTGTAGGAGAGG
GCCGTCTTTTCTTTGCAGGAGAGGCTACCAATCGGCGATATCCAGCAACC
ATGCATGGTGCATTTTTAAGTGGCATGCGGGAGGCAGCGAATATATCTAA
TGTTGCAAACATTAGATCAATGCCATCGAAAGTAGAAAGGGGATTGTCCA
AAGACATTCAGTCTTATGCTGCTCTTCTCACTGACTTATTTAGACATCCT
GATCTAGAATTTGGTAGTTTTTCTGTTCTCTTTGATCCACAGTCAAACGA
TCCTAAATCAACAGCACTTTTGAGGGTCATGGTTGGTGGAACTAGAAGGA
AAAACAGTGACAATCCAAAAGCGGATCAACAACATTCCAACAAGCTTATC
TTTCAGCAACTTCAATCACATTTAAACCAACAACTATATTTGTACACTTT
GATAACACAACAGCAAGCTCTTGAACTAAGGGAAGTAAGGGGAGGAGATG
AAAATAGATTGAGATACTTGTATGAGAAACTTGGAGTGAAGCTAGTAGGC
AGGAGAGGTCTAGGCACACATGGAGACTCCCTTGTTGCTTCTATCAAGTC
AGCAAGAGCTGCACGCAGGCCTATTTCAGCCCCTTCCCCATTTAAGTTTG
GTAACTAAATGTAATTCTGAAAAAATATTTTGTGCATTGTACAGAGGATT
CAAGTTTGCCATTTTCAAGAAGGCCTTCGGGTGATTAGGTTAGTATTTTA
AAACGCAGTAGTG
>Unigene351_Chinese_fir  size 1653  gap 0 0%
CTTCCTCGAGACCATGACTTTGATAGAGTTTCTGGGTCATAATTCTTTAC
AAGAGTCCCAGCATACAATGTTAATAATTCCAACAAACGGCGAGGAGGAA
TACAACTACTCTCGGCAATTCTATCAAATATTGGAAAGTATGCAGACAAG
CGACGATCTGGAACCAGCTTTGACAGCAAATACCCATTGAATATTTGGAG
AAGACACTCCCCCAAAACCCGATGACACTCACAATGCAGAAGCCGATCTA
TAAGAGAAAGGATATTGGGAACTAACTTCTGAAGCTCCAATGCTGTATTC
ACCAGTAGACTCTGCAATGTGTCAAAGAGCGCAGACTTTGTGTATAAGCT
AATGGCTTCTTCATCAGTTGAAGGATGGGGAATTGCAACTGTCAAGAATC
TGTGCAGCATGCGGAAGGCTAATCTTGTCTCTGTGCTCCATTGAGGCAAC
CATCGGAAAGATGAAACACAAGCAAGACCATCATTGAAAACTTTTCCTGC
AGTTACTTCTCCCACTGCAACAGAAGCATGGCCTCTTTCTGAGACTGAAA
AGTCAAGTGGCCTGTTGGTAGGAAGATGTAATCCCTCTCTCAGAGTGGGA
TCAAAATTGATTGCACAATATGCAAGAGCATCTAATTTTATTGCTTTCAG
TGAAAGCGGATCAAAAACTGGTGGGTACAAGTCAGAGGCTATAGAGACCA
GTGTAGATCTTCTATTCTTATGTAATGAAAGGCTCTCCAGTCCTAACATC
CAGTGAATGACAAGTAGGCGTACGATGAGAGGCTGAGATGCTTCTTTAGA
TATCAGCACTAAGCGTCTGGAGATGTTTTTGTCTTCTCCATCAAATGCAT
CCACAAAGTGGGTGTATATCATCAAAACAATGTGACAAAGTACAGGATCA
TATGAATATATCAGACCCGAGAATTGCACCTTCAAGAGTGAAGGTTGGAG
CTCTAATGCAGCTGCAACGTTTATAAGATCTGAGACAAATTCCAGCATCC
CACAAGCCGTCAAAATCTGAGGACGCTCTAGTAAAAATGCCACTACCCTG
TGAAACTCTTTCCTATTAATAGGGGCCAGTTCTCTACAAGGAATCGATGC
CCTCTCTTCCCCAGGTGCAGAGGCAGCCAGAAAGGGAGGAACATTGAAAG
GAACCCATGGCACCGATGTGGACAAGATGGATGTTGCAAGCACTGAAACC
CTTGCTGAAGAATTATACATATGGCAAGCAAGATTGTGAATAACCATCGT
GAGGAGAAGAATATAGCCCTGGGCAGCATGAGTCCTCTCACTCTGGCACA
AAAGCAACAAATGCCCCGCATATGCATAAAGCAAGCAAGGGTAAGCCTTC
TCCAATTGTCTCAAGCATTCACAGGCTATTGCCCTGGATTGTCGGTCAAC
TCCATGATTGGGCCTGTTTATTACACCAACCAAGAGCTCAACCAGTGCCT
CAAGATGATGCATAGCTCTATGAAGGCTGTCTGCAACAATCATTACTGAT
GTAGCTGCTACCATCATTTGCTCTTTCAGAGCATATGTAACCATAACGCC
ATCAGCAGGAGCCTGAACAATAGCCTTGAGAGCCTCAACCACGCTGCCCA
AACCCTCATCTGCATCCCCATCCGCAATAAGAACATCGGCATTCTCTTCA
ACA
>Unigene352_Chinese_fir  size 1057  gap 2 0.18%
CTTCACAACAGGCGGAGCCTCCGAGGTGGTAAAAAGAGGAGACGGGTGCC
CCATACAGAGGAGGAGGAAACAATGCCTGAATTGGGGTTTTCTGCTACAA
CTACAACTACTGATCCTGTGATTGCAGATGGGTTTGTAGGCTCTGAGCTG
CGTAGGGAAGGGTTGATTGCTGATGGGGTTGATTATATCCCAACAGATGT
GAATTTGATTGACTCTGAGGCTAGGGCAGGACTGCTGTCTGAGGAGCTGA
TGGTCAACTTGTTCACTCACAGATCAACAGTCAGGGGTTTGTATTGATAA
ATCTGAGATTGAGATCAATTTGGCTGAGGGTTTGGATGTTAGCGATATGG
AGGACTTGTTATGCTGGGATGAAGATTTCATTGAGGAAACCCAATTCAGC
AATAACAATGTCCTATCAGAAATAGGTCACATTGCCAAATCTCCAGATTC
CAAGTGAAGAAGATTTGATGAAGAGGCNNATTTTTCTTCTTCTTTCTTCT
TTTATTGAAGAGGCTGAAACCTCTCTTTCTGAGAAACATCAGCTGCATAT
ATTCCAAAAACCTTTGCCTATTCTACTGTCTCAACTCTTATCTTATGCAA
CTTTCCATTACTTTAAGTAACCTCTTATCATCTGCACTCTGTCCTGTCCA
TGTCAAGTGGTGCCAGAATTATTGGGGAGTCACCTGGAACATGTGAGCAA
CTATGAGTAAGCAATCAGAGCTTACCATTGACCCACAGCCCTCTGGAGTT
TGTTTTTTTGAGGGACGAGAATAGTTCTGTTAAGTTAGACAAGTATTTTT
CAATGTGAACTAGAAGAGTGCAGCAGCAGCAGTTCAGTGATAAATCTTAA
TTTAAGACCTTTGTTACATTGGCTCTATTGTGGTCTGCATTCTACCGCTG
TCTTTCATTAAATTGCATGGCTTTATATTTCCTCTAGATTTGTCCTCCTT
TGCTAATTTCCTTCAGAAAATTTGTGGAATTAAGAATGTAGAGGGAACAG
ACAGGAAATACCCACAAAGATTTTACCGTAGAGTATTATCTATTCCTCTT
GTACAAC
>Unigene353_Chinese_fir  size 226  gap 0 0%
CCCATGTATATCTCCAGCATGTACTCACCCATTGAGCTTTTGTCATTGCT
TTCTCCATTTCTTTGATGATTGTGACTCCTAGCCCTGCCCAAGCTTCATG
TCGATCTCTATAATGCCATGCATTGTATCGAATGGTCAAAATTCGAGGGA
CTTCTCTCAATGCATGCTCTTGCGGTTGTGATATTGAGTTTGATTGCAAC
ATCTGGTTATTATCCATGCATGCTAG
>Unigene354_Chinese_fir  size 622  gap 0 0%
CAGGCAGAAAGTGAGAGACCTTATTGGGGATGAAGCAGAAGAGCTTGTGC
ACATGTTCTGTATTGTGCCCAGGCAGCCTCTTATTCATGACAATTTGTTA
TTTCAGTTTTCTGATGAGGACTTAGTTTCTGCACTGAAGGAATCAGAGAA
AACAGTGCAAGAGGCTGAGGCAGAGGATTTAAAGCTGCAGAAATTGGAAT
TGGAGGAAAGAAATGGGAATTGGATTGATAAAATCCATGATAAATATGAG
ATTCTCAAGACCCAATTGGAGGAAGAGTTGGATGGGATTTTTCTTCCTGA
ATGGAGGAGGAAAATTCAGAAAATATTGCCCCCTGAGGGAGTTGTAGTGA
AACATATTAAAACAGGGGAGGATGTTCAGGTGCCCAGGAGATTGGTTGCA
ATCTTTTTATTCATGACCATGGCAGATTTTATAGACCAGCTATTTAGTTT
CCAGGATAACTTGTTTGATAACACTAATGGGAAATTTGAGTGGTCAGGAA
ACAATTGGACTGCTCTGTGGCCAGGAGATGGCAAGCCAGGGCTATGGATG
AATTCTATTTCCAGAATGGGTGCTCTTTATAATTTGATTGTAAGGGAGGA
GAACCTCTTTCAAAGAGAAGAG
>Unigene355_Chinese_fir  size 558  gap 0 0%
TCAGCAAACATTTCCACTCTCGGGGAAGTTTTCTACTGCGTGTGGATCGA
GTATGAAGAAAGCAAAACGCATTCTTTTCTCCTTCGCTATATTTAGGGAT
GAGCATTTCAGTAGTTATTGGGGACAGATCTACAAGTCTCCGCTCACTCT
CTCCGTCTTTTTGCTGTTTCTGAGCACCTGCATTTTGATCATTCTCACCT
CTTTTGATTGACTCTTCAATGTTGTCAGTTCTCTCAACTACATCAATCTT
TGTTTCTTCAACTACCAAGCGTGTTGCTGGTTTGCCAATTGTTTTTTCCC
GTTCCATACTTTGAGATCCTTTTCGGGCTGTATCTGAAATGCTGCGGGCT
CCAGTTTCTGCGAAAGATTTTGTTGTTTCTCCTCTCGCTAGTTTAGTTTT
CCTTGGAATTGAGGTTCCCATCTGAAACTTTGGATTCACTTTTCTATACC
CATAAGTAGTGGGTCTTTCTCTTTGTGCTTCTGAATCACTAGTCCCTTTT
CTAACATCTGACATACCTAGCTGGCCCCGTAAAAAATGCTGGGACTCTGA
GTTACTAG
>Unigene356_Chinese_fir  size 467  gap 0 0%
TTTCTTAACCACTCCTCAGATGCAGGATTTTCAATCTCTTCGCCATTGTC
TTCTTCTCCATTTTCTTCCATCCGGGTTGTTTTCAAATCATGCTTTCGTT
TCTTGTGTTCACGTTGAGGCAAATTATAAACAGACAACCCATCGTTCTGC
TTCAAAGACTCTAAATCTCCAACAATATTGTTGGCTACTGAAGCAGAAGG
ATCGGCAGCATAGCCATACCTATGAAAAGTGTTGTACTGCTCGTCGAACA
TGAAGGGCTCGATGGCGGCATCTTCCACAAACCCTAGCTTGTGATTGCGC
ATGCCCTGAGCAATGCCGTCCTTAGCGTAGGGATGCGCAGGTCCATAGAT
GGGAGCCCACAGTTGGTCGTACGTCGGATTGAATTTCACGCTATGCTGAA
CTGGATCGATCGGCTTGCTGTGCAAATCTTTTGGTGCGCCCGGAACGCCC
AGCGCCATTAGGGTTTC
>Unigene357_Chinese_fir  size 832  gap 0 0%
TTATCCATACCCTTGGCCAAGAGGTCCTCCATGACAGCTTTCCAAATTCT
TTGACCTCTAAAAAAAATTTTGTATTCCTGATTTTCATCTTCTACATCTC
CAGAAAATGAGGCCCCATCACAATATCGAACTTTGACTCTATTCCAATTG
TAAAAATCTGGATTTTCAAAAGGTTTGTTGCTTAAAATGCCTGTAAACAT
GATTTGTTTTTCCATGTAGAGAGATGATCCCAAATGAGTCCTTTTACGCA
TTAAACATGATGCTAAATTGTTGCACCATCCTCCACCCTCAAGGTGAATC
AGCCAACTATTTGATCCTGAACCAAAACCTTGATCTAGATGGTAACCTGG
TGGTGTTCCATCTAAGCAAAATGCTCCTTTAGATGCTGCGGCCTCAACAA
GAGTCAGATTTACCATTTGAGGGGAAAGGGGAGCTTCCCTTCCTTGCCAC
GCATACACAGTCTTCTCTACCTGCTTGGAATCCTTCATCACTACTACTGT
AACAACTATTGCGACGAGCCCAACCACGGCAAGACTCCATTCCATGCAAC
CCCATTTCCTCCTCGGCCCCCTCCAATTCATTATTCCGAAGGTGGAAACT
TCTGGCATTTGCAAGTGCCCTTTCGCTTTGTTAGATTGTTGAGGTAGCCC
GGATACAGTGAGTTTGAGGTTGTGTATCATATTGATGGGTTTGTTATTAG
TCTCTGCTACCAATGCATTCAGCACCAAGTGGATCTGTTACATTTCCCTG
CTACCAATGCATTCCGCACCAGGAATCTTTTATTTTCGTTTAAAAATATC
AAGATTTCCCGGGTTCATAATTTTTTAACTGC
>Unigene358_Chinese_fir  size 613  gap 0 0%
ATGTCGATTATGTGCACAAAATCTTCGCTTTCCATGGCTTCCATTATGCT
CTGGTTCACTGCAGCGTAGAAGACCTTGAAAAAGGGGCAGAGATTTAGTA
ATATCTGGCGGGCTGAGAAGCGGTCGACCGGCGATGGCAGGTGAGTGCAG
TGGAGCGCTTTGTGCAGACCTGGCCAGGCTTTTGTTATTCGTGCCGCCAG
GGCTTCTGTCAAGTATGTTGCGACCCGCTGCATTGGGTCACTCGGAGAGG
CGAGCAATGATAAATGTTGCAGGTACCAGTCGGTGTTCTCCATATGACCA
GCCGCGACGCTGTTTGCACAGGCTACGAGAAATCTGATGAGCCATAGCCC
TCGGTTTTCTGATCCTAGCTCCCGCTGAACTAGCCATGGAGGGGCTAAAG
TGCTCTGCGGTGATAAGATCGAAGTTAGGGACATTGTTGAGAAGGATGTT
AATGGCGATGGCGGATCTGCTCTGTTTGGCGACCGCCCTTCCCATGGACT
CTGTGGAGATCCACTCCATCTGCCCTCTTCGCCCATGAATCTGAACTTCA
TTGTTTTCAGACCCAATCTGAACTGTATCTTTATTCTTCCAAGCTCCCTT
GCTTATAGCTTAA
>Unigene359_Chinese_fir  size 439  gap 0 0%
TTTCCTGTAAACCACATCAAAGCCTGGCCCGACTAGTTCTTTCTTAGAGA
TAGATTCCAAATTTCATACCTGGAAGATTAGAGTAATGCTAGCCTTTTCA
GAGGATAGATCCCAAAAGAAGGAACACGTTGTAAATGAACATGTCCATTG
CCTATGATATCTGTTGCCATGAATACTAGCAACTCATGCCAGCAACAGAG
GTGCTCTTCCCATAGCCAATAACCCTTCCTTTGGGCATTCACATTTTCTG
TAAATCTATGAAAAGCTTTGCATTTCTCAAATCAAGGTCACAAAAGTAAA
CTATGAAACCTTCCTATCAACCCAGTGACAATCATTTAAATCAGCCCTTG
TCGCTGCAGGTCAGTGTAAGTCTTCTTGTTATAGATGTTGCCCTCTTGAT
CCTCATATTCTTCCTCTAGGTCCGGCCGCCATTTATTGA
>Unigene360_Chinese_fir  size 248  gap 0 0%
AGCAAGCAAATAATGAAGCGGCAGTTAGAAGCGGAAGGGGAGGCGAGGAG
GGGCACAAGTAGCGATGTGGATGAGTTTTTTGCTTTGCTGGAACGAATAG
AGGCAACACACAAGCAATTCCCAAGGCCAAATAACAGAAAACACCTTCCT
AATAAGGAGGTGGCTACGTTTAAATCAGTATGGCGACCGTCGTTTGTGTG
GGAAGATTTTCGGAGCACTGGGATTTCAATAGAGCGAGGTCTACTGCC
>Unigene361_Chinese_fir  size 334  gap 0 0%
AGTTTCTCAAACTTCTCAGGAGGCACAACAGGAAGATTGTCAACAACAAT
GACATTACCAAACCCCGTTTCGAACTCAAGCGAATCTTCTTCCTCCTCTT
CATCATCACTTTTAATGCCGAAATCTTCACCGGGAGGCAGCTGTATTGCA
TCCAAATCCACCTGCGCAAAATCATGTTCAGCTGGTGGGCAGGCACCGGC
AGAGGTATCTCCATAGTCTCTGCCATACTTGGAGCACCAGTTGTATCAGC
TAGCAAATGCTTTTAGGATATGGGTAACTGAAAAGTATTGACTGCGAATT
GTCTCAAGTTTTCAGAAATTAGGGTTCATAGTCC
>Unigene362_Chinese_fir  size 387  gap 0 0%
ACAGTTTTATCTGATTCAATACATCGACAGCAAGAGATCTTGTTTATAGC
GATAGACATTTTGCCATCTGGGTATCACAGGTTTTCAGATGAAGGGAAAT
TGTCAATGGCACAGCACCAGCAAAATAAAGTTCGTTTACAGCTGCGGATG
TCATCTGTTTCACTTTTGTGTGTATCAATGCTGGCTGTTTTTGCTCTGTT
ATCAATTTTCATGGGGCCCTTGCTTGAGCTTGACCAGTTTCCACACCCCT
CTTTAGCGCATCGCCGTTCATTAACAGTGAAGAAGCGAGCAGATCACTTT
CAAACAAGCTTAAGTAATATAAGCCATGTGCCAGGTCAAGCTGATATCTG
GAAGTCACAGTTTTCCGAGTTTTACTATGGTTGCAGT
>Unigene363_Chinese_fir  size 1425  gap 0 0%
GGAAGCTCAGGACTGCAAAGAAGTTAGCAATCTTTGCATCATGGTAAATA
AAGATTTTCAACTAAAGGACTTTGAGGTGGATTTATACGGTCGCCTCAGT
AAGAGCAGTCATCCACTTCATGTTCAATACACCTTAAATGGAAGACATCT
TGTAGCACATATGTCAATGCTTGAACAAACTGCCAACTATAGACAAGGAC
AAAAGATACGGCACCGTCTTGAGAAAGGCAAGGATAATGTGGACAAGCTT
GTGGATGGAAGTACGACTGAGACTCTGATCAATACAGATAGAGCCTCTGC
ACTCGTGAAACAGACTCCAGGTCGAGATTATTATTTACCTGGTTCAAAGG
AGCAGGACCTGACAGCAGTAATCTCTCCAAATGGCGTGCTGAGGTGCTTT
ATGCTTACTTTGATTATCCTGGATTCACCATGGGAAAGACTACACCCAAT
CAATGGCTTGAATGACAGTACTCCTTTGACTCGAGCTTTGTCAAGAAGGC
ATAAGAATGGCAAGAAAGATGTAGGACAAACTCAATCGTGGAACCCAAAG
TACCTCTCAACAATTAACCATTTATGTGAGGCTAAGACTCCAGAATGTAC
AACAAAGAAGGGAATGATTAGTGGTAAATCAAAAGATTCTAAGTCTGAAA
AGGACTCTAGCAACTTTCAAACAGATAAGGTAAATGGATGTAGTTCAACC
GAGAAATCTGCAGATACTTCAAAATCTGATGATACATCAAAGAAATCCTT
AAAAAAAAAGAAGAAGAAGGGCAAAAACAAACTGAAAAATAGTGGTGGTC
GTACTCAAGTCCCTATTTTGAAAGAGAGTTCAGAGGAATCCTCTCTTGCA
TCTGGCAGCATTCATAAAAATAACATGAAGAATGCTAGTGATCCAGAGTT
GTGCAGCACTCTAAAAGGTGAAACTGCAGATGGTCGGTTGTCATGTGAAA
CTTCTGCTTCTCTATCTCAAGAAACAAGTGCAGAGGAATTTTCAGCTTCC
ACACAAAATGCAACATTAAACATACTGACTGAGTGGCCTATTGATCGAAT
AATTGAGAATAGTAAAACGACAAATAATTACACAGTTGTATCTACAAAAG
TAATTGAGATTCCAGGAAGTAGTAATGGTAAAGCTTCATCACTGGACCAT
TCTAGAGAAGTAAAAGGTTGTAGTAGCTTCCAAACTGACACTTGTGGTAT
AAATGGTAAAGGTTCTATTGGTGATCCTAGCAACACTAAATTTGGATCTG
TCAACAAGGGCAGAAGATTGCCAGATTCCCATAGCATTGGCAATCGGACA
CAGCCGACAAACACCAACAGAGATTTTCCTAAGAGCACTTTTAAAGCTGG
TGGCAGTCCTAACGGACATTTACATGGTGGATATTTACGTGGTGGTAGTG
ACGGAGTGTATAGTAGTGAAACAGG
>Unigene364_Chinese_fir  size 1052  gap 0 0%
AAGCATTCCAAGTTCTTCGACAGTGTGGACGAGATGATCAAGCCTGGTCA
GAAACTCAATGAGCAAAGAGGCGAAGGTAATGAATGAGAGAGCATTGATA
CTCTCATGAGCTCTAATCTTAGTAGGCACTTCATGAGCATGGTCATCCAT
ATGCCCCTCCTCCAGCAAGTCTACTTCTATAGAAGGCCATGAATGAAGCC
TCCGGCCAAGCTTTTTCATTTCAGGAGCTTCACCTCCATCACAAGGATTA
TCTCCATTGCAAAGGCCTTCAGGAGGAGAGGATATTAATGAGGACTTTGT
CTCCAACTCTTTAGAAGTGTTGGGGAGGACGAGATGAGAGTGTGTGTCGA
TTTTATTCTGAAGGCACTCTGCAGCAGTGTGAACCTTCTTCAACAGTCTT
TCAAGCGAGGAGCTCTGCATTTTGTCAATGTTGCTTCCCAGTTCTTTGAT
CAGTTTTGCAGCATTTGTGCTTGCATCTCGAAGCTCTTTTGCAAATTCGT
TTCTCAGCTTTTGAGGGGCCTGTAATTCAGAGTGCAAGCAGCGGTGGAGG
GCTGTAACTTCATATGCACAGTGACGGAGTACTGCACCCACTTTCACATA
TTGAGCCCAGGGATAGAAGAAAACCTTGAACCTTCCATGTGGAGGTTCCC
ATTTTGCAGATTTAGCCAAAGTTTCTTCTTTTGCGGAAGAATTCAATGTT
GTTGTATATCTTTTAAATGCTGGTTCTCTATCACAGTACACCATGTCATC
CACGAAATTTGTAGACTTTGCATGAGTTAAAGCATTTTCCTCCAAGTAGA
GCCTCACACATTCTTCTAGTGAATCAGCAACGTACTCAAAATTCTTCACA
ATTTGTTGATGGAGTTGCTCACCTGCCCAACTGGGAAAGATAATAGCACT
TACTAGCATTGGGGCAGCACCTCCGATAGATATTGAATAAAGCCTTTCGA
TAGTAGTTCTCACAGGATTCCCCAGTCTATAGGCTGAAACTATTATAAGG
CAAAAAGTAAATATATACACTCTGAACCCATATTCATATTCTCTCATAGA
TG
>Unigene365_Chinese_fir  size 540  gap 0 0%
TTCTCTCCCTCCAAAAATCTCTCGGGTATGAATTCCAAAGGATTGTTCCA
AATTGAAGGGTCCCTCCCAATGGCCCACACGTTCACGATCACCTGGCTGT
CTTTGGGTATTACAAATCCCCCGATCTCGCAGGAGCTTTCGGCGTTGTGG
GGAAGCAGCAATGGAACGGACGGGTGCAATCGGAATGTTTCCTTCACGGC
TGCATGTAGATAATGCAGACGATCTACATCAGATTCTTCCACTTTTCTGT
TGCAACCAACTACTTCATCCAACTCCTTTCGAACGCGGTTTAATTTCTGC
GGATTGCGAATGAATTCTGCCATGGCCCATTCTATTGTTGTAGTGATCGT
TTCAGTACCCGCAACAAACAATTCACCGATGAAGGCCCGAATACCAACGA
GAGTGAAATATTCGCTTCTGGAATCCAGCAGAACATCCAGAAAATCCTTC
TCTGAGTCCTTACACTCAACACTTTGGCTCCTTGTGGCGAGCCTTTTCTG
TATGAACGTATCAGAAAAGTCATATAATGCCTGGAAATGC
>Unigene366_Chinese_fir  size 815  gap 0 0%
TGCCATGAGCGAGACCAGTTGCTTTTGGTGTACGAATATATGTCTAATGG
AAGCCTAGACAGACATATTTTCACCAGAGGAGGAGGAGAAGAAGAAGACA
AGCGTCAAGTACTGCAGTGGAGTTTCAGGTATAAAATAGCTACTGAAATA
GCGAGCGCATTGCTGTATCTTCATGAAGAATGGGACGAATGTGTTGTGCA
CAGAGATGTCAAATCCAGCAATGTTTTGCTGGATAAGAATTTCAGTGCAA
AGCTTGGGGATTTCGGCTTAGCGCGCATGGTGGGGCATGAGCGTCTAGCT
CAGACTACCCATGCTGCGGGGACATTGGGATACCTGGCCCCTGAATGTGT
GGTATCGGGAAAAACTAGTCCTGAATCTGATGTTTACAGCTTTGGGGCCG
TGGCTCTGGAGATAGCCTCTGGCAAGAAAGCAATAGATGCTAGCTTGCTT
GAGTTCGACATGCGTCTTGTAGCATGGGGATGGGATCTGTATGGGAGGCG
TAGAGGCTGCAGATGTGAGATTAAATGGAGAGTTTGAAAAGGAAAAAATG
GAACGATTGATGGTGGTGGGATTGTGGTGTTCTCATCCTGATGCTGCTAG
TCGGCCCAAAATGAGGCAAGTGCTGAGGTTACTGAATTTTGAAGTTGCAG
CGCCTATTCTTCCCCCTGCAATGCCTCTGCCATCATATGCTCACATTTCA
TTTACCACCGAGCCCTTCCTTTCAGTGGTATCACACAGTCTTCCAACTAC
TTCGATTCCAAGGTAGATCTATCACTAGTTTGCTTAATCTGTTGTAATTC
TGTTGGTTATAGGCT
>Unigene367_Chinese_fir  size 180  gap 0 0%
GGGGAAAAAAAAAAGTGTCTTAAATAAAATTGGTACACAACGCAATAGAT
AAAATATGTTTTCTGCTGTACTTAACAGTAAATACACTTAGCACTTGATG
AAGACGATGGGCGAGGGCCTGTAATGCAGCCTCAAACAGGAGAGCACATT
AGCATTTTGCATATCAATATCTGCAAAATC
>Unigene368_Chinese_fir  size 303  gap 0 0%
CCAAATTCAGGATGAAAGGAGCGTTGGTCATCAATCCTGACACTCTTGCC
ATAACATTCATAGCTCCAGCTTTATAATGATGATTGAACATAGGTCTTTT
TTCTCTTGCAACGTATATCAAGTGTGGCAGAACAAGACCTTCCTTTCCTT
GGTCCACTTTGTTTTCATGAATAACCTTCACTACTTCACTATACTTGAAT
GGTTTCTAATGTCTGAGCTTTTGTACATAAAATCATTAACACCATTCTCA
GAAACAGATTCCAGTGTAACACGTCCGGTCTCCAATGCATCAGTAATCCT
TCT
>Unigene369_Chinese_fir  size 232  gap 0 0%
CTCCATCACAATTGATGACATGCAGATGTGGATAGGAAACATGAGAGATT
TAGAGGAGCTGCTGCTAGACGGGGCGAATATGGCGCAAGCGGCAGGCGAT
GAATGGGGCAAAGCTATCTCCACCATGTACACTCTCAAGCGTCTTCAAAT
GTCCTACTGTAAGCTGTCTGGACCGATTCCCCCTTCCCTTGCAAATCTTA
CCAGTCTAACCCACCTCCAACTTGATGGCAAT
>Unigene370_Chinese_fir  size 205  gap 0 0%
CCTGAAAATTGGTCTACATCTACATCTTAACTGTTCACTCAGCAGAATAG
CAATTGTTAATTATTTTTGCCTTGTTTTGTAATATATTATTTCTTATAAA
AGTGCTAAGTATTCACAAACCTTAGCTCTAAGGTTTGTGGATGTGCATTG
CTACGTTTGCAAGCACTCTCAACTTATATAAGAAATAATATATTAAAAAA
CAAGG
>Unigene371_Chinese_fir  size 254  gap 0 0%
CTGCAATCTCAATAGATGGATAATATTGTTGGGCTAATCATTGCAGCTAT
GGTGTTAGCACTAACCATTCTCTTGTCTCGTCCGAACAGATCACATAAAA
ATGGCGGCGCACCTGTAAACTGGCCGGTGCTGGGCATGCTACCTTCACTG
CTATGGAATCTCAGCAATTTTCACGAATGGGCGACCTCAATAGTCAATAG
AAATGGCGGAACTATAAAATTTAGAGCTGGCTTTTGCCCCACAAATTTTC
AGAT
>Unigene372_Chinese_fir  size 728  gap 0 0%
GCTTGGATTCAATAATAAAAGAGAAAAATACACACCTTTTCCCTATAAGG
AAATTAGATGTCGACGGAAGGTAAACAACATGAGGCCATATAGATAGTAG
GTGAAGGCTCCCATCGTACAGACTGTAAGTGCCAACCACAAACATTGGGG
GGCAACCATAACATATACACCTGTTATGAATGAGAGTATCGTTGCACCAA
CTGCGTGCTGAACGAACCCTAGCCCATCATAACCTATCCACTTCTTACCT
ATGGAGAAACATAAAACGCCTCTGTGATATACAATACGAAGGAGGAGGAG
ATCAACCACTTCCCTCTTCCTGGATTTAAAGGTCAATATAAACAATGCAA
GCATGGAACTGCAGAAAGCTAGCAAATCGAAAATGGTAAACATTTGGAGT
GCAATGGCATGCATCCGCACGGGAACGCCATTGTCGCTCCGTACTCCTCC
TGGAATTGTGAAGGCTGCCGCAAACGTCACTGTGAAAACGAGAGTCGCAA
TGATTGAGAGACTGTCCCCGCCTTCTTTTTTATCGTCACAGTACATCTCC
GGGAACATTTCTGGTTCGTCTTCCAGCAATGGCTTTGAGCTTTTCAACAA
GAAATCTGTCCATGCCTTTTGATAGGCGCCTCTTCCTCTTAGTGGTAAAC
TGTAGAGCCAATTCTGTGGGAATCTTGTCTTGATGTCGATCACATCCAGG
GCGGTAAGACCCTTCATATCTACTGCAT
>Unigene373_Chinese_fir  size 216  gap 0 0%
CAAATCTGACCGAAGACGAGGCTATTCAGATAATACTTGATAGAGCCATA
CCGAATTGCAACTTCACATCTTTGCCACATTTTCACCAACAGATTTTGAG
ATGTTTTGCTTCCCAGATCAGCTGTACAATCCACGGTAATTCAAGGAATT
GCGAAGGTGTGATGACGAAGGACTATTATCATCCTTCCTCTCTAATTAAA
ATGGGTGCTTGGCTGG
>Unigene374_Chinese_fir  size 867  gap 0 0%
TGAAAGTTAGAATTTTTTTCCTAATCTAAGATTTCTTAGGTAATGAGGCC
TTTCCCCTTATTCAACCAGGGTACGTGCATGCCCAAGTTCAGCACCTTCA
AGGACCCCAGGAAGAACAGTCTGCCTTCATGTCCTTGAAAAACAAGAATA
AATGCTGATGATATGAATTGAATTGACTAGTGCATACAATTGAGTGGCGC
CACTGCCAAATCAACTACAATTTACAATATCAATATCAATATCAATGCAG
GTTAGAGGAAAAGAAGATGTTTTTAGCAGACAAGAGGGTCCCCATGACTG
CAAATAGGGCACCAACACAGATGATGAGAACATCAGCAAACACAAGAAGC
CATGAACATTCCTTCCTGCAAGAAATCAAGTGAAACGATGCAGGCAATAC
AAAACCCAGAGCACAGCACACACTGCTGCCAACCAGAGACAGAAAATCTG
CAAAATTGGGCACAAACACAGCAACAATGGTGGTCACAAGCACACACAGA
GACCTCAACAGAAACGAGTATTGGGCACCATTGAATCTGCTCTCCACCAC
CTCGTGCACAGGATTCATCATCAAAGGAAAGGTGAAGAACAAGTTGAGGC
AGAGAGCCAGCTGCACAAGATCTGTCACCAAATTCTTCCCCAAATTCAGT
GTAATGATGTCTCTGGTCTCTGCTCCAAATGCCAAGTAACCCAGGACCCC
AAAACAGGCATAGACAAGAGTGGAGAGAAACAAAGCAAGCGCCAAAGTCC
CCCCAAATCTGTGCTTTTTATCAGCAACAACCTCGAGCGGCACCACCATG
CCCATACCTTCAAAGCAATAGATGGCCACTCCGATTCCATAAGGAACCAT
GCTCCATTTAGTAAAGG
>Unigene375_Chinese_fir  size 172  gap 0 0%
TTCGAATCATCCCTAACAACATCAACGTTTCTCCATTTCTCTGTTATTAG
TTACCATTCTTCAAGAAGAAAGCCATGGCCGATGTAGATTTAATAGGCGC
ACAAGATTTCCACAAGGGGGTTTGTCGGGGGGGGGAAGAAGTTTGGGGCG
TTTTGGAGAAATGGTTTGGGGG
>Unigene376_Chinese_fir  size 610  gap 0 0%
TAATCAATCAGACATAACTATTCCTCATATTGTAATCTACTTCCCCAATG
GAATGGGGGAAGCTTAAGCATTTATCTCGATACCATCCCAATATCCAGAA
ACGATAAAAGCCCAAAAGAACAATCAAACTATATTATAACATAGGTGCAT
CTGCATGAATTTCTCTCTTACAGACAAACATTGTACATGCTTCAACATAC
CAAGAAGTACCTTAATCTTCTAGATAAATCATAAAACTTTATTTCTCCCC
CAAATTGGAAACTAACCTAACAACAAAGCATAAATATACGAGTACCATTA
TGAAGGCACCAAATATTATGAGGATATTAATGCTCCCTACCCTTCAGGAG
CAGGTGCAGTAGCATTCTTCTTTGGGGAGTCTGGCTGCTCTTTTTTCTTC
TTCTTGGCTCTCATAAAGCAAAAGAAAGAGCAGCAGGGTAACTGGAACAA
GAACTTCATAATTATGAATCACCAAACCCCTTTCCAACCCTGTCTAAAGT
CCTTATGAAAATTTTAACAAATGTTAATATTTTTTTTTTTCTATGGAGCA
GTAGCTATAAGTCACCTTGTCTTTCTCTCTGTGTCTTGGACCTCCTCCTC
TTCTCTTGTC
>Unigene377_Chinese_fir  size 559  gap 0 0%
TATCTTCAAAATGCCAAACCAAGCTCTCTAAAATCTCAGGAAAACTTGCA
TCAGCAGCAGCAACATAAGAATCAGGGAAATGCAGAGGCGAATCGCTCAC
AGAGGGGCTTGGTGGAATGCCTAACTCATCGTCCGAAGCACTGAGCAAGT
ATCTTATTTCCTCCTCCACGTCACAGGATCGAGTCTCAGCCTCCGCCGAC
ATTTCATTCTCATTAGAGCAACAGGACGTAATCTCTTCCTCAAGACTCTT
CATCACGCCACACACAATCTCCTCCTCTGCAACATTTCGCTCTTCCTCTG
CATCTTCCAGAATATGCATGAGCTCCTCCGCTTCAGGAGAAAGCCCACAA
AGTCGTTTACAGAGTGACGAATCCTTCGATTCGCCTTCTTCTTCATTGCA
GCTTAGCCTTCGTTTTCTCTCACCCATTTCAACCAAGAACTGATACAGAA
CAGACAGAGAGCATATATATATATAATAGAGAAAAACACTGTTAGAACAA
GCTCGTAACTGACACAGTTGTAACAGAGAGCGTATATATAGAAAAACAAT
AGAAAAGAC
>Unigene378_Chinese_fir  size 215  gap 0 0%
TTACCCTTGAGATTGGGAGAGAAGACTGTGTCTGCATTCTGTATATTGCA
CTCTTCGTGTCTGCCATCTGTGACTTCCATATAAAGTGAAGAAAAAGACA
CATAAACTGCACCATCATGTCTATTCAGACTAAAAGTTCCTTTGTTTTCT
GTATGAACACTAGTGATCTCATTCCAAGACTCTTCTAGGAATCCAGACGA
AACAAGAAAACTTGC
>Unigene379_Chinese_fir  size 475  gap 0 0%
GTTTAATACATCATGAATTTCTAGGCGATTTCTTTCTATTGTTCAAATGA
CAGTTTTATTGACTGAAAGACGACAACTGGGCAACATTAGAGGAGGGAAG
TAGGTAGGTTTTGAGGCCAAATCTTGTAACGGAGGGAAAGCGCTTGGAAA
GGACACAATTTCCCAAGAGAAATGATCTGGGTATGTCTATCTTCTGATGC
CTCTGCTGTAATTACCTGCCCTAAAACAGATGGTCACCTGTGTATACACA
GTGAGTATCCGTCCATCAAATTGTAACGGAGTTTAAGTGCCTGAATTGGA
CACGAAGCCCCAGGGGAAATGAAGTGGTTTAAAACTAACCAAGCAAAGAG
TAGTACTTAAATAAGAGAGCATCTTCTGATGCTTCTGCCATAATTAGATG
CTCTGATACAGACATATAATCAGGTTCCGTCAGCTTGACCGGCCTGCAAG
CAATCGCCCAATTAAAATCACATTA
>Unigene380_Chinese_fir  size 719  gap 0 0%
ACAAGAGCTTGCCATCCACAACCAACAGCCACACCTGAAAGTACTGGTTG
AATGCCATTGAGAATAATAGATACGGCAAGAAATGGAGCAAGTTCTGCCA
CAGCATCTGCTACTTCCTTCCCTTCTGTGAAGGCATAGCTCATGACATTT
CGTAGAAGAATGACAGCAATGGCAAACATTAATGATATTAAGAAGGAGAC
CATGTTCACCATTATCACTGAAAATGCTGCTGCTTTTGGGTTCCCAGCAC
CAAGCTCATTACCTACTCTAACACTGGCAGCAGCATTAAACCCAACAGAT
ACCATGTATACCCACCCCAAAATTGACATACATATAGCCAATGAGTCCAA
TGCAATTTCTGCATTTTCCAAGAGGCCAGATATGAGCACTAGTATCTGGA
AGTACCATGTTTCCAAACACAACATGACGGCAGAAGCAACCGATAGCTTT
AAGAAAGACGACAAGCCAGTGAAGGCCTGAAGAGAAAATCCAGTCCAAGT
GTGCTTACACCTTGGACTTTTCATAATATACACGTACTGCGCTATAACAA
TAATCCACCAAGATAAGCTCAAAACAAATGCGGCCCCAAAAAGTCCCCAC
CCCAGCTTGTAAATTGCCAGCCAGCTCAAAAAGATGTGGACAAAGATAGT
AACGAAGGAAATATAAGCGCTAGGTGCCACAATGCTCTGCGCCTGCATAA
ACTTTTGGATGGGAAAATT
>Unigene381_Chinese_fir  size 287  gap 0 0%
CCCAGCTACTGTAGATTTTGTACCTTTGAGAGGAATATGTCCGCGAGAGA
GGAGGAGATTGGCGTTGCACTGAGCAATACAAGTGGCGGCGCACATTGTC
CAAAAGATGACTCTGGGCACTCCCAGCTTGTTGGCCACTTCGTGAGTGCA
AGAAATGAAATTTTCTGTTATAATGCAGGTGATGGGAGGAGTTCCGTCCG
ATAAGCGGCACCGCAAATGATGCTCCAAGACTGGGCCAAGCTTTTCCACT
GCGATTGCATGCTCGGAACCATTATTGCGGCGATCGT
>Unigene382_Chinese_fir  size 410  gap 0 0%
ATTAGGGCAATTTTATGGGCTAATGATTACGAAATGCCTCAGAGTGTGAT
TGCACATCCTGGACCTATTTTGAATGAAGGTGGAGTGATTACATCTTGTG
GGGCTACTTTGTCCTGGCAAGATGGGAGGGTGGCAACTTTTCATTGTTCA
TTTCACTCTTCTCTGATCATGGATTTAAGTATCCATGGGTCTAAAGGAAT
TCTGCTTCTTCATGATTTTGCAATTCCTTATGAGGAGAACTCTGCATCAT
TTTTCTCTTCCACAAACACTAAGCTCTGGGATATGGACACTTCTTGGGGC
CCAAGGCCCAGTGAGCACAGAGTTACAGCAGAGTTTCCCCAGGAGACTCT
TATGGTTCAAGAATTCGCAAAGCTTGTAAAAAGAATCCAAGATTCTGGAG
GAAAGCCTGA
>Unigene383_Chinese_fir  size 392  gap 0 0%
CATATGCTACTGTTTGTGCCTGCAATTGCATCGCCATAGTCTGCAGAGCT
GAGTAAAAGTGGACCGATGGAGAGCACTTTATTACTGAATTTAGAATTCA
GATCGTTCAACACCGGTCCTTCCAACTCTTGAAAAGTGTTAAGCAAAACT
AAGGAAGCCTGGTGAGTGTTTTTTCCCTCCGTCATGAGGTACTGAAACAT
ATAATCAGAAGCGTCGGTTACTGTCAAAAAGCTAGGCAGATCTTTCACAC
GCAGAGTTTGCATTCCAGGAATACAAGTGATGACCTCGTTGTTGTAGCTA
CCTCTGTCATCTTTGAGAGGAATATAACCTTGGTCAATGAGAAGAGGCAT
ATAATAATAGGCAGAGAAACCACAGGCACTAGTTGTCCAAAA
>Unigene384_Chinese_fir  size 300  gap 0 0%
CTCCAGCAGGAACGCCACGTCTACAAAGCACATCTGAGCAAATTTCTTTG
GCGGGATATGAGATAAATCTTTGTCGTATTTATTAGTTACTTTCTTCCGG
TCACATACATCTATAATCGCCTGAAGCTTTGCCCCGTGCAGTCGGTCATC
GGAAAGCCTCCAATATCTTCTTGTAGCTAGCAACTTGTCGGATTCCATTC
CATCAAGCTGCTTCCGCCGCTCATTTTCTTTCTCTGTAAGTGACTCCTCT
ACCCTCTTCCCAAGATATGAAGGAGAGTAATTATGATAAGGGCCAAATGA

>Unigene385_Chinese_fir  size 233  gap 0 0%
AGGTATAACATGAGCAATGCAACCTGCAACAGCTAAAACTTCCATGACTC
CATCAGCTTTTGAATGTCGCAAACAATCCCTATCAGGCAACCTGATCTCC
TCATTGCTTTTGAGTTCAGCAATTTGAGGGGTTTCATCACAGTCCCTTGG
TAGCTGACAAACAACTTCACTACTTAAGGAATCTGATACAAGTAACTGAG
AACTTCTATCAGATTTTGATTGAGGAATAACAG
>Unigene386_Chinese_fir  size 501  gap 0 0%
TCTTAATTGAACGTGGGCACACATTCCACACCAGATGCATCACATGTCTG
AACCATTCATTCCTCCAATTATGACCCAAGTGCTTTTTATTATACATTCC
TCTTTACCATCTCGAGCTGCGCCCTTCAAGTTGACATGCAATGAAGGGAA
GCTTAGAATTTCTTTGAGAGTCTGGGCATTGCTATCTGTTATTTAAAAAT
CATGGCAATTATATGGTTTTTACAGCAGCTGCTTGCTTCATAGAATGGAA
AGCATCCACGCAATCCAAACAAAGCTGTTTGGGATCTGCGATCACATCTC
TCGCTGCGCTCACCACCAACGTTACTTTTCCCATGTAACTTTGAAAATGA
ATGGTCAAAGCATGAGGATGCCCAGAAACTGTGGGAATAATATCCATGAT
TGGATGACCAAACAATTGCACCTCTTGTAGAGGCCCCACCATGTTGGAAA
AGGAAAAAGTTGTATTTGCAATCATATTGTAAGTCAGAATCGTAGCGGCC
T
>Unigene387_Chinese_fir  size 321  gap 0 0%
TGGAGTTGAAAACTCTGTTCTGCGCAGGATGGATATTAATGTTCATCTTC
CCCACAGTCTTCTGCTGTGATCGGTGTCTTCACAAATCGAAAGTAGCCTA
TTACTCTTCCTCCCAGACTGTCAATGCGGGAGCCTGTGGATACGAGTCCT
TTGCAGCAGTCTTGAACCGTGGAGATGTGGCCACAGCGAGCGCCAAAGGG
AAGGGGTTGGATGTGGCGGCTGCTATCAGATCAGATGCACAGACCCGGCG
ATTTGCAGCAAATCAGGGGTGAAAGTTGTGGTTTCAGATTTCACCCAAAA
CAATCAGACGGATTTTGTGCT
>Unigene388_Chinese_fir  size 186  gap 0 0%
GAAGACCATCAGTGATGGAGGCAAAGGAAAAGGCAGAGGCACACTTTGTG
CTGGTTCATGGAGCATGTCATGGAGCCTGGTGTTGGTATAAACTCCTCCC
TCTCCTTCGAAAGGCTGGCCATGTTGTAACTGCAATCGATCTGGCTTCTT
GTGGAATTCACTCAGATGATGCTCACCAAATTCAAA
>Unigene389_Chinese_fir  size 390  gap 0 0%
TGTTAATAATGAAGTGGAGGGTTACTTGCCAGAGTATGCAGAGACAATCA
AGCGCTTGCAAGTGGCAGAAAAGAAGCAACTTTTACCTATGCCAGGGATG
GAAGATCAGGATATGACTGATCCACAAAATATGCTGGCAGATGCTGTTGC
TCGTCGTAATGAAGCTAATGAAGCAGCAGAAAAGTAAAGAGTGGAAACTG
TAAGTGAGAGGGCATATCAAGAAGATCTGGGAAAGGAACTTCAAGGCATT
CCATATTCTGCATCTCTGTTAGGCACGGAGACTGAAGAGTTGCAGGAAGC
TTTTGAGGAGGAGAATTCTACGTCTACAAGATATGGGCCAGACAAGGATA
CTGATGACTCTAGGACTATGTCAAAGATTATGATGTCTGG
>Unigene390_Chinese_fir  size 309  gap 0 0%
CTGTTGGTGATGGGACCAGATGGAAAAAATTCTTGGACACCTGAAATGCA
GTTCACTTCATCTTCCATAAAAAGTAAGTGTGATTCAGGGAAAACTGTTA
ATCAACCAGATCGAGGACTTGATAAGCATTCGATAGAAGCCTCGACATGG
CAAACTGAAAAGCAGCTCCAGGATGGACTTCTAGTTACACCAACAAATCC
AAGAAAACTGAACAAATTGATCCGGAAGCAAGTCAGAGACACTTTAGGGG
CTAAATGGTTTGACATGCCAGCACAGATCGTCACTCCTGAATTGAAGAAG
GATCTTCAA
>Unigene391_Chinese_fir  size 321  gap 0 0%
CCCGTGTGAAATCCCTTCCAAATGCCTAAGTGGTTATACAAACTAGCACT
TGCACCCATAGGAGGTTCCAGGAATACGCCGTAGGAACAACCGACGAGTT
TAGAAAAGTTTCCGGCATGATTTTTTTTTAACGGCGAGAGACAATTCCGA
GCACTATAATGCTCACATATAAAAGCCTATCGGCTAAATACTCTTAATAT
CCTGGTAAAGAGTGTGTTGAATTGAATGGGGATGTTACAGCCGCTGATCC
AGCACAAGATGGAATGAGAGATGGAAGACTGGGTGAAGCATACCCTTGTG
GAAACGCATTACAAGAGCATG
>Unigene392_Chinese_fir  size 569  gap 0 0%
GAACACAACTTGGTGGCGATTCCACAGCAAGGAATAGGAATGGAAGTCTT
GAGTTGGGTCAAACCACAAGTAGAGCCTCTGCTCTCTGTTACCAACTCCC
TTTGAGTAAACATTGGTCTGCACGATGTATGGCTCTCCAGACTTGTTGCC
TAAAAATTCGAAGTCGAATTCATCATGCTGATCACCCTGGGAAGACATAT
AGAAGGCTGTAACAGTGCCTGCTGAGTCCCCTGCAACAAGCTTGATCTGC
ACATTTGCCTTCCCAAAGAGGTATGTGCTTTTAGAAGCAAATCCTGCACC
AGAAATGTTGTCGAGCTTAAGCTTGAGCATTTGTCCCTCATACATGACAT
GATCCTCTGCCCAACTGGGGTAAAAGAAGTCATTGAACTCTGCACAATGC
GAACCCCCCACACTGACTAAGAGAATAAGGGTGGGAAAAACCCACCAGCA
TACACTCTTCCCTGCGGCAGCCATGGAAGAAAGCAAACACTCTGGTCGTA
AGAAAGAGCTCATGCCCTGCAATTTATACACTGGAGTTGAAGGGGTTTCT
GGGCTGAAAGCCAGTCACG
>Unigene393_Chinese_fir  size 207  gap 0 0%
TGTTCATTTCTCAAGCGTTTAAGAAAGGGTATGGCGATCGTTTGCAGATC
TTGTCTTGTGATTTCATAGATGACGATTTTGTCGATGCTTGTGTTGGAAT
CACGCGTGCTAGAATGGAAGGCAAAGCTTAGTTTTATCTGCAAGACTTTG
TGTTTCTGTACATCATCTTTTTCTTGTCTATTCTATGGCGTCGATCTTTC
TGTATGT
>Unigene394_Chinese_fir  size 176  gap 0 0%
TTGCCCCACACTCCAGTTTTCTCCGTTTTCAATCACTCTTGAGCCTAGTT
TTTCTTGTCTTGATCGTATTAGATTTCCCAGCTGACATTTATCAAGAGTC
TGCCATATCTCTAGATCTGTGTATTCTTCAAGTGGATCAAGATTGTCTCG
GATTGTTCCTTCAAACATTGCTGGTT
>Unigene395_Chinese_fir  size 564  gap 0 0%
TAATAACCCGGCTAACGTTAGTTTTTGTCCTGTTGGTCCAACCTTCCTAC
CAGTTCAGTCGGCATCGAGTTCTGCAAGAATTTGTGGAGAAAAGGAGGTC
TGCTGTGGACGGGCAGCCACAGGAATGGACGCCTCCTTCCATTAGAGCTC
AATTGTATGCTCAAGATGGGCTGCAGGAGAATGACAAGATAATTGCCCTC
CCCGGCCAACCAAAAGATGTAACGTTTGCACAGTATTCGGGATATGTGAC
GGTCGATTCACAGGCGGGCAGAGCTCTGTTCTACTATTTTGCTGAGGCAA
CTCAAGAGCCCTCTACCAAGCCTCTCCTCCTCTGGTTCAATGGAGGGCCG
GGATGCTCATCATTTGGGATTGGAGCAATGACGGAGCTGGGACCCTTCCG
CGTTCAGCCTGATGGCGCCACTCTTTCTAGTAATCCCTATGCGTGGAACC
AAGTGGCAAACACCTTGTTTTTGGAATCACCTGTGGGGTTGGGTTTTCAT
ACTCCAATACAACCTCTGATTATGAGAACGCCAATGATGTCAACACTGCT
CGGGATGCGTACAC
>Unigene396_Chinese_fir  size 155  gap 0 0%
ATGCGCAACTTCTCCAAGAACAGAGGCCCTGTGGTGGGAATTCTGAAAGG
CTACATTGGTCTCAGCACTGCCATTTTCACAGACATTTGCAGTGCCCTCT
TTGCGAGTAATCCTTCTTCGTTTTTATTGATGCTTACCCTCGTCCCTGGC
ATCGT
>Unigene397_Chinese_fir  size 775  gap 0 0%
ATGACCTGAGGAAACGACATTTCCGAAAGGTTTGATTTCAGGTAATTGTT
GGACAGAAAAATTCTCTCCAGTCGCGACATATTTGCAAAGACGGCGCCGA
TTTCTCCAGTGAGGCTGTTGTCGGAAAGATCAATTGACGTGAACATGGAA
GTCGCCGAGGGTTTCCAGTCGCTCAGGCGGCCGGCAATTCCACAGCCGGC
GAGATGCACGTCAGTCATCTCTTTCTCTGAAATCCAGGCCGGAATGCGGC
CGAGATTGAAGTTATTGTGCGAAAGATCGAGACTGAGCAAAGCCGTGGCA
TTCGCCAATGAAGCTGGCAAGGGATCTGACAGAAAATTTCTTGACAGATT
CAAGTACCACAGCTTCGACATGTTGCAGAGCGATTCAGGGATTGTTCCTT
CCAGAAAATTTTCGTTCAGAGACAAACTGCTCAAGGAATCTAAACGAGCA
AGAGAAGACGGGATTTTTCCCGTCAATTTGTTCTGCGCCAGAGATAGCGT
CAAGGCATTTGACAGATTCCCTAGCGCGGCCGGAATTTCCCCCGTCAGAT
TGTTGCTGGAGAGGTCTAGAAACGTCAGGTTTTGCAGAAACCCTAGAAAC
GGCGGCAAGGCACCGGATAAAAGATTCTCATTCAAATCCAAGAACTGCAA
GCTGCGGAGATTCTGAACCGACGCCGGAATTTGTCCCGTCAGGCCATTCT
TCGCAAGGTTTAGCTGGATCAACTGACGGAGCTCGCCGATTCCGGCCGGA
ATTTCGCCGCCGAAACGGTTTCCGT
>Unigene398_Chinese_fir  size 1236  gap 0 0%
CCTGAAATAGCGGAAATGCTGAGAAAGCGCGGTGCAGAAAAAGTCAAAAA
GGGCAATAAAGGGGCAACTGAATCGAGTAAGGATAAGAAATTTGGCACTG
AAGATGGGAAAACAGACTTGAATAATAATCAAAATGATGGTTTTATCTCA
GAGAGATCACATAAACAAGAAGGCTTTTCAACAACAAGAAACAAACCAAA
TGAGTTTGGTAAGAGATCCTCAGCTGATTCAGTGAACAATGAGTGGAAAG
CTTGGAGCGACAGAGTCGAATCTGTCAGGACCCTGAGGTTCTCCTTGGAT
GGGAGCATTGTGGAAGTAGAAGAGACTGCAATAGAGACCCAAAACTTTTC
TCAAAATGGCAACAATTCAGATATCTACCATTTTGGTGTGCATAATGTGG
CAGAGCGGGACATCTTACGAACAGAGGGTGATCCTGCCAGTGCAGGCTAC
ACAATTAAGGAAGCAGTATCACTTGTTCGAAGCATGGTCCCGGGGCAGAG
GGCTATTGCACTGAACTTAATTGCTGCTGTGCTTGACAAAGCTCTGGCTA
ACCTACATGTAAATGAAGTGGAGAGTATTGCCAGTTTGGAAATGTCTGGT
AGGAACAAATCAGTTGATTGGCAAGCTGTTTGGGCATATGCAGTTGGCCC
AGAGCCAGAACTTGTCTTGACACTAAGGATGGCACTAGATGATTCCCACA
GCACTGTAGTTGTTGCATGTGCAAAAGTCTTACAACGCTTACTAAGCTAC
TCAGAGAATGAGAGCTATTTCAACCTGCTTGAGATCTCTTGGACAGGTGA
GAAATCGGTCTTTGTTGCTCCTATATTTAGGAAGCGATCAAAACTGCAGG
ATGGTTTTCTTGGAGGTGGATTTTGGAAGTACAGTGCAAAACCTTCAAAT
ATGTTTCCTTTCTCAAATAAAAATGATGAGGAGGATGTTGAGGAAGAAGC
TACAATTGGAGATGACACTAATGTTGCTGGTCAAGATGTTGCAGCAGGCT
TGATAAGAATGGGAGTACTACCTAGGATCCGTTATATTTTGGAGGTGGAT
CGGCTAGCTGCAGCAGAAGAATCTTTACTATCTGTCATTGTTTCTCTTGC
AAGACATTCCCCCACTGCAGTTGATGCTGTCATGAAATGTCCTAGGCTTA
TTGATACCATAATTCAACGTTATATAAATCAACGAGCAGACATAAAGGTT
GATCTCATTCAAGTAAAAGCAGTACATCTTCTTAAG
>Unigene399_Chinese_fir  size 1450  gap 0 0%
CTGTTGAGGAAGGCGCCAACTCCTACAGAAGCTGCATACAATGCACTTCC
TAAACTCTGCATACCCACAGGAGCTTGATCATAAAAGAATTCCAGTTTCG
CTACTTCTATGAAGGATTCTGCTATGCCCATTATTATAAACTGTGGAAGA
AGGGTGAATATGGTTTTAGGCACAATTGCATGCTTATCATCTGCGAGGCC
ATGGTCTTTAATAACATCTAGGCGATTAATTTCTGTTACCATAGCTGTTA
ACATGGCTACAGTATGGATCAACATACCAATCCCCATCCTCTGTAGTATT
GTTATGCCTCTTGGATTTCCTGTGAATCTTCTCAAAACTGGGACTAATAG
CCGATTGTAGATGAGTAGAGATAGTAGCATTGATATGGGAACAAAAGCCC
CAATACTGGCTGCTGGAAATTCAAATTTGTAGCCCAGTCGCCTGTCAAGA
CTCATGGCCTGCTTCACAAAGAGAGTTCCTGCTTGAGTTAGCAAGGTACT
GGGGAAAATGGCTGTCACCCAGATTCGAAGGATTTGTATAACCAGCTTTG
TTTCCTCCACATCTGTAACAGTGCAGGGATTTGAGGTTGCCCCATTTTGA
ACAGCTGCTTTGTCTAGAAATCTGAGATTTTCAGTGTGAGCAATGAGGTA
TCGATCTTGAGGTACATATTCCTTTGAATCTACTTCATGAAGGGACGACG
GATCTGCAGGAACCTGTACCTTCCAGTTCTGAATCATCTTAGAAATAACC
TTAACAATTCGTTGCAGTGGTCTGCCTGTCTCAATTTTATGTCTGTAAAT
TGGGGTTCTCATCAGCAACAGAAGAGAGGATGTTATGAGTGCTGCAGTTA
TAATTCCATAGCCCACTCCCCAGTTGATCTTGTCCTGGATATACACAATT
ACCGTCTGACCAAATAGACCTCCAGAGAAGACTATAAGAACCCACCAATT
GAAAAAACTGTTTTTCTCCTGCTTTTCTTGGGGAAGTAAATCATCAAACT
GATCTGCCCCAAAAGTACAGATGTTTGGCCTGGTTCCTCCTGAGCCCAGA
GCAATAAGATATAAAGCAGAGTAAAATATCCCATTCTGTACAGTGGAAGC
CTTTTGGCAGTTTTCATGTGATGGGCATTCTTCCGGTCTCAAAGATCTCA
ACCATACAGACAGGGTAATAATCCCTGTTCCCAGGGTATATATACAGCAG
AAAATTGCTAAAGTCAAGAAGCGCCCTAAATATCTCTCAGTAATGTATGC
TCCAAGTAAAGGTGTCACAAACACAGTCCCAACCCAATTGCTGGCATTTA
TAGAGGATGATACAGTGCCCTCATGCAACTTGGTAGTTAAATACACCACT
AAACTTGACCAAATCCCAGCAAAAGCCACTCTTTCACAAAATTCATAACC
AACTATTGCAGAACAAGCTCTCCACCCTCCAGTCTTTTTTCTTACAACAG

>Unigene400_Chinese_fir  size 229  gap 0 0%
CATCCCTACATTCTGAGCACACAGTACCAAAGCAGTGATTCATATGCTTA
TCATCTCTACGTAGACCGCAGTTGGGTTCGAGTCATTCCACAGCGTGGCT
CTCTCATGGTCACCCTCGGAGATATCCTCAAGGTGTGGAGTAATGGAGAA
TACAAGAGTGTGATTGGGAGGCCAGTTGGAGGAGGAGAGGAAGAGGAGGA
GGAGGAAGAGTGTACACATACATGGATGG
>Unigene401_Chinese_fir  size 207  gap 0 0%
TTTACTTTCTACTTATATCCGGCGATTCATTCCCAAATTTCTATACATGT
TGTATACTCTCAACAAGTAGCGGATCCGTGCTGAAACTAAACTGGGTATT
TGGAGGTTGGAGGTCGCGGGTTCGAATTCGGCTGATGGCAAATTCGTTAA
AAGAAAATCCCTAACACAGGCCAAAGTTATTTGTCTGGGAGAACGGTTAA
ATCTCGT
>Unigene402_Chinese_fir  size 1569  gap 0 0%
AAGCCTGGATAAGCATGGGGTGATTGCGTGAGGGGAATATTTTGGGGATG
GACAGCACGGCCGTCGTAATTATAATAAAGGTGGGAAGTAGAAGAAGAAA
GATGGGTGTTGTTTCCACCAGGATCTTCTTCTGAGAAAGCGCACTATTAT
TATTATTATTATTATTATTATTATAATAATGCTAATGCTGCAAGGCAGTA
GGCACAACACCCCCGGTAACTATAGTACTGGTGCCTTTGACAGAGCAGAT
CAGAGCAGAACAGAGTAGGGCAGGCAGGCAGGCAGGCAGGCCGGGCAGGC
AGGGCTGTTGATCTCAGATCATGTTGTCCTCAGTTGTCAAAGCGGATAAC
ACTATTATTATTAAGGGCTGCAGCAGTGTAGTGCCTCCTCCATTTCGGAG
AAGAGTGTGTAAATGCAACAAATGCAACGCCACCGGAGGCAGCAAAACCA
ACCCAATCAAGAAAACCAAGAAGATCAAGAAGATCAAGAAAACCAAGAAA
ACCAAGATCAAATTGAGAAGAAGGGCTCCTACAGAAGCTTCTTCAATCTG
CTGTGCTGTTCTGCTGCTTCTTTCAATGAAATGCTGGCCTCCTCTGATTC
CCATGAGGAGGAAGAGGAAGAGCAGCAGCCCAATACTGAAACCAGAACAC
AACACTCTCCACTCCCTCCGCCGCCACCGCCGCCGGCGTCGATTTCTGAG
CTGCTGATTGAAGCTGGCGAAGCCGTCGCCCAGAGCGATCGCAACCGCGC
CGGGCGTCTGGTTGCGCTTCTATCTGCCCGGGCATCTACCCGTGGGGATT
CCACAGAGCGCATGGCATGCCAGTTTATCCGAGGACTCTGTGCACGAATG
CACATAACTTCCATTTTTGGGGACCCTGCAGAAGCCGCCTCAGATGTTGA
GACAGCCTACTTAGCCCTAAATCAGGTCACGCCTTTCGTCCGGTTTGCCC
ACCTGACGGCAAACCAGGCCATCTTGGAAGCCATTCATGACCATGAAGGC
TCAATCCATATTGTAGACCTAAACATCATGCAGGGTGTCCAGTGGCCGCC
ATTTATGCAGGCTCTGGCTGAGCGACCTGGTGGGCCGCCTAGCCTGATGA
AAATCACCGCCGCCGGATCAGAATTGCAGAGCTTAAACAGAACTGGGCGG
CGCCTACCGTTTTGCACAGACTCTCGGTCTTCCATTCGAGTTCGTTTCGC
TTCCGTTTACAGAAGGACTGGTTAGTAGTATAATTTGTGCCCCGGGGGAA
GCTTTGGCTGTGAATTGTGCGTTTCAGCTGCACAGATTGTTAGATGGCAA
TAGTTATACAAGATTGCGGTCGCTGCTGCTGCAGATTAAGGGGTTGGAGC
CTAGAGTTGTGACTGTTGCAGAGAAAGAAATGGATAGCAACCAGGCGGAC
TTTGTGCACCGGTTTTCTGAAATGTTAGGTCATTATTCTTCCATTTTTGA
GTCCCTTGAGGCTACGCTGCCTCCCAACAGTAGAGAGCGGCTTAGTGTTG
AGGAAATTTGGCTGGGAAGGGAGATTGTTAATACTGTTTCTAGTGATACC
AGGCATCAGAGATTCGAGC
>Unigene403_Chinese_fir  size 280  gap 0 0%
AACGCAGAACCTATGAGATGAATTCAACACTGATGGGTCATATGGAGACA
GCGTCAGATTAGGGCATCATGTGACCATGGACTTTATGTTTTGCAGCCCA
TAAAAAAGGAAATCTGTACCATATCTGAATAAATTATTGACAGATTTCCT
TGTCCAAATTGCTCTCTGCCTCTGCTTCTTTTCGCTCTGTTATTGTTATT
ATTGAAAAACAAAATCGTACGGTGACGTTGAAAGCAACGTGAACAGACGG
AGATGTCGTGTGACGGCGTTAGGGTTAACG
>Unigene404_Chinese_fir  size 324  gap 0 0%
CATATAATCTGCGAAACCGCCCGGCGCAAAATCCCGATCAATCATCCTCT
CGCCGAACAGTTCAATCGCCTTCGATCCTGCCGCACCGCCGCCGATGGCC
GATAAATACTTTCTCACATCCAAACCCGCCTTGCGCGCAAACACCAAACC
CTCGCTCAGACCGCCCAGATTCGCAGCCACTGTAATCTGGTTCGCGATCT
TACAGCTCTGTCCGGAGCCCGGCGGGCCCAAATAAGTTGCCGAACCCATG
CACCTAAACAAGGGCTCGAGCGTAGCCACGGTTTCTTGGCGACCGCCCGC
TAAGATCGCCAGGGTGCCATTTTG
>Unigene405_Chinese_fir  size 819  gap 0 0%
AGATTGAGGTTGCGAAGGTCTTTTATGTCTGTGATGGCTGAGGGCAGGGC
GGAGAGAGGAATGGCGATGGAAGTGTGAAAGAAAAAACTGCCGTTTATTC
TGGAATCCCAACCGCAAATAACGTCGTTGCTCTTGAGATCTTGTGGTAAC
TGAACAGGTGTTTATGTTGTGATTGCTATGGTGGGATTTGGGGTCGGTTT
GGCATCCGGAAGAGGACTGCATGTGGTTGTTGTAGCCTATTACTGGGAAT
CCTTTGAAATTTATGCCGTCGTTCAGGAATCCGCCTCCTGTCTGGATTGT
CTGGTTTAGTTGCTGGTCTGATATTTGACACAGTTTGTCGACAGCTTTGG
TTGCTTGAATCTGTTCCTCTATCACTCTACTCTGCAGGATGGTCTGAACC
GTCTGAGGCCGGAACAAAATCTGCAGGTTGCTTCCCTCTCCGGGCACAGA
AACCGGCACCCGGTCATCAATCCTATAAACGACCTTCCCAAGCGACGGGT
ACCACGTTACATCTGCAAACTCATGCTGTCTCGCAACCGCCACGGCCAAA
TATTCAAGACCAAAATCACTCCTCGGTTCCAAAACAACCGACCGCTTAAA
CATATTCTCCACCCGAAAAGTTATCTGCGAAATCGCTCCCAAAACACCCA
AAGAAATCCTAGCAGCTTTTAAATCCTCATCCCTCTGACCCAACCTAATA
ACCCTCGCATAACCTTGGTAAGGAGACGCAGGAACCACAATACTCATACC
CACAACATATTCATGAACACCGCCGCCTTTTCCCCATAAACCGCTACCGT
GAACCGCCATGCTGATCAC
>Unigene406_Chinese_fir  size 338  gap 0 0%
TTCCTAGATCAAACTATGCTCAGGAATAGCATTCAAATGAGAAACAAAAG
AATGTTTAAGCCACAGCTTTCCAGAGCTAGTTTTGTATAAAATGTCAAAG
ATATCCAAGTTATAAACTCTACCTTTAACAGAAGATGACTAGGTTTGAAC
ATGTTAAATTTGCATAATTTACTGAGCATGAACTTGTAATCACACAAATT
AGATCCTGGTAGCTGTCGTCCAAGTTCCTTGAACACTCCTATTTTTAGTC
ATGTGCCGATTTTTTAATTTCCTCACTTCTGCTCCTAGGGCATTTCGAAG
TCTTATTGCTCGTAATAAAATATCTTTAGGGTCCATAT
>Unigene407_Chinese_fir  size 166  gap 0 0%
ATGCCAGCTACCTCTGTAAGCTCATCATCTCTTAGTCCTCGCCATCCTAA
CGGCAGGGGTTTTCGACTATCAAATTGCCCTGGGGCAACTGCAACAGCTT
GTACCCTCCAAGTCAAACTCCTATCATCCTGATATAAGACATACTTAATT
AATGGATCCACATTCA
>Unigene408_Chinese_fir  size 851  gap 0 0%
GTTCTGTTGGTATGCATTTCTTTGTTGCTGCTTTGAATTGAAATGAATTA
AGTTTTCTGCCATTCAATTGCAATGGAGATTAAGATTGATAGGTTGAGTG
ACTTGCCTGACAATTTACTGTGCTGTAATATTCTTTCTCATCTCTCTCTG
AAAGATACAATCCGCACCTCTGTTCTGTCTCACAGATGGAAAACCCTTTG
GACAAACATTCCCCACATCGATTTTTCTGAGTCCTTTTTCCATTCAGTCA
TATTACTTCTTTCCCGCCTTGTAAAAATTTCAGAAATCAAATACCCAGTT
AAGTACGTGGAAAATGTGATAAACAATATCCTTTCGCTTCACTCTGCCCC
TCTTGAGAGTCTACGGTTTGATCTTTCCTTCCAGGGAGGTCAGAATCGTT
TTGGGGAAAAAGTACTGAACAATGTGAGCATTGAGCGATGCATAAAACTG
GCAGCTGTGAAAGGAGTGAGAAGAGTTGCTCTTCATTGCAGGGTAATGTG
GGGAAGGCATGTACCACCTTCTCTTTTTGCTTGTGAGCTTCTGAGGATTT
TGGAAATTGAGGGCTTTTGGTTTACAGCAATACCCAGTGAGTTTAGGGGT
TTTATGTTTTTAAAGTCTTGCTCTTTTTGGGAGGTTGCTGATTTGACTGA
TGAGAGACTGCAGCAGCTCATAGCAGTGTGCCCACTTCTTGAGAAACTGG
TTATCAAGCGCTGTGCCAGCTTGTTTAATTTGCAAATCTGTGCACCCAAT
CTCAGTTACTTGAACCTAGGAACTTCTTCTATAGAATACTTTACAGCAGA
TTGCCCCCAGTTGGTTGAGCTTAAAATAAAGGATTGTTTCATGTTGTGTA
A
>Unigene409_Chinese_fir  size 218  gap 1 0.45%
TGTTTTTATATTGGGCAAAGCTGATAAAATTTACAAAACAGTTACAGCTA
ATAAAAAGCTTAGGTAACACTTCATCTTTTGCATTGTCTAAGGAATGTTG
TGNGATATACTGAAGGTTAGTTTAACTGGTCTTACCTTCATCTGGGAGGA
AAGACCCAGTAATGGTTATATAAGAGAATCCCTGAAGTGATAACCAGGAT
TCACTTGGACAGTACTAC
>Unigene410_Chinese_fir  size 150  gap 0 0%
TAATTGAATGTTCACAAAGGCTCTCCAGAGATCCATAGTTTGAACATCAA
GAATGCTTGTCTAGGCTTGTATTCAGGTGCAGTATGTCCAGCTCCCTTCA
CAGTTGCATATGTTAGGTTGCAGTCGTATGTTCTTGTATATCCAGCAACC

>Unigene411_Chinese_fir  size 325  gap 0 0%
GCATGTGAAGTTGGTATGTTACAAATAGCTCTCTCCTCCTTTAGAATGAC
CATGCTTCCCAAAAGGCATCAAAACTATACAGGAGTTTACCAACAAATTA
GGACATTGCTGTGGGCAAAGGATGGTCAAGCCTTTCGATTAGATACACAA
AAATAGGTGGAATAAAACTCCTTTATAAATATTTCCGTATGCATTAGAAA
CAGAAACTGTTTCAACAATTTGCTCCCCCGGAAAGGACTGCAATTCACAG
AACTCTAAATGCATTTCAATCATAAAGTTTCTTTATTTTCACTTCAGCCA
TCGGGATTCTTCAAAGGCTCTTGTC
>Unigene412_Chinese_fir  size 1531  gap 83 5.42%
CGGGACGAACTAATTTGCACCATCTAGACGTTTATCCTGGGATTAAAGAG
CTTTTGGAGCAAACTTTAAAATCGTTTTGGTGAAAATCTACTGGCGCTAT
TAAGTATTAAGTCTACCTTAACACCTTGACTGGGTGATACATGACCATTG
TAAACAAAACACATGCTGAAATTGCGAGCACTAAAATGGCACAGAATGGA
AAACAACTGTTGTAGGTATGCAGAGCACTCTGTACAAGCACAAGCATGCC
AGGGTACAGGTTGAACCCGCTAGGGAACGTTTCCGTTGGGCTCTGCCTGC
CCCACGCTTTGATCCTCAGTCAAGCTATCAACTCCACTCTCTACCGTAAC
AGAAAACTCCATCAAATTCCTCTTCTTACAGACATTCATCAAAAAGTAAC
CCAAAACGCCCACAACCGTGACGGAAATCCCCAGTATGTAGACAGCCAAA
TTAGCCAGTGTCATCATAAAGATAAGAAGCGCCACGGGCACCGCGATTAC
GAAAATCAACCAGGGTATCTCCACGGGCACCTTGTACGGCCTGCTCAGCT
CCGGGAACTTGCGCCTCAGCCATAGAAACGAAGCAAATTCCAGCAGCATT
CCGCAACTGTAGAGAAAATTGGCGGCCCATATGATGGTAGTTAAATTGAA
GGAGAAGAGTAGCAATGTGCCCCCGGCGGAGACGAGGATACCCAAGAAGG
GTGTGTTGTAAGCGGATCGCTTTGCCATGAAAGCGGGCAACAGCCCTATT
TCCGCCATGCCCAACAGCTGAAACGACGCTGTGCTCAACTGGGCTTCAAA
CATCCCCACTGTAGACAACACAGCACCGACTTCGATCCAGTATTTTAACC
ATGCACCGGCAATGTGTCCAGCCGCATCAGCCAGGTATCCGTCTGTCCAC
AATTCCCGATTCAATTCCAGCGCCCCCGTGCCGGCCAACAGGGGTACGAT
ATACCCCAAGCATGACAACAACCCCGAGTAAAAGAGCGCCCGCGGGAAAG
TTTTCTGCGGGTGCTCCATTTCCCCTGCCAGAGTGCTCGCGTTGTCCCAG
AAGTTGAGGTTCCAGAACAGAGTGTTTACATAGAGTGACCAGTCTATGTC
ACCCTTGGGCGAAACTAGCCACCGTGAGGGTTTCAGCTTTGGAATGGAGA
AGAAAAACATGAAAAAGAAGGGCATAAGTGAGACCACTCCGAGCGTAACC
GCAGTCCAGCCAACTATACTGAGCCCACTGAAGTTCAGATAGCTCAATAC
TACCGTGGACACTGAAATTCCCACAGTTCGGATGCGGCCATGGCTGAAGA
CTGGGAAGATGATCTTTACGTATTCCNNNNNNNNNNNNNNNNNNNNNNNN
NNNNNNNNNNNNNNNNNNNNNNNNNNNNNNNNNNNNNNNNNNNNNNNNNN
NNNNNNNNNCCGAACGCCTTCCACGCCCACACCACGTACCCGCCATTGCC
CGGGTACGCAGTCGCCAGCTCTGCCGTGATCAGCGCCTCCGGAATACTCC
AAACGAACGGGAATACTATGAACCCCAATAA
>Unigene413_Chinese_fir  size 361  gap 0 0%
GTCCTCGTCATCAAAAAAGCGAAAAATTAAAATAATAGTAGTGCGGATTT
GATTATGATGAGCTTGTCTATGGGTTCATGAACTTGTTCCTGGTTAGGCC
ACATCCCATGGAGGATCTTGGAATTCTCCCGACTCTGTCGATACCTTCTG
CAAACATGACGCCCATTCCCATAAAGAGGTGGGCCTCCAAATGACAGTGG
AATGCCCATACGCCTGGATTATCAGCTTTAAACCGGAGGGCTCGTCCAGC
CATAAGGAAACAAGGGCACTGTGTTGCGCAGGGGAGGATTCACCAAGTTG
TAGTTTTTTGGATCCTTCATGGGGTCGAACAGGCCTTCTCCATAGCCGAG
GATCCAAAAGT
>Unigene414_Chinese_fir  size 1851  gap 0 0%
GTAACCATCATAATTGTTGAGCTGTATGAGCGGTGAACATACATCATCAT
CCGTGAGGCAAATGAGGTATTCTACAACTGCGAGTTGAAATGGTTGTGCT
TGGGTGGATCGGATATAACAAGTTTGGGCAAGGGCGAGTATGGTGGGTGG
GATGATTTTGATCGTTCCAATGCTTTGAAATCGAAGAATGGTATTGTAGG
AGATTGGCTGAAAAACTGGGAAAATGATAGAGGGAAATCTTTACTTGTAA
TGGGTTTTGGAGTTGTGTTTGCCTGGTCAGTAACAAGGCCCAGAGCATTG
TGGTGGGTGTGCTTGCCACTCTGTGGGTTTATGTTGCTACTCTTCTTTCA
TGATTATACCACACAGGATGAGAGGTATAGGTCTACTACTACACCTAATT
CGAACAACAGCTCCTCAGAGCATGATGGCATTAGAATTAAATCTTCCTTA
ACAAATCAGTTTGCAATGTTGTATGACACAATGCTAAATTTTTTATCTTC
AGACAAGAGTGCACAGGAAACTCTTCCTGTGCATAATGATATCAGTTTTG
GTGAGCTTTGGCAATATCTAAAAACACTTAAGGAAGCAGTCTCAAAATCC
AATAAATCTACTCAAACCGAATCTTCTTCTAAAGAGTTCAAGTTGGAACC
CCAAATTTGGAGACGGATTCTTGAAGAGGATGGGCTTGATGTAGCAGATG
TATCGGACCCAAAACTCGGATATGCAGTTTCTAAACCCTCAACTGTTATA
GCGGGGGCCAAGGACATAACTTTAGGTAAAAGCAAAACACTTAGAAAATC
ATCAGAATCGAGAACGAAGGATTTGATCACCAATGGATACTCTCAACAAT
CATTAGTTGCTGAATTAGAACAGGGTAAGGTCAATGGAACGAAAACTCAC
TCTGGTCCTGTCCAGAGTGATCATGGTCAGGAAAGAGAAATTAACATTGT
TGATTTGGTAAGGAGCAGAAAGGGAGACAGCAACCGGGGTGAAAAATGGA
GAAGGAAAGTATGTTCACAAAATTCAGATGAAAGTGCTTCAGAGGAGCTT
TCGACAACTAATTGTGGGTATGATAGGGAACAACTTCCTCATAAAGATAG
ATCTGTTTTCCATCAATTAGGAAGAAGCAAGGGACTTGAAAACCTTGGTT
TAGAAGGCAAAAACTTCCAATAACAGGGGAATGATCAGTCAATCAGCAGA
ACATCTGGATGAAGAATATGCAGAACAAAAGAGGTTTGATGTATTACAAA
ATTACACAAGAAGAAACTCTGAGGCCCTTAATAATCATGTCAATGTTCCA
ACGCCATCTAGTGGGATAAAGCAGAGAGTTGAAAACCCCTTGACTTCATC
TGCTGCAGAAAATGAAGGGATAGTAACTGAACACATGCTTTTGCAAACAG
ATAAGTTGTCTTCAATCTGCTTCGATGGACCAAATGTTCTTCAAAATTCC
TTGCATCTTTCCGAAGCAAGCATGATTGAAGAGCCACGGACTAGCACACA
AGGTGGTAGTCATGAATGCAGAGGAAACGGCAATGACAGATATGGAGAAC
ATAATGGTGTTGCAGAGAGGAAATCTCTGGTGGACAATTCCGATTCTGAC
TGTTACACCCAAGATGCAGTTAATTGGAGAAAAGTTGCAGCCAATTCACG
TCAATCAGAACATTCAGAAAGTCTTGAGGCCCAAAATATATCATTCTCAG
AAAACTTAAAGGAGTTCTTTCAAATGTGTTTAGACAAGGGAGGAGCCCTT
TTAAAAGAGGCTAAAAGAGGCCTGCAAGGGAACGCTGAAGTAGGTGATGC
TGAAAGCATGTTAGACGAGGCCGCAGATATATTTTCTACAGCTGCTGCTC
T
>Unigene415_Chinese_fir  size 316  gap 0 0%
AAAGCTGCATTGATCTTTCAACCAGGTACAATATATTGAATCTGTTACAT
GGCTTACCTGCCATGACAGAACACATGTAATACGGCTCTGGCAATTCCTC
AGAGTTGCAGGGCCTGTAAAAACTTGACCCACATTTTTATTTATTATTTT
ATATTGCAAACCTACTACTGATGCACAGAAGCCATGATGGAGCTGGCACC
GAGCGGCTCTCATTCTATTTACATACTAAATCACTTCATTTGGAAGTCAA
TTTCTTGTTTACACACATACACCATTGTTTTCAGTCGTCGAAGTTGAGGC
GAGATTTGTAAGTGGC
>Unigene416_Chinese_fir  size 1710  gap 0 0%
TGAACCTTATCATCAAGGTGATTCCTATTCAACTCCTTTGACACATTGCA
GAGACAAATTATGCTCTGCAGGTTTCAAACCAAATCCTAGGACCTGCCAA
TGCCAGATACCATATGAGGGCACATTTACATTCAGGGCTCCCTCATTTTC
AGATCTGAGCAATGCATTAAGATTCAAGGAGTTGGAGAATTCACTGCAGA
CAAAGTTGGGTGCTGATTCAGTCTTTGTTCGGTCCCTTCAGAATTATTTA
AGCGCTGAAGTGCAGATTTTTCCTGTAAATATAACTGTCTTTAGACGATC
AGAGATTATTGGGACAGGTTTTATGATGGGCAGCCAAAACTATAAAGCTC
CAAGTTCATTTGGAACTACTTATTTCATAGGCAATACATATTTTGTTGAT
AATTCAGTGCAATCTAACAACCTGAGCTCGACTACAATAATTATGATGTC
GATTGGAGCAGCTGTGTTGATTATGGTGATTGCTTGTATGGGGTTTTATG
CCTTGGTGCAGAAAAGAAGTGCCGCTAGGGAAATAGAAATGCACAGACCC
TTTGCTGGCTGGGAATCCAAAGAAGAACAAGGTACAAGTGTTCCAAACCT
TAAAGGTGCCAGAATGTTTTCTTATATGGAGCTAGAAAAAGCTACAAATA
GATTTGCTGAGATGAATGAAATTGGTTCGGGAGCATATGGCAAGGTTTAT
AAAGGGATTCTGAGCAGAGGTGAAATGGTGGCTATAAAAAGGGCCAATCA
AGCGTCTCTGAAAGATCGAAAACAATTCAAGAACGAGATAGAATTGTTAT
CGCGGGTGCATCATAGAAACATTGTGGGACTGCTTGGATTTTTCTTTGAC
AAAGAGGAACAGATGCTGGTGTACGAATATATATCAAATGGAACTCTCAG
AGAAAGTATCCATGGTCAAACTGGTATTCGTCTCGATTGGAGAAGAAGAA
TTCTTATAGCATTGGGGGTTGCCAAGGGTTTAAACTATCTCCACGAGTGT
GCGAATCCGCCCATAATACACAGAGATGTCAAGTCCACCAATATATTGCT
GGATGAGAGGTTGGTTGCCAAGGTCGCGGACTTTGGTATTTCTAAAGTTG
TTTCCGATGGCGGTGTGCGTGCTGGAGGTCAAAGCCATGTAACAACTCAA
GTAAAAGGAACAATGGGCTACTTGGATCCAGATTACTACATGACACTACA
GCTTACAGAGAAGAGTGATGTCTATAGTTTTGGTGTTGTATTGCTGGAGC
TTATTACTGCACGTTACCCTATTGAAAGGGGTAAAAATTTGGTTCAAGAG
GTCAAAACGGTCTTGGAATCACAGGGAATCAGAGGCTTTCGACATGAATT
TATGGATCCAGTTTTAAAGCAGTCTATGTACTTGACAGGCTTTGAAAGCC
TTTTAAATTTTGCCTTGTGTTGTGTAGAGGAACTGCCTGAAAATCGACCC
AGCATGAATATAGTAGTGAAGGAACTAGAAGCGATTGTAGAAAATGAGAG
GATTCTTAATTCTATATCAACCCGGATTTGATGAGCTAAGGTCAATATGG
CAGTCGCAGAGTAGTAGAGTCCAATGCGATGTGTGTTGGTCAGTATATTG
TGATGTTGAATACTGCAACTTCTTTCCATTCGATAACAAAAGAGCCAACA
AATCAGCAAACAAATCTTGGGATGCAGGATGTGAGAATAAAAATAATGTA
TTTAGGGTGC
>Unigene417_Chinese_fir  size 1170  gap 0 0%
CATAACATAGGCTGGTGAAGTTTATATTTTATGGTTTGCTCGGCTAACAT
TTGGGAAGGTCAGGAGGAGGCGGCTCCAAAGTTGCCAAGTAACCGGGACC
GTTGTTCACCACAAACACCGTATTTAATCCCCATGTTAAATGATCATCAA
AGTGACAATGCATAAACCAAACACCTGGATTGTCAGCTTTAAATCTGATG
GCAGCCCACCCATTCAAAGGGACCCCAATAGTATTCCGCAGGGGGGGATC
GACCAAATTAAATGTGAGCGGATCTGTTTGAGCATTATAGTTACCAAAAC
CCTCTCCCACCACATAAAAATCATAACCATGAAGATGCATTGGATGATTA
TCTGCCTGGAAGATATTCGTTCCCTGGAACACCAACTGAACTGTATCATT
AAAATTCAACACTTTCACTTTTGTACCAAAAGTTGCCGCATAGAGACTTC
TCGGGATATTGTTGCCAGTATAGTTGAACACAACTGGGGGATTTGAAGGA
AAATCTGTGGTAAAGACGCCATTAATGCCGAAGTAATAAGCTTGCAGTAT
GGCGATAGTTGGCATCACAAAAGATACATTGTTCATGCTGGCAGTTATTC
TGGTGTTGTTAGGCGCGCCACAAGTCCTGCCGGGTGCGCATGGAAGTAAA
CCCAGCCCTATTGTTGTGAAGATGCTCTTATCTATACTCTTTGGAACATC
TACCGGGTGCTCCGCTGAGGCTAGGCTTCGTAGTGCCCGACTGAATCTGG
TCACAGTTGCTGTGTCGTTATACACTGGAAGCTGTGGGAGGATTGGGGCG
GCGGATGGTTGAGAGCTCATGTAGTTTAAAATGGCCGTTGTTGTGGTGTT
ATCAAAGTTTCCTACTGGTTGTGTGGTGTATATGCTGGCGGCTATGTAGT
ATTTGCCTGGTGGTTGGTTGGCTGTGAGGAGAACATCTGTAGTCTGGCCT
GGGGTTATAAACATTACATCTGTTGTGTATGGCTTTGTGTAGGAAGCGTC
CGTAGCGACTACTGTGACATTGTGTGATGCTATCTTGAAAAACAGGTGAC
TATTGACTGCAGCATTGACGATACGTAAAAGGTAAGTTTGTCCCTGCTGT
ACAAACAGATTGGATGTTCCTGATGATGAGCAAGGATAGAGATCTCCTGG
CTGACCATTGATGAGAAAAG
>Unigene418_Chinese_fir  size 477  gap 0 0%
CTCATCCCACCATTTGGATAAAATTTTGATCTCACTATGGTTTTGAGCTT
GCAAAATATTAAAATCTAGTATGGCTAATTCCAGAATCTTCTTCCTTCTC
TCACTTGAAATTTCATTAACTCCATCCATGCACATGGAAGCATTAATGTC
TTGTCTAAATATTTTGATAAAGTTCCATGCCTCCCATCTTGGAACTCTGC
ACTTCCATGGATATTTCATAACATACTCAACCTCGATTAGAAGTTGGCTT
TTGTCTATTAACTCTTGGTTTTCTTCAATTGCTCGTTGTAGGCATGTAGA
AGCAAATATTTTGGCTTGTTTCAAGATCTGCTCCCTTGGAAAAGAAATCT
CAGAAGCTCGATATAAACTCAATAGGCTTCTTAATTTGGATTCGTCTTCT
TTAGAGTTCTCAGGATAAATGAATTGTCCTTTTCCATCTTGAAAGTTTTG
AAAAACATCTGGAGACACATAATATCC
>Unigene419_Chinese_fir  size 1890  gap 0 0%
GATAAGAACCCTGGATTTTACTCCTAACAATGCAATTGGTAGATGTTTGG
TATATAAGATTTCAGTATCTCCTCGTTTGGGTTACATCATGGAGAAAGCC
AAAGATTATTTCAAACAACATCGTTTGATAGATGAAAAGATTTCAAAGTT
TTCTAGTTTGAGGACTCAGAATGAGCCTGCTGTTCCTAGACCAGGATTCT
TTTTTGTGCTGCCAACGGTCCCAAAAATTCCCTTTGACACCATGTTCCTG
CTAAATGCTCTTGTACACAAAGGCATTGTCAATTACCACAGGCTAACACC
TGAGTTTTATAATTTGTTGAATCCCAAAGTGACGAAATCCGAATTGTCCA
CAATAGCACTGAGGCACATGCTTTCCTACACCTACCCAATTTTTGATGCC
TTCGAAAGACTAAAGACTGTACTTAGGTGGATTTCAAAGAGCCCAAAGCT
TCTGAAAAAACCAAAGATTGCTGAGGAAACAGTTGAAGTTAGGAGATTGG
TCATTACTCCTACAAAAGCCTACTGTCTTCCTCCAGAAATAGAGCTGTCA
AACCGTGTCATAAGGCACTTCAAGAAGTGTGCGGATAGATTTCTGCGAGT
AACTTTCATGGATGATAACATGGAATCCATGTCTTCAACGGCACTGAATG
TGCCTACGGCACCTATTGTTAGAGAGGTGTCCTCTAGTTCTCCGGCACAT
AGAACTGCAATTTATAGGCGAGTGAGGCAAATTCTGCATAATGGATTTGA
GCTCTGTGATAGAAAATATTCATTTCTAGCTTTTTCTTCTAATCAGTTGA
GAGACCGCTCTGCATGGTTTTTTGCTAGTGAAGATATTGATGTACATCAA
ATTAGGAGCTGGATGGGGACCTTTCCTAAACACAATGTTGCCAAGCATGC
TGCTAGAATGGGTCAATGCTTCTCTTCCACCTATTGCACAGTACAGGTTC
CAAGAGCAAAGCTTGAAAAAGATTTTGAAGACATCTCAAGGAATGGTTAC
GAGTTCTCTGATGGTATAGGAAAAATCACGCCTGATCTTGCCAGGGAAGT
TGCTCAGAGATTACAGTTGAATATCAACCCCCCGTCAGCCTATCAGATCC
GGTATGGTGGCTACAAAGGCGTAGTAGCAACTTGGGAAGCTGAACCTGGA
AGCAAACATAAGCTGTCATTGAGGCCCAGCATGAAAAAGTTTGAATCTCG
ACATGACATGCTTGAAGTAATCACCTGGACACGTTTCCAGCCCTGCTTTC
TGAACAGACAGATAATTACTTTGTTATCAGCTCTTTTAGTTCCTGGCACT
GCTTTCAATGAATTGCAAGATTCAATGTTGGATAAGCTTAGTCAAATGAT
TGAAAATGTTGAAGTGGCATTTGATATATTAACCACATCATGTACAGGAG
ATCTACAAAACACTGCTGCTATGATGCTAAGTGCTGGTTTTAGACCTCAA
ACAGAACCACATTTAAAAGATATGCTCTCTTCTATAAGAGCTGTCCAATT
AGAAGAGCTTCGTAGCAAATGTAGGATTTTTGTCCCTGATGGAAGATGGT
TAATGGGCTGTTTTGACGAAATAGGGGAGCTTGAATATGGGCAATGTTTC
ATACAAATTTCGAGCCCTCCCCTAGAAGGCTGTTTTCTCAAAAATGGATC
AAGCTTTGTAGAAAGGAAGATAAGCCCGAGAATTATAAGAGGAAAAGTGG
TTGTGGCAAAAAATCCTTGCTTACATCCTGGTGATGTCCGAATCTTAGAA
GCAGTTGATTCTCCTGGATTGCATCACTTAGTTGATTGCTTAATCTTCCC
ACAGAAGGGGTGTAGACCTCATCCTAATGAAGCTTCAGGCAGTGACCTTG
ATGGTGATATCTACTTTGTTTCTTGGGACTCTAGGCTCAT
>Unigene420_Chinese_fir  size 753  gap 0 0%
CCTGGATGAGAAAATTGAGGGCGGATAATGAGGCTACGCTCGCAATGCGT
AGACGGTATGTGTTGCCGCTCTTCACTGAGAGAATGTGAGGCGCGCATTG
TGTGTGGGTTGCGTTGCAGGTGCTGCTACTATCTGCAGAAACAGCGGAGC
AGTTGAATTTTCCTCTTCCCTCTATCAACAGCGACTGAGGCTCCCCGACC
CAGACGAAGGGATTGGAAGAGAGGCCTACGGCCTGCTCGTATGTGCTCGT
GTGCCACCAGTCATTAATAATGATGCTCAACTCGCCGTCGTATAAGAAGG
GCTCTTTTCCGGCCGGATCGACAATTAAAGATCCATACAAACCGGCAGAT
CGCTGCAGTCCGTAGTGACCATGATAAAAGTATGTTCCTGACCTGTCTAC
AATAAATTTATAAGTGTAAGTCTCGCCAGAGTTGATAGCACACTGGGACA
TGGACGGCGTTCCGTCGTTCCACGGGCTTCCGATCTGGCGAATGCCGTGC
CAGTGAATGACGACATTTTCCGTTGGCATTTGGTTCTCCAATTCGACTAC
CACGGTGTCTCCACTCTGGGCTCTGATAGTGGGACCAGGGTATTGCCCAT
TGATGGAAATAACCGGGAGCTCCATACAATCAGGCGACCAGTTCTGATAA
TTGATCTTCCACTTGTGATAGTGTACTCGTCCTTGGCACATGGGTGACAT
CAATAATGCGGCCATACCGACAAACAGAAACCACGAGGCCCTGTTCAGCC
CCA
>Unigene421_Chinese_fir  size 256  gap 0 0%
CAGAGTGTCAGAAGGTGCTCCCAGCAAAAGTACCTGGTGGAGAGCCATTG
CCAGAAGGGATATTGTGGCTCCTCTTAACTGGAAAGGTACCAACCATGGC
ACAAGTGTCAGCATTAGGGAAGGAACTTCAAAGTCGTGCAAAAGTACCAG
ATCATGTCTTTAAAGTCATTGAGACTCTTCCTATGACAGCCCATCCAATG
ACACAGTTCACAACTGGCATCATGGCCCTTCAGGTTCAAAGTGAGTTCCA
AAAGGC
>Unigene422_Chinese_fir  size 458  gap 0 0%
CTCACTTCTGGATGTTGTCTTCTGTCCTCCATACAATCGTAAATCTTTTT
TATCAAAGTTTTCCTTGCCTTAAATCCCCTTGCAAAAGCAGTTCCAGGAA
TATTGATGGGGAAGCAGAGGACCGCTCCCACGTATTCGTCAAAAGCTTTA
TATATATCTTGCAACTCCTCAGCAGGGGGTAAATCCAGCAATTTTTTCCC
CATTAAGTTAAGAACAAGCTGATGACACTTGTGCTGAAGAGGGATGTCTC
TTTGTTGTTCCCATTTCTTCATGCCAGTGACAAACACATTCTGTATGTCT
TCCATGAAATCAGACTCCAGATTCTCGTGCTTCAACAAATTCACAGCAGT
TCCATGGAGTCTTCTCTGTAGATCTCCGTGAACATTCAGCAGACCAAATT
TGCCTATAATCTTTGCTGTAGAGCTGGGATAGTTGGCTTGAAACAACCTT
CCCTCGTT
>Unigene423_Chinese_fir  size 1871  gap 0 0%
ATAAGGCAGGTTCATTTAAATACTATGATCCGCATTGGAGGGGTAGTGAC
TAGGAGGTCTGGAGTTTTTCCTCAATTGCAGCAAGTCAAGTATGATTGTA
ACAAATGTGGCACTGTTTTAGGACCTTTCTTTCAAAACTCCTATTCTGAA
GTGAAAGTAGGCTCTTGTCCTGAGTGCCAATCGAAGGGGCCATTCACAGT
TAACATAGAACAGACAATATACAGGAACTATCAAAAATTAACACTTCAAG
AAAGTCCTGGCATTGTACCAGCCGGCCGGCTTCCTAGGTATAAAGAAGTC
ATTCTCCTGAATGATCTTATAGATTGTGCACGCCCTGGAGAGGAAATAGA
GGTGACTGGCACGTATACAAATAACTTTGACATGTCTCTAAATACCAAGA
ATGGCTTTCCAGTTTTTGCAACAGTTGTCGAAGCTAACTATGTTACAAAG
AAGCAAGACTTGTTTTCTGCCTATAAACTCACTGACGAGGATAAAGCAGA
AATCCAGAATCTCGCTAAGGACCCCCGCATTGGAGAAAGGATTATTAAAT
CTATAGCTCCATCTATTTATGGGCATGAAGACATTAAGACTGCAATAGCT
CTTGCTATGTTCGGAGGGCAAGAAAAGAATGTTAAGGGAAAGCATCGTCT
AAGAGGGGATATAAATTGTCTCCTCCTTGGTGACCCGGGAACAGCAAAAT
CTCAATTTCTTAAATATGTGGAAAAAACTGCTCAGAGGGCTGTATATACG
ACAGGAAAGGGTGCCTCAGCAGTTGGGCTTACAGCAGCAGTGCATAAAGA
CCCTGTAACACGAGAGTGGACTCTGGAAGGAGGTGCATTGGTCCTTGCTG
ATAGGGGTATTTGTTTGATTGACGAGTTTGACAAGATGAACGATCAGGAT
AGGGTGAGTATTCATGAAGCTATGGAGCAACAAAGCATCAGCATATCCAA
AGCCGGAATTGTAACGTCATTACAAGCACGGTGCTCTGTTATTGCCGCAG
CTAATCCAATAGGAGGAAGGTATGACTCGTCAAAAACATTTGCTCAAAAT
GTGGAGCTTACTGATCCTATTCTCTCTCGTTTTGATATACTTTGTGTTGT
GAAGGATGTTGTTGATCCAGTCAGAGATGAGATGCTTGCAAGATTTGTTG
TTGATAGCCATGCCAAGTCCCAGCCAAAAGGCTCTAATATGGAGGAGGCA
TCCGCGAGAGTTTCTCAAGATGATTTCTCACCTGTGGGAAATGCTTCTGA
TCCGGAGATATTGTCTCAAGATACATTGAGGAAGTATGTCACATATGCAA
AGCTCAATGTCTTCCCAAAATTACATGATGTGGATCTGGAGAAATTAACA
CATGTATATGCAGATCTGAGGCGGGAATCTTCGCATGGTCAAGGAGTTCC
AATTGCAGTGAGGCATATTGAATCAATGATTAGAATGTCTGAAGCACATG
CTAGGATGCATCTTAGGACTTATGTGGCCGAAGAGGATGTAGATATGGCC
ATCAGAGTCCTTCTGGACTCGTTCATTTCAACCCAAAAGTATGGAGTTCA
GAAAGCTTTGCAGAAGAGTTTCAAAAAATACATCACCTACAAGAAGGACT
ACAATGAACTACTGTTGCATCTTCTAAGAGGGCTGGTCAAGGATATATTA
CGTTTTGAGGAGCTGGTGTCTGGCACCAGAACTCGCCTCAATCAAGTTGA
GGTCAAAGTGCAAGATTTAAGGAATAAGGCACAAGAGTACGAAATCTTCG
ACTTGAAGCCATTCTTCAACAGTAGACAATTTGCAAGGGCTAATTTTACT
CTGGATGAGGCCGAAGGGGTCATTAGACATCCCATTGCCTGACAGTTTTT
GGTCATTGCTTTCTTTTTCTT
>Unigene424_Chinese_fir  size 2609  gap 0 0%
TCTGGTTCTGTTTCTGGTTCTGGTTCTGGGGGGTGTTTTAATACAGCGAC
TGGGCTTGTTGATTCATCTGGGCTATTATTGTGCTGAATACTTCCTGATG
ATGATTCAGACTCTGAATTTTCGTCTTGGGAAACAGGCTGCAAGCTTTTG
ACGTTGTGATTTTCAGGAGTTGCATCTCTGTTGAAGGGCAATTGAGATTT
TGCCTCATTCGTATCATCATCCCTATCAATTACCGAAGCGTTTTGGTTAA
TGGGTTGAACAGGAGGAATCGGAGTGGCATGTTTAGCATGAACCTTTGAC
GAGATTCGATCTGTGGGCGCTTGACGCAAGGCAGGACGAGGAGATCTTGA
GACGGTTTCTTTCGCCTTATTGCGGACTGCTTTCTGTTTCTCTGGTTTTG
AAAGCACCTTGTTATCATTATTGACCTTGGAAGTTTTGTCGCTCCTTCTC
CGCTTGATCTCCTGCAAAACAGAAGGAGATGGAGGAGGAAGTTGTGACTT
TGATGAATGCTTCTGCGCGGCGCCTTTTTGAGGCCTCTGCTTTGGGCATT
TAGGAGTGCCCTCAAGATTGTTAATGCTGTTCTTCTTCTTGGATTGTCCG
TCATTTGCCGGTTTGCCCAATTCAGATTTGTTCAAGCTTTTGTTCTTCTT
CTTGGGTTCGGTGCTCTTGACAGGATTGATCTCTGGATGCATTTCTGTTG
CTTTTAATGGGCTCTGGGCATGCCGCTGTCCTGCACCACTGGAATCAGCA
TTGACGGGCTTTATAAGAACTATATGATCAGATTGGGAAGATGGTTCCTT
GGCAACAAATTTATTGCTGGACTTGCTGGGCCTCGCTTTTTCTTCAAGCT
CCTGCACTCTCCTCGTGCTCACGGGCTTCAAAACTACAGTTTCCCTGTGA
TTTATATCATGCTCCACCTTTTGCTTGGATTGGTCGGTGCCAGGGCGTAA
AAGCCCTTTTACTTCCATAGTCTCCAGAATCTGTTTCAATGTTTTGCGCT
CCTGTTGTGGGCTCTCCACTGAATGCAATCGCTTTAATTTCTCAGACAAC
TCCTCTTGAAAGCTCGGTTTGGGTGGAACCTGCTGTTTCATTCGTTTAAG
CGCAGCCATGATAGTATCCTCATCTTCTTCCCCCTTTTTAGCATGAACAT
CCTTGCGTACAGAATCCCTTGCCTGCACAATTTCCAGACTTGGTCGACGA
ATCGAATCCTGCAGCCTGGGCTTCTCGGGCTTTAATTCTCTGCCTCCATC
TAAGGATCTGCTTGAATCAACTCTATTAGGAACTGCATTAGCCGGCAGGG
GCAATGAATCTGCAGGCATCTCATCCAACCCCATTAGTCTTGCAATAACA
TTAGGAATCCTCTTCTTATTGACGACCTGTAGAATTCCAGAATTCCCCCC
AGAATTTGAATCCGCAGGCCTGAAATCGATATTATTATCACTACTCTTAC
CATAGAGCAATTTCTGCCTATTAAGGCTAGCTCGAATTGCATCCCTAAGA
TCCCGATTTGACGATTTCCCCATTTCTCTGCCATCTAACGACATCCTGGG
AGGCTCTTTCCATCCGTCAAAGGAATTTCTGGGAGCTTCCTCCTCTTCTT
CCTCCTGCTGAGAAAACGGCACAAATTCCTTGAGATCCACAGACTGTCGG
CGCCTTTCCACATTCTTCAAACTTCCTGTAGACTTCTGAAGCCTGGCCAA
AATCCGCAGAGACTCCTCTAAATCCATGGCGCCCTTCAACAAATCCCCGT
CTCCGTTATCTCGTCTCTTCAAAATATCACCGAGCTTGAGCGCGTCTTTT
GAAATCTGTAAAAAAGAGGTTGCCTGTGCATTGTTGTGAATAGTCTTTGC
ATCGACCTCGCCCAGGTCGAAGGATCGATTCTGGCGGCGGTGTTCCTGAA
ATTTTCTGATAGTACTCGAATTAGTATTATAAGCTGCAAGAATGTGCATG
GAATTGGCGAAGGCGCCAGGAACTCTTTCATCATTTGCATTCTGATGCCT
GGCGCCAATTGCGCTGGATGCCGCGGCATTTATATTTATTGAATTGACCT
TGTACCTTTCTTCCTTTCGTTGCTGACGATCATAATCTGATATATTAGTA
TTAGAATAGTAACAGATTGCCAAATCTGGAATAGGCTTAACTGGTTTGGA
GGATATGAATGTCTCATGTACAGCAGAAGCCAGCTCATGTCTTCCTCTGG
ACGCTTCTCTCGAGTCTCTTCTACGCCTGCTACTGTTCCGCCTGTCATCC
CACGCGTATGCTTTGTCCCCGTCATCTTCCCAACTGGACCGGACATTCAC
GACTCGCTTCTGATGTACCTCTATTTCTTGACGACTCGCCTGAATGCGAT
AAGATGATCCCCGCTGCTCTTTGTTATTCTGTTCGTCGATGAGCCCCAGA
AGTCGCTTCTGCAAGCGTATATCCTCAACCAGTTTCTGATGGAGTTTTGT
ACTCATTGCTAATTCACAGAAGCCTGAACAATGTACTTTTTCAAGACTCT
GCTGAATGAATATACACCAGATTAAGACATATATCCAACGGTGCTTGTTC
CCGCCAGATGCTTGCAGCAGCATCACCAGCATCCATTACCCTTTCCCAAG
CTCCTCAAC
>Unigene425_Chinese_fir  size 366  gap 0 0%
TGGAAGACTTGATGTCTCTGTGCACCACTATTTGTTCCCATCCTTCGTGA
AGATACAACAATCCTGCACCCACGTCCCCCAGAATTGCGTACCTTTGAGC
CCATCCTAGCACTCGAGAAGGATTCCCAAATATCATCTTATCCTTTGGCA
TGAAGTCATACACTATGAAAAACTTTTGTCCCCGCTTGCAGTAGCCTCTG
ATTTGCACTAGATTCCGGTGCTGGAGACGACCAAGACTTGAAATCTCTGC
TATGAATTCCTTCACTCCTTCACTGGTCTCTCGCAAGATAGAGATTTCAC
AGCAACTTGGAGGCCATTAGTGGGAAGGATTCCTTTGTAAACCTTGCCAA
ACCCTCCAAACCCTAA
>Unigene426_Chinese_fir  size 544  gap 0 0%
TTCAATAATCCACAATCATAGTACAACTTAGGATTTATTGGCAAACATAA
TTTAGAGAGAGAAATGAAGTTACTGCAACTGTGCAATAATATTACAAAAT
TCCAGTTACAATCAAAATTTGTTACTACAATTCTCCTTGATCATAGTAAA
ACCTCCACGGCCACGACCAACATTCACAATGGACAAGTCACATTGGCATC
AGACAATCCTTGCCCTTCGGACCATGTCATCAGTACTAACTAGATGGCTC
TACAAAAAGAAGCAAGCGTACTACTATTGATCTTGTTGTAGAGCATATAA
AACTGCATTTTAAATAAGAAGCTTCTCGATGGCATCCTTAAGTTGTTGTA
TTTGTGATTTTAATAGACCTCCCTCATTAGTTGTCACAGAACAAGCAATG
ACAGGCCGATCGAGACAACATGCAAGACCTAATGCCTGTGTTGACGGTAC
AAACACATATGGCACATTCTTATCTTCAGCCAACAACTGTAGAGGGAGAA
GGATCTCATGAGCCGCAGTATCAGCTGCCATAACAACAAACTCT
>Unigene427_Chinese_fir  size 1463  gap 0 0%
CTGCCTGGAAAGAGCAATTATGGCCAGAACTGGATAGTGTGCTTCAAGGT
GAGGATGATCAGCCTGTCTGCACTACTCCATACATGGCTGTTATTCCACA
GTATCACCTTGTTAAGCATGACAAAGATACAGCAGTGAAGGAACCATATA
CTGCTGAAATTAACGATGGCGCTAATCATGATGTTCATAACCCCTACAGA
GCCACTGTTGTCATACGGAAAGAACTTCATACGCCTCTATCAGACCGCTC
ATGCACTCATCTTGAATTCGATATTACTGGATCAAGCTTAAATTATGAGG
CTGGGGATCATGTTGGAGTATATGCAGAGAACACCACAGAAACAGTTGAA
ACAGCTGCCAAGCTTCTCGGGTATCCTCTTGATATGATAATATCCCTCCA
CAAAGAAACTGAAACAGGGGAGCCTGTACCTGGATGTAGTTCTCTCTCTG
CCCCTTTCCCAGGCCCCTGCACTTTGCAGACAGCATTAGCACGATATGCA
GACCTGCTCAATCCACCTCGTAAAGGTTCTCTTCCAGCATTAGCAGCATA
TGCATCTGATCCGAAAGAAGCAGAACGTTTAAAATACTTATCTTCCCCAG
AAGGAAAGGATGAGTATTCCCAATGGATCTTATCATGCCAAAGGAGTCTT
CTAGAAGTTCTTGCTGAGTTTCCATCACTGAAGGTTCCGCTAGGAGTATT
TTTTGGTGCCATTGCTCCACGTTTACAACCACGTTTCTACTCCATCTCAT
CGGCCTCAAGCTTTGCACCAAACAGAATCCATGTTACATGTGCTCTAGTC
CATGGTCCTAGCCCTACAGGGCGTATACACCAGGGTGTGTGCTCCACATG
GATGAAGAATTCGACCCCTTACACAGAATCTACGGGGAACTGTAGCTGGG
CACCAATTTTTATTAGGAAGTCAAATTTCAAGCTTCCTTCGGATCCTATG
GTTCCAATCATCATGGTCGGACCTGGCACAGGCATTGCACCGTTCAGAGG
TTTCCTGCAGGAAAGAGCTGCTCTGCAAAAATCTGGATTGCAGCTCGGGA
CAGCCGTCCTCTATTTTGGATGCAGAAACAGAAAAATGGACTTCATCTAT
GAGGAGGAGCTAAACCAATTTGTTGAAGAAGGCATACTATCTAGATTGGA
CGTAGCCTTCTCCAGAGAAGGTGCCCAAAAAGAATATGTACAGCACAAAA
TTCTAAAAGAGGCTAGCTATATATGGGAGATCATTTCTCAAGGTGGCTAT
TTTTATGTATGTGGTGATGCAAAGGGGATGGCAAAGGATGTTCATCAGGC
TTTGTTGAACATCATTCAACAGCAGAAGTCTGTGGATAGCAGTGAAGCAG
ATTCGGTATTGAAAAAACTTCAATCAGAAGGAAGATATTTAAGAGATGTA
TGGTAAATAAACCCTTTAAAGGGTGTCCGAACAGTACAAGTGCTATTATA
TAGGCTACTTGGA
>Unigene428_Chinese_fir  size 1045  gap 46 4.4%
TGGAAATGTTTGCTGACATACCATCGGCTAGCATGGAATATCTTGTCTAA
AAGCCCTGAAGTGATCCCACTGGCAGGATGGCAGGTTCAACTTATTGCAT
GGGTTTTCGTCTGCTGGCAATGGAAGCACCTCATAACCACTCTTGTACAA
AATTGGCACGATCTTGGGGTTTTAAGAAAGTGGATTATGGTAAATGATAT
TCAGAAGGGTGAAGTTATAGAGGAGAATAGTGGGCCTTCGCTGAGAGAGA
TTGTTGAGCATTATATTGATGAGAGGTGGCCAGCTGACAAGAAGAGCGAC
AATTTTCAGGGAGATAGCGCCACAAGAAAGAGGGAAGACACCATTGATAG
CGAAGTGGGTATTAACTGCAGTAACAGAATTGAAGTAGTGAAGACAAGTG
GCAGCCTGCCTGAAAGAACAATTTCCAAGGACGAGGATTCAAAGGGAGAG
GATTATCTCAAGGATGTGATAAGAAAGGTTTTACAAGAAGAGGAGGTGGA
GGATATGCTGAAAGTGATCATCGACAAAGTTTTTAAAGAGAAAAAAGAGC
GAGAGAAACAGCTAAGAGACTCTAAAACTTCATGTGAAGAAGAAAACGAA
GGAGAAAGCTCTCTGCAACAGGGCACAATGGTTAAGGAGAATCAGAAAGC
TTCACATAAAGCTAGAAATAACGGCAAAAGTAAGGCGAAGGATGAAGAGG
AGGAGCGAGAATGGAGGAAGCTGAGAGAAACATTGAGCCGCTACAATGTT
TCAATGGATGGCATTCAAGCCTTCCAAAAATTTAGGTTCTTCTGCGAGCC
TGGAGATCTTCCATGGCCATTGCCCAAACAAGCCTAAAACGTCACCTACT
ATTCGTATAGGTTACGAATTTAGGCAGGCCCTCGTCCCGTGGATTTTTCT
AATTTTAAATAAATTATATTGTTTCTGTAATCTACANNNNNNNNNNNNNN
NNNNNNNNNNNNNNNNNNNNNNNNNNNNNNNNTGACCTCTTAGGATTATC
TCTGATGTTTACTTACAGAATTTTAAGGTATATTTGTTGCCCACA
>Unigene429_Chinese_fir  size 900  gap 0 0%
GGCTTGTTTGGGCAATGGCCATGGAAGATCTCCAGGCTCGCAGAAGAACC
TAAATTTTTGGAAGGCTTGAATGCCATCCATTGAAACATTGTAGCGGCTC
AATGTTTCTCTCAGCTTCCTCCATTCTTCTTTTTCCTCCTTTTCATCCTT
CGCTTTACTTTTATATGAAGCCTTCTGATTCTCCTTAACCGTTATGCCCT
GTTGCAGAGAGCTTTCTCCCTTGTTGTCTTCTCCATATGAAGTTGAAACG
TCTCTGAGCTGCTTTTCTCGTTCTTTTTCCTCTTTAAAAACTTTTTTGAT
CATCACTCTTAGCATATCCTCCACCTCCTTCTCCTCTTGTAAAACCTTTC
TTATCGCTAATTTGAGCCCCCCTTCAAGGTCGTCCTGTTCCTTGTACTTT
CGCTTTTCTTTCTTGGACCTCTGAAGCCCTTTTATTTTTATGGAATAACC
TCGTTTCTTCTGTCTTTCTTCTTTCAAAACCTTTCTTACCACTTCCTTGA
GATAATCCTCTCCCTTTAAATTCTCCTCCTTGGAAATTGTTCTCTCAGGC
AGGCTGCCACTTATCTTCTCCAAGAATTCAATGCTATTACTACAGTTAAC
ATCCACTTCTTCATTGAGGTTGCCATTTGTCTTCTCCGCATCCGCTTCCT
CACTGGAGCTGTCAATGGCGTCTTCCTTCTTTTTTGTGGCGCTATCTCCC
TGAAAATTGTCGCTCTTCTTGTCAGTTGGCCACCTCTCATCGATATAATG
CTCAACAATCTCTCTCAGGGAAGGCCCACTATTCTCCTCTATAATTTCCC
CTTTCTGAATATCATGTACCATGATCCACTTTCTTAAAACCCCAAGATCT
TGCCAATTTTGGACAAGAGTCGTTATGAGGTGCTTCCATTGCCAGCAGAC

>Unigene430_Chinese_fir  size 312  gap 0 0%
TTAGATATAAAGCATGCAAAAACTGTGCCGATCTTACACTTAAAGGGTAA
CATAATTTTCCTGAAAAAGCTTCTAAGTTGGGAAATACATTACTCTGATG
CCTACTGCCCTCAGCAGGTTGGCATGCTTTCTGGAAGAAGTGTTAAGATT
GCAATATTTTTATAGAACTAGATATGTACTAAATTCCAATACAACTCATA
CATATTTGAGCTATAAATATGTACAACTATCGTGACGTATTTTCATCCGG
CCAGTTCAAAAACTTGCAGCCTACCAAAGAGGAAGGAAGATATTCTTGCC
TGATTGGGCTTG
>Unigene431_Chinese_fir  size 376  gap 0 0%
CCCAACAGCAATTGAATGTTACAATAGTAAAAGCTGGTTCACTTCGACCC
AAAAAACCTCTTTTATCTCTGGAAATTACAACTCTGTCCAACATTTTCGA
AGAAGAAATGTATGTTGGTTTCTCTGCAGCAACAGGAACTGTCGTTGAAG
ACCACTGTGTCCTCGCTTGGAGCTTCAGCACAAATGGATCCGCGCCTGAC
CTGGATATATCTCATCTTCCTTCCCTTATTGAGCGCAAGAATTCCAACTC
AAGACTTATAGCCGGTATTACTACAACTCTAGTACTTGTCTTGTTGCTTC
TGATTGTAGCAGCGGTTTTTTGGTGGAAGAGAAACAAGTACAGAGATATT
AGAGAAGAATGGGAGATGGAGTATTG
>Unigene432_Chinese_fir  size 322  gap 0 0%
ACAAAACGCACAATTGATGTGCTTTTCAGTTATTATGTGGGAATTCACGG
AATTATCTTTGCTGTGCTATTTTCAGTGAAAGCAATGTGGTGGGGGTGGG
CTTTTCTTGTTCTTGTCTCTGCATTCATTTTGACACGTGTGTTATATCCA
ATAAACATAATTTATAAGCTTTTGAGTTATTATATGGGAACTTATGGAAT
GATCTTTGCCGCAATATTTTCACTGCTAATAATCAACATTAAAATGCTCG
GTGCAATATGGTGGACTTTCCCTATTCTCACGGCTATGATTTCAGCAATT
GTCATTAATCTCTTTCGCCATC
>Unigene433_Chinese_fir  size 635  gap 0 0%
TGGCCATAAATATGCTGAGGAATCTATCAATTTCCTGGCAATGCAAGCTT
CAACGATTAGGTGCCACATGTTTCCCACTACTGCACTTGAAATAGGATTG
CTGCTAAGGCCATCAAAGCTCCCAGATCCACAGTTAAGGCTAGAAACCAA
ACTTTTGGCTTTAACAGCAGCCTGATTGGCAGCCAAGACTACAGATTCAG
GGGGTTTTAACAGTTCATCAAACTGTCCAAGAATTTGAAGACTTGATACT
AAGCCTGCATGCCTCGTACCTAACCCCGTGACTTTCCTTTCTTTGTCATG
TTCATGTGCATTTGCAATATTTCCTAACATATTATTCTTGGCAGCTTGAA
GAATCTTATCTTCTTCCTCAATAATAGAAACAATAACCAATGGTGTAATA
CTCAGTAGAATGCATAACCGCGAATCTAGGTGGGGTATAGGACCTTCGAT
GGGATCTCGTTCCCTTTGAACAAGCCGAAGAGCTGCAGTCCAGAGACCTA
AAAAAGTCTCTTGCCAACTTGCACGATTTACTGCTTGGAGAGATTTTGTC
AGTTCTGCTAGGATCTCAATAGTAGATTTAGCTGGAACTTGCCTTCCATC
CATTGTATCTTCCATAAACAAATCAAAAGGAAGCC
>Unigene434_Chinese_fir  size 288  gap 0 0%
TTGGTATGGCTACAGTGGAAGGTTGAAGCCCTTGCAGAGGTTGGCATATA
TCAACACCATAGTTTATCCTATTACTTCCTTGCCATTGATTGCATACTGT
ACACTGCCTGCTGTCTGTCTTCTTACAAATAAGTTTATCATTCCCGAGAT
TAGCAACTTTGCAAGCTTATGGTTTATTTTACTCTTTATATCTATTTTTG
CAACTGGTATTTTAGAGTTGCGCTGGAGTACAGTTGGAATTGATGAATGG
TGGAGAAACGAGCAGTTCTGGGTTATTGGAGGGGTATC
>Unigene435_Chinese_fir  size 389  gap 0 0%
CTCTCTGCCTCATAGACCATCTGATCCACGTAGCTCTTGAGCTTGTTGAC
CCTGAGAGCCTCTGTGAAAAACCGGAACTGCTCCTGCCTTATAGAATAGT
CCACATCAAACACCACACCAGGGCCAAAAGTAGGCACATTGAACTGATAA
ACTTCCTGCTGGCTCAAATCTGACTCTGGTGCCTTGAAAAAGTGTTGAGA
CACCTCGGGGCCAATGAAAAATGTCACCTTTTTTGTCAAGAGCTTGATGG
TAAAAACACTACCCAGTTTGGGATACTCTTCCTTGAGCAAAATAACTGGG
CCTTTCAAAAACTTCAGGAGGCCTCCAACGATGGGCCATGCAGATACCAC
TGGCGGGAGATTTTTGCTTGATCTAGACCCCAATAACAG
>Unigene436_Chinese_fir  size 359  gap 0 0%
GAGGGATTTACGTTGTCGAGAAAACGGGCAACGATGGCTTCTACTGTCTC
GTCGTCGTAGTTGCGCTGGTAGCGGAGATCGTAGCGGAAGTAGAGTTTGT
GGAGGCGGGGCAACGGAGAAGCGGGTGATGAGTTGGTCGCAGAGGTTAGG
GGTCGCGGGTTCGAAACACGACATGTCTAGGACCTGACGCTCCTTGTACA
GGTCGCCTGCCATTGAGGCTAGGGTTTTGCAGGAGGATGCTAGGCTCGGG
AGATCTTTCAGAGGGAGGTTTTCTGCTATGCGGATTATTATGGCGTTGGG
TAGGTCTGGTAGCGTTTGCCTTCGAGGCTTTGCCATACTGGTTGGGGTTT
GGATTCGAG
>Unigene437_Chinese_fir  size 834  gap 0 0%
AAAGCTCTTTTTCATCATACAGTGGCTGCTGAACTTCAGATGAAAGAGAT
GTCCCACCTTTCAATTCTTTATTTCCAGCCATATGCAAATTTCTCACTAT
TGTCCTCCCAATGGCAAGTCCATGCAGTTCATCATTGGCGTAATGATCAG
AGACTCCAGAGGTCTTACAATGCACCAATGCACCACCTAAATCCTCTGCA
GAAACTTCTTCTCCAGTTGCAGCCTTGACAAGTGGAGGTCCAGCTAAGAA
AATAGTGCCATTGCCTTTAACAATCACACTTTCATCTGCCATTGCAGGAA
TATAAGCTCCTCCAGCAGTGCAAGAACCTAATACCAAAGCAATCTGTGGA
ATTCCTGCATTTGACATCTGTGCCTGATTGTAAAATATTCTTCCAAAATT
ATCTTTGTCTGGAAAAACATCTGCCTGTCTTGGAAGATTAGCACCGCCAC
TGTCAACAAGATATATGCATGGTAAATTGCACTCTGCAGCAATTTCTTGG
GCCCGAAGATGCTTCTTAACAGTTATAGGATAATAAGTCCCACCCTTAAC
AGTAGGGTCATTGGCTACAAACATACACAACCGTCCATTAACTGGCCCTA
TGCCTGTGATAATCCCTCCAGAAGGTAAAGGCTCGTCATACAACTCATGT
CCTGCAAGCTGAGATAATTCGAGGAAAGAGGAACCAGGGTCCAGCAGGCG
ATCAATGCGCTCCCTAGGAAGCAGCTTATTCCTCGATCTGTTCCTCTCTA
CTGCTTTAGGCCCCCCTCCTTCCAACACCTTGTCAATATTGCGCTTAAGT
TGGGCTATAAGGCTCTCCATAACCCCAAAATTTT
>Unigene438_Chinese_fir  size 964  gap 0 0%
GAAGAATTTTTTTCAACAAGCTTTTACAGTTTTCATCAATAGCAGGATTG
CCTGCAGTATCAAGTTGTCTAAGATGCAAGCCCTTGAACATTAATGTTAT
TTCCCAAGAACATTCAAGATTGTCCTGCTCCATGTCTCGACTGAACTCTT
TGGTGCTTGCAGATGAATTATTTAGAACAGAAGGAAAGGAATACCTCATG
GTGTCAACAGAATGTGATCCAATTTCATTGTATGCAATATTCAATGCCCT
TAATGTCCTTATTAGTCTCAAAGGCGCAAGTGCAGTAAAACTGGACAGAA
GATTGTAACTAAGATTCAAGCAAGATAGCAGCTGCAGAGCTTCCAGTCCA
TCTATTGACCGAAGCTTGTTATGACTGATATCCAGATTCTGCACCCATAG
TAACTGCTCCATGCGGCCAATTCTGGACAGTAATAATCCATTTAATCGTA
ACCATATATTTTGTTGTCCATGTGAAATGAAGTCTATATCAACTGACTCC
CAGATGTAATCCTGTAGCTTTTCTTTGCTGCCAGTTACCTGATCAAAGAG
AATCAAGCTGCACTGGTCCTTGTAATAGTTGGCATGCGAGGGATCAATAT
CAATTAACTCATTAAACAACTGCAAAACCTCATCTGTATTCGTTCTTATA
TTTCCTAACATTGAACCACTTGATAGCGTGTCCTGAGCCATCAACAACCT
CGCAAGTGTAAGCTTTGCCCACTTAGAATCCATCTCAATTTCAAGTAGAT
CCCTGAACAACTTAATTTCCCTCTTCAATGTTTCATTATGCCATGATCTT
TCTGGATTATAAATATCCTGGTAAAATTGGGACACTGTGGGGAACCTATC
CTGACCAATGTCCACAGGAGAAAAGATTTCACCTTCCCAAGCAAGTTCAA
CGGTCTCCAATTTCCCTAACATGTTGTCCGCTGTCGCCAGTTGAACATCC
AAACTAAAATTCAG
>Unigene439_Chinese_fir  size 420  gap 0 0%
CATCAGGGAGAGACCTGAAGACATTTCTTGTGGTTGCAGGAGGTTTGTTT
ATTGCTGCTATAATTGGCAGTTGGTGCAACTTTTTAACAATATTGTACAT
AGGGTTGGTTGCTGCACATACATTGCCTGTGTTGTATGAGAAATATGAAG
ATCAAATAGATTCATATATTTATGATGCTTTGGATAAACTGAAGCGGCAT
TATGGGAGATTTGATTCCCAAGTCCTTGGGAGGATTCCAAAGGGTCCTTT
GAAAGGAAAGAAATCTCTTTGAGGAGTATGCCTAGTTTTTATTGTTGGTG
TGACCTTTGCATAATTTGCAATATTGATTTTAAAGGGTTGCATAATTGCT
GTGTAGCTTCAGTGCAGTAGATTTTGTTTCTGACAAGCTATTACTTGCCA
ACCAGTTACCTTGTAAACTC
>Unigene440_Chinese_fir  size 1500  gap 0 0%
CTCCTAAAATCACCAGGTTTAGAATCTGGAGATGCAAGCGCCAGAATTGT
ATTTGCCCTATCTGCTGCTGATACACCTGTGGTTGTGCCTACTTTTGCAT
CCACAGTCAATGTAAATGCAGTTAGAAGTTTCTCATCATTTTCTTTGTCC
GGTACCATTAGGGGCAGTCCAATCCTGTTTAGATCTTCTTCCTTCATTCC
AACACAAACAATTCCAGTTCCATGCTTCACAATGAAGGCCAATGCCTCCG
GGGTTACTGAGGATGCCGCCATAATAAGATCCCCTTCATTCTCCCTGTCT
TCATCATCCACTGCAATAACAAGCTTCCCTTGTCTAATAGCTTCAATTGC
CTCAGGGATGGAGCAAAATCCCTCTGACGGGCAATCAAGATCACCATCAT
CTTCACTAACAAAAATTTGATTTGTTTCCTGGGTGATTTCTGCATCCAGT
GTATCAAATGCAATTGTGTCTGTGTCTAACTCAGTTGATGTCACTAGACC
TTTCCCTAAACCAATCACACTAACACCACTAGGTGTGACCAGATTTCCCA
TTTGAATACGTGCCTCATCAACCCCTCCAGTGTTTTGCAAAGATCCATTT
CCCGCCACACATCTACATTTTAGAAATGATGCATTCTTCTTCAGAACTAG
AGACGACTTTAAAATAGTCTTTTGCAAAGCAGACTGCTCGATGGAGTGCA
ATCCTTGAAAAACGGCAACAGTGTGTTTCTGGCTCCTTATGGGGCTTATC
TTTACCCCAAGCGAGGGGTGGTAGGGCAGTTGCATAGTATTCATCATCAT
CGTCCTCACAATGAGCCCAAGATTTGACAGATAAAGTAACCTTTGTTCAA
AACTGTGTGTCCTTCTTAACCTCTTTGGTATTATCCTTTGTCTTACTGTT
GCTCTTCTTCTTCTCACATCGGCATCCTCCTTCAATACTCAAAACACTTT
TGCGTGCTTTGATAATCTTTCTGAACAGATAAATATCTTGTAAAAAAACC
TCTGAATTGACCAATATCTGAACTGGGTAGATTTTTGTATACTGATTATT
TCTAAGAATTCAACAATATCTAAAAAATCCCGTTTCCCTGCAGATGGGTG
GATTTCTGTATACCGATATTTATTTCTCTGAAATCAGAAATATTTATGAA
AAAGCTTGTCTGTGGATTTGTTAATGAATTCTCCCTCCTACAAATGCAAC
TGAGACCATAAACCAATGTAGATGTAAATCAATTTGATATTACGCTGCAA
AACAATGAACTATGATTGATTTACTGCATTTGGACAGGAACAAAATGGGT
AAATTGATTTTTTAAAACTCAAAATGGGAATTGCAGAGAACCCAAATAAG
AATCCAATCACAAAATTTAGCAATGCAGATTTTTACTGACCTAGTACCAT
ACCAATTGAACAAAATACTAAATGGTATTGTGGGGATTTCTTTCAATAGA
ATCAGCGAATGCAGGATGAAATTGGAAGAGGATTAAATTTAGAATAAAAT

>Unigene441_Chinese_fir  size 391  gap 0 0%
TACAAGGCAGCAAGCTTTAGCCTCTTAAGATTGGCCTGAAAATCTTCTTC
ATTTGCATGTGCCTTGAAAGCATCATAGTATGGCATGTTCTTGTGACTCA
GAAATCTGTTTCTATACACTTTCAGGTCTGTCATTTCTTTTCTCTCCAAC
TTGGTTAGTTCTTCCTGCATTTCAGTCCAGTTCTGCCTGAGCTTATTTTC
ATGCTCTCCTGCCGCTTTCAGGGCAAGTCTAGCCGGAGTGTTCTGAATCC
CAAGTCCAAGGGCATCCAGTTGGATTTCCATGGCAGAAGATGGTGCCCCT
TGTGATAAAGGAAGCCCCGGAAGCCCTTCCAATTTGACAATGTTTGTGTT
GGCTTGGAAGACTCTGCCATACCCAGTGTGGTCTGAGATAG
>Unigene442_Chinese_fir  size 1581  gap 8 0.5%
ATCGCTTGTCATTGCACACATTGAATATATAATGAGGAATAAACAGACTG
AATGTTTCAGACTCCTTTAAGAAGTATCAACAAATTTTGAAATGTTGTGG
CAAAACTGAACTCAACGTTCCAAAGCATATACAATGATGGCAGGGTAAAC
CTCATCCATAACGTATGATTCTGAAAGCACTTGGGTCAACTAAGGCATCA
ACTTGAATTCCTTCACAACTATCGATTTCAAGAATTGAAAGCAATTTTTT
ATTGCTGCACTGTGTTCAAGTATTAGTCATTTCACAGATTCCCCAAGCTT
GAAAAATGGAAGGAATCCATGGGACTGGTTCATTGTTCAAAATCAACATG
GAATTTAATGCATTCCAAAGCTTCACACAAATGTTTACTTGCATCAGGAA
CCCGAATTCTGCATTGTATAATTTTTTCTTAATTTATACATGGTGTTCGG
CACTTGGAAACTTTCGATGAGATTGAAGATAAACTCCCTTACCTTTCCTT
CNNNNNNNNATTCCCAAGGCAACACACTTCCTCTCATTCGGGGAGGTCAA
GAACACAGAAGAAACTGAAGGATGCCTCTGTCTTGTACTCATTGCAGCGA
GACTACCTGACAACCGACAAAAGGAACTTCTTAATCTCTTTTTCTCTCCT
TCATATGCTGGATAGTCAGGCTCATGTCGAACAGCAGACACGTGAAGACC
CTCTGGAAGTAAACAGTTGCAGAGTGACCCAATTTTTGCAAGTCGGTTAA
CCCAGCCTGGGATAGAGTTTCCAGTCAATCTCATACAGATATCATTACAG
AAGTGGTTACAGTTCTTGGCAATGAGATGATATGTATCTCCATTGTAGTT
TCCAGCATGCTGTTCTATGAATTCTCTAAGCTCAGAACGACTGAGAGTTG
TAGTCCCAATAAATACTGATTTACGAAATGTAAAACCTGGGCACTGACGA
GGCTCCACCTCAAAAACACCACTTGTAGGATAATCATGTGCCCCAAATGC
ATACTCAACTCCGTGTACTTCAACTCCTGAATGGAAAATTCCTAGTCCAG
CCCAATAAACATACCCATTCATGGGTGTGAGATCATAGACATTTAGATAA
ACTGGAACACCCTCCTCTATAAACCTCTTACTAGACATCTTAGAGAACAC
ACCGAACCCACATTTATTGAATCTGAGTGGTTTCGCCACATTACAGCTCC
AATCCTGATGAAGGTGCCCAGCAGGTGCTGATGACATGGCTCTTCTCTTC
CCATCCTTAGACTTCTCCATGTTTTCTGCTGTTGGGTGTCCACCAAAAGG
TTTCAAATCAGTTCTTCATGACTGCAAAGGGGATCCCAATACCGGGGGAA
AAAAAAACCACTTATGGGTGTCCTCCAAAACCTCTCAGATCAGCTCTTCA
TGACTGTAATAGGTAACCCGAAACCAAAAAACAGAAGTCCTAGGAGTCTA
ACTCCCAAGTCCTATTTCTTGTACTAGTTCAGTCCTATTTTGGATTTCTG
CACAGCTGCTTCTGCATAGTCAAATTTTTATATACTGAATCACAATAAAT
TGCAATAACCTTCATCTCGGTTAGATTCATG
>Unigene443_Chinese_fir  size 775  gap 0 0%
CAGAAACACCCTTCTGAGAATTGCTGTAGTGGAAAATTCCTGTACCGTTC
AGAATAGAACCAGTGAAACGAGTAGATGCAATTATGTAGTAGTCCTGAGG
TGGTTGATCTGCAGTAACCAGAACAGAGTAGCTCTGACCAACATGGATGT
CTAGAGAATCATAGAGGTTTTGGAGAGTGTGAGATCCCTCCACTTCTACA
AGCTTCATTTTGTGACCCTGAATCCTGAAATTCAGAGAGGATGACAATCC
CACATTTGATATCCGGAGACGATATGTTTTTCCTTGATTCACTGTCAATG
AGTAACCATTTGGGCCTCGGCCATTGATAAGAACGCCATCAGGATTTCCC
AGAGATCTACCGTATTCAAGCCTTCTCCTAAGGACAGCATGATTGCCTTT
GTACCAGTCGCCTACTAGCAGAGTGATGTCACCATCAGGATTGGGGAATG
GAACAGGGATTCTGGGCCTACTAACAACATTAAGGCCTCCAAATCCTCCT
GCTGCCTTGTGGAAGAACAGTGATGGAAAATAGAAATAGCTGCCTATCTG
ATCCTTGACCTGGAACTTGTATGTAAAGTTTCTTCCAGGTAGAATGGGGC
AGTTGGTTCCAGCAACACCATCTTGCCAAGAGTTTCTCCTCTGTTGTATC
CCATTCCATGATAAAAGGAAAGGCTGATTTAACTTATTAAATACATTAAT
AATAATGTTATCATTCGTCACACTGTCAATCTGAGGTCCAGGGAACTGGC
CATTGATAAGAATCCCCTGCTGAGG
>Unigene444_Chinese_fir  size 1971  gap 0 0%
CGTTAAATATCCATCGCTAGTTTAATTAACAAGTATTTACTCCTTAGATA
TCCAAAAAAAATCATTACAATTATTACAATTAGTAGGAAATCGATTGAAT
ACTAATAGAACTTTTGGGGATAAAACTCTAAATGTAAACAGCAGCACTTC
TGTCTTTGTTAGCCTCGTGCCAAAAATGACGATCCCCAAAGGTTAACAAA
AATAATCCCCCATGAATTCCCTTCAATCAGCAAGGCTACACGATATTTGC
AAGAAATTTTTTCAAGCAATTCAATGGCCTCAGTTGCTTAATAATCACCC
TGTAATGCATCAAAAATCCTCCACTTTTACAGACACATCGAATGAGATGG
TCCCCTGTTTGAATATAGTTGCACATACGTCGAAGTGTGTGCCACTGGCC
ATTTTCCAACATGACCCAGTTTTGGAAAAATGTACGGAACCACTAAATTG
TGCTTTCACCAAACTGATGTCCATTTTCACATCACCTTACAACCAACATT
CTAGCTCTGAAAATGGGAACTGCGTTTCTATTGTATCTTACAAAATATTT
TACTCAATAAACTCAGACCGTCCTGATATGAACTGTGCCATCTTATGCTC
AAGTACAGACATATTAACACTGAAAGCAGTATGATTGTCCAAAGCTGCCA
TTTTCAAACCCCTTTCAAGATACTCCCCAGATTCCGTAAGCCTTCTGCAG
AAATATTATGATATCTCAGTGGAGGACGCTCAATCTCAGTGGAGGACGCT
CAATCACAGGTGGAGGCTTGGCTGAGAAACAAACTACCACAACTGTGAGA
TTGTCCCCAGTATTTCGCCGCAGAGCCTCTAGAACTAGCTCCTTAGAACA
ATGTTCAGGGTCATTGTGCTTCATAAGCTCTTTTCGCACCTTACTGACTG
CACATTCACTTGACATCACATCCCAAATGCCATCACATCCGATAATCAAA
AATTCATCTTCCTCTGTGAGAACAACATGTTGAAATTCAGGCTCTGAACT
GAGAGGAGAAGGGGTACCTATGGGCATTCTCATATCCCAATCCTAACGCC
CTGGCAACGGATAGATCACCATTAAGATAACCATCATTCGTTACAAAGCC
TCCCAGAGCTTCGATTCGCAATCTCTCAGATAAAAAATTGGGTTTATGGT
CCCTAGACAGTGTCACTGCTCTTCCCCTTCGACACAAAACTGCCCGGCAG
CATTAGCCACTAGAAGACACCTGCCCAAGATTAGCGCTATCAAGACTGTT
GTTCCAGAAAAACTATCAACATCACGGTGATCTGCCAAAGAAAGGTCTGC
CACCAGAAATGCATTCTTAACTGCCTTTTCAGCTGCAATAAAAAGATCGC
CATCTTTTTTCACTATCTGAAGAAAATCGGCATCTTCAAAGACAAGTCTA
AGAAGATTGTTTCGAACAAATATTGCTGCATCTGCACCACCATGTCCATC
AAATACCCCATAAAAGGCATTTGGTTTTGGTCCCTCGAACGACAGGCCAA
GATGCTCTGACAAATCATCAATACATATGTGCTCATCCTCCATACATTTC
CTGTGACCAATGTCCGTGCAACTGCCTGACCGTATTGTTGGCACAAACTG
TGCCTTCCCATTCTCTAACGAAGAGTTTGCCATTAAATTGCCAAAATTCA
TCTGCGTGTCAGTTAGGTTTGGCATGGATTGAGAAGAGAAACAATCTAGA
ACAAGGGCAAGGGCTTGAACTTCACCCAGCTGCCAACAAATTTCCTCCTT
CAAAGTCAGGGAATTGTAGGCAATGTCTACAACAGTACACAAATCTCTTC
CTGCAACAATTTCGCCTTCTCCACCAAAATATCAAGAACAATAAATAACC
TACAAATTCACAAAGCCTTTCTCCCGAGGCCAAAATATCCCCCACAACCC
GCCAATTTGTCTGCTAAAAAGCTCTATTACAATCTGCTAAAATATCTCCA
ATTTTTTTTGCCTTCGCTGTT
>Unigene445_Chinese_fir  size 1117  gap 0 0%
CATGTTAATTGCTAATATTCTATTTTATACAACTATCTTCTCATTCTCAT
ATACCTGAGGATTCGACGACAATGCTTGTTCCCACATTTAGCTATTTGAG
TATAAATTAAAGCATACTTTACTACAAAAGTATATTTAAATTATACAAGG
ATCTACCAAGTATAGTGAGTCTCCTCACTCCTCACAAAGTGAAGCTAGCA
GGACTTGCGCTTCACCAGCTACTTGGTCAGCCTCACTAAAACTTACAAAG
ACAAACAAAATTACAAATATAAATTTGAATTTGACCAAATAGGATAAAAA
GTTGGCAAGGATGCAATTCATCCGCTGCTACCAAGATGATCTGTACATCA
GCAATATTATTTTGAAAATGTTGGAAATATTTTGAAACTGAAATGTGCTA
CTTGATTGACAACCCTGCCTTCAAATATTTACAAATTTTTCAGGCTTATC
TGGACCAAAATGTTGAAAAACCAGGTCTACATGGATATTAATCTCAGCTT
GTAGAAGACCAATCTTTTTTCCTACCAGCAAGAATACGTGAAATTTGTAA
CCCTCTACTGAAGGCCTGATTGAACAGTAAACGGGTTTGAAATTCTGATA
CGAAAGGAAACCAAGCTAATATAGCAATTGGTGTAAAAAGCATTAGTCCC
AATAGATATTCAAAACCTCGAGCAAGGGCACGAACAGAGTCCCACATTCC
AAGGTGTTGAACTAGAGGCCTGCAGGCTTGTCCAATCTGGAGCAAACCCC
ACCCAGTTGGCATAAATGCAAGGAAACACGCAGATAAGTCTGCTACTGTC
AACCCGCAGACAACAAAGAGAATTGTGAGAACTGACATGAATCCAATGAA
AAGAAGCCCTTTGAGAAGCCGGAACATTAGCTGAAATTCTGCGCTGAACC
TCCTCCTTCCCATAGATACAGTCTTCAATACCAAGAGGACAGCTCCAATA
ACATGCCAAGATAGCCCATAGACCAGAACACTACGATTCTCATGTGCAAT
ATTTAGGTGGTAAACCAATCCATATTGGTAGAGGAAGAATCTAAGTGATA
AGAGTATCTCCCAAATTCGTCCTTGCAAGCCTGAATACTTGAGATGCTCC
TGTTCCTCATCCCACCA
>Unigene446_Chinese_fir  size 513  gap 0 0%
TAATACAATATCTGTGCTTCTATGATACACAACAGATTCAGATGTGAGCC
CCTTACCAGGAATTTTGTCAAGAAAAACTGCAACTTGAGTTTCAGAAGAA
GGAAGAACAGTTACTGGAAAAATTGTGTTACATGGTGAAGAGATTGCAGT
AACTTTCACTTCTGGTGCTGAATCAATAGTGTCCAGAGACTGATTCTTGG
AAGCATGTGGTGTGCTAGAATTTCCATCGTAGCCCAAACCAAATGAAGGA
GAATCAGTTGCAGTCTCCACATCAGAATAACCGTAGCTGATAGAAGGAGA
GCCCACTATGTTCTCCACATCAGGGTAACTATAGCTGATAGCATTATTGA
TCTTATGCAAAACGTGAGGCCTGTAATGACTATCTTTCAGCCCTTGTCGT
CTACCCCTTCCAGAAGTAGAAGCAGTGGGTCTCTGAGTATCAACAGGGCA
CGGCAGGCTCCTTCTACCACTTTCTCTTGAATTGCCGAGAGGCTGCCACT
CTGCTAAAGCTCC
>Unigene447_Chinese_fir  size 255  gap 0 0%
CAACTCCATAAGGTATTACGCTAAAATTACTAAAAGCCTCCAAATAAGGC
CTATTCCTCACATAAATCCCCACATCCTCAACCATTAAAACTACCATTGC
CAAAATCTCCACAATATCCGCAAAAATGCTGAAAGGGGCCAGGTGGGTCA
GCGTTCGAATCGCATTGAGACCCAATTGAAAGGGTAAAACGGCCCAAATG
AAAATCTTGTTTGCCTCCAAACCCAGTATCTTAGACCCATGCAAAGAATG
CTCCT
>Unigene448_Chinese_fir  size 279  gap 0 0%
CTAAGTCTTCCGACGCCTAACAAATAATTGTTTTAGACCGGAAGATCTAC
AACGTGTTTTTTTGGCAATAAGAATCCACTTTGAAGCTCACAGATCCAAA
CAGATCACGTGCAAACTGAGCAGTTGGTTTTGGCCATGGCTTCCGTATCT
CAGGTTCTCCCAAAACTTCACATTGCCACAAATGCAGGCCATACGAAAAG
TGAATCACATCCCCGCTTGTCTATCTCCTTGGGTTCTGCCAATCCAAGAA
GTAATTTGAACATACAAAAGAGAAGATTT
>Unigene449_Chinese_fir  size 988  gap 0 0%
GAAGAAAACACAGAAATTGACAACTTCGAAAAACATAAAACTCTGAAAAA
TCTTCCTCAAGTAAGAAAAACGCTCTTTCTTCTAAATTCCTCTGTTCCTC
CAACCCTCGGTGTTCATGAAGTTAAACAAAGGAGAGCTTGACTGCCACTG
CTGGGATTGATCTCGAAGATCTCTGTATTGTTGCCACCAATTCATGAAGC
TACTCCCCTCCATGAAGACCTCATCAGAAATACTGCGAGCCTCGATCATT
CTCCACACATAACGTTCAAAATTATCTAGGCTTTCTATCTGTGGGGCATT
CATGACTTGATGTTGAAGAGTTTTTAAAAGGCTTCTTCCACACGAGCCCA
AAACAAGAGTCCTCAGTTAAGGATGCAAGGCCTCCTACCTCTACCTGTGC
GAGTTTGCTCTTTTTCTCTCATCCATTTCTCAAGTACCTCGTGGCGGTGG
TGCCTAACCCCTGGTGATAGATAGTTTCCACTATTCCCATGTCTGCCATC
CTGTGCATAGTACTGTGCAATGTCCAGAGGCTCCACAAGTTTCCTATATG
CATTGCCTGCATTAATCCATTTATTTTGGGACTGGAAGTCGCTGGGTAAT
TGATGCTTTTCCACCATCTCAACTATCCCATCCCAAAATAATGCCAATTT
TATTCTACATTCATCTGGTTTGAAATCTCTCCTGTCATTTTGAGGTTTGA
AAGCATCATAGTAGCCAGGGCCCTTACAACACAATTTGTACCATTCAAGC
TGTGCCATATAACTTTGGTTTTTGCTCAACTCAAAATTTAGTTGAGCAAT
GTTCGTGTCTTGCTCGTTTTTCATCTCCCTGGCTTCTCTGAGGGCAGTAA
GTGCATCATCATTCTGAGCCCCAATGCCAATTGCTTCCAGTACGAGTGCT
ATTCCTATCTCAAAGGAGTCGTCTGAGACAAAGTTTACAATTTGCTTTGC
ATTTTGTATGTTTTCAGTGATATCTTCCAACAACTTGC
>Unigene450_Chinese_fir  size 256  gap 0 0%
ATCTTCTACGACCCTCTTCCTGGAGAAGTTTTTCTTGACAAAGCCTCCGA
TATTTCTCCAAACACTGAATTCACAAATAGAAAGATAAAGACCAAGAAAT
CCATATCTGCCATGGAAGCCGATGGAGAGCTCAGATTCCTTAAAAAAACG
AGGGTCTCCAGTTCAGAACCGTGGTCGGAGAGGGTTCTTATGGTTTTACG
GCCGGAGATAGCTGATCCACAAGTTATTATGTGCAAGGAATCAAGTGACG
GAGAAA
>Unigene451_Chinese_fir  size 320  gap 0 0%
CTGCCATAATAGCGAGGCTGATTTCATTTCTATTTCTTGTCACATCCACG
GCTAATTTAGCAGAGATAAGCTCCACTAATACAACCCCAAAGCTGTAAAC
ATCAGCAGCTGAAAGCATTCATGGTACTCAGGGTCAACATACCCGGGCGT
GCCTTGTGGAGCAGTGGTAACGTGTGAGACATCCACAGGCACCAATCTGG
AAAGGCCAAAATCTGCAACTTTTGCCCTGAAATTTTCGTCTAAGAGAATA
TTGGTAGATTTCACGTCTCTGTGAAATACAGGGGGATTGACACTGTGGAG
GAAGGCCAAGGCTTGGGCAG
>Unigene452_Chinese_fir  size 600  gap 0 0%
ACCAAGGTTAATAACAAATGATCCCTTCACGGGTTTAATATCAAACCAAT
TGCCTTCTTTTGTTTGGACTTGAAGACCTCCATTATCATCTTGGTATAAA
ATTGTAAGGAAGCCAAGATCTGTATGACCTTTATATCTCTTGTGAGCATT
TTGAGGCTCTTCATCATCCTTTGTATTAGAATAGTAGTTCATGCGTAAGT
ATCCTTCTAGAAAATTTGCAAAAAGGTCTGATTTATACTGCTTGGACACA
TCCAACCCCAAACTAAGCATAATGAGTTTTATGAGCCTGTGACCAAGACT
TGTCATGTGGGAGTTATATGTGTACGCAATCTCTCCGAACTGGTGGTTTC
CATGAGGCCATAGCTTGGTGGAGATCTGGTTAATTGAATTGGGTAGAACA
CTGTCACCAGGGAAATGCATGCTCTCAGGCAATGGGTCTTTTCCATCAGG
TCCAAAAATGACTGGGTAATAACCTGTAATAGGTATGGGATAAATTGCTC
TTTTCTTCTCCTCTTCTGGCAGGGCAAACATATCTCTGGAAAGACTGTCC
ATCTTCTCAATAAGAGCTGCGTCCACTCCATGGTTTACTACATGGAAGAA

>Unigene453_Chinese_fir  size 2335  gap 0 0%
GATTTTGTTTGTATTAGTGCTTTGAGTCGGTTAAACCGCGCGCATCTTTA
AACACGAGCAGAAACCCTATGGAACACTCTCTGATGGCGGTTTCAAAGTC
TGCTGCGTTGTTTTTCTTTTTCTAATGCAAGTTAATGTTTGAATTGGATA
AATTTAGTCGGGAGCATAATTTAGCGGAATGGATGGAGGGTTTTCGGATT
TGCCCTAAACTTTTGCCAGCGTATGGTCGGGAAGCTTATAGGGCTGGCGA
CGTTTTTTTTTGTCGGTGGAAAAAGATGGGGACTTGATCGGGGCATGCCG
ACTCACGGCAGTTTTACGCGGCAGGACTTGCAGAGTTCTGGTAATTGAGG
CGGTTTTGTTTCTGTTAGATTGCAGCGCGGTTTGAATTCAGAGGGTTTTG
CTGCCCCAAGGGTTTCTACATTTTTCAGGAATTGAAGTTTAGAACGATCC
TTGGCAGGACAATTTGTACATCGTGGAGGAAGCTCTTGTGAGATAAGAAC
TGGTGGAATCATGGAAACCGTTCCCTTGCTCAACGGGGAATGGTCTGTTC
AGGCCTCTCAATTGGATAGGGTAGAGGATAGGGTACTTGACAGGGGGGGT
GGATTCATGCTTTCAGCACGGTCAGTCACATCTTTGCAGCCTCGAATTGT
GTTAAGTAAACGGAAGTTTGAGGATTTGGAGGGTGTGGTAGATTCTTCTG
ATTTGATGGGGGTAAGACCAAGGTGGGAAGTTGGACAAGATAGTTGGCAA
GAGAGGAGACAGACGATGGTTCTGGGTGATCAGTTTGAAAATTGTGAAAT
TGAGAGTCGGACAATGGAGGACAATGGTGCATGTGTAATGAATTGTGTTG
TGGAGGAGTCTACTTCTGATAACTCTGTTCTGCAGGGGCTATGCGAGGCA
GAGGTTGCAATCCACTCGGACAGTCTTCATGTAGGAAATCAAGTTATGAT
GATGGATGCTGAATTTTCTGAAGCGGAATCTCTGAGAACAGCAACTGCTG
ATGTTCGTAAAATTCCATCTTCCACATCCAAAGATGATGAGACCATGGAG
TTGTCGACCGCTCAGGAAGAGGGAGAAATTCTCATGGAATGCTCTACTCG
GGGCAATCAATCCATTGACTACAATTTTGATTATCCAACATCCGCTAGCT
CCACATTGATTGACAAGGTAGAGGATTCACTGCAAACAGTATCAGATGTA
CTGGAGGGTGTCTCGCGACTGGCTGATAATGAAGAGCATAAAGAGCAATG
TGCGGACACAAGGGAATTTGAATATGATGGCAACTACATTGATATCCTTG
GAAAGGAGAAAGAGAATGATGAAGATATGGAAAGCTCATTGAGCAAATGC
TTAACTGAGACCCTAGAAGTTTCTAAAGTTGGCCATACGGAAGCTCTTTA
TGCTGGAACTTCAAGTTGCTCTAGTTCCCAAGATTGTTTTGTTTTAAACG
AGTCCACAAACAGTGGTGCTTTAGTAAAAGAGATGGATAGTGATGTTAGT
TCCTCTGAATCAAAGTTACAGTTCTTTGTTAGGACCATTCTAGATGGACG
CACCATAGTCCTTCATGCCAGCTTGAGTGATACAGTTGATTCTATTCACA
GGATGATCCAGTCGAGAACTGGGTTACCCTCATATGAACAGCGTCTCATC
TACTGTGGAAAGCAACTGCAGCAGGATCAGACTTTGGCAGACTATAATGT
TACCAATGATGCAATGCTTCATTTGGTTGGTCGCATGAGAAGCACAGCAC
TTCCACTTTCATGGCGGCTTGTTAATGATTTAGTGGGCATTATCTGGTTG
TTATGTGGCAAAAGTGATAGACCAAATATGCTACAGGATATGGTCCGTGA
CCGAGTGAAAGAATTTTTGAAGATGGCTGCAAAGCCAGTACCTCCTTCAG
ATCATATGCAGGTTTTTCAGCTTGCAGGAGCTGCCCAGGCTTTGGTGATG
TTACTCCTTTCCCCCCTAGATAGCAATTCCAAGTGTGCAGAAGAGTGTAT
TAAGCTATTTACCTCACCCAATGATGAGTATTTGCCAAATCGTGTTCACT
GCTATTGTGCTCCGATTCTTTTGGACTTTTGTAAGTTGCTAGCTCATAAT
GCTCCCAATCACAGTTTATACCCGGTCTGCCGTAGCTCTCTAGCATCTCT
GCTTGACACAATTGGTGCTGCCCATGGAAGCCCTTATTTTAATGAAGCGA
GGGCATCGACTATTGTACAAGAATTTTCTCCTTTTGTGAATGAGCTGTCA
ATTAGGCTGTCATCAAGTTTGCACCGGACTAAAAAGGCCTGTGCTCTTAA
AGATATTACTGTAAATAATTTGCTACCTCTCAAAG
>Unigene454_Chinese_fir  size 302  gap 0 0%
ATTGTCTCCGACTGTGATTCGGTCGATGTGTTATACAATTCACAGCACTA
TGCACCCACTCCTGAAGATGCAGTTGCTGACGTGATAAAAGCTGGGCTAG
ATCTGGACTGTGGATCTTTCCTGGGGAAGCACACAGAATCAGCTGTGAAA
GCAGGCAAAGTAGACGAGTCCCTGCTTGATCAAGCTCTGGTCAACACCTT
CACTACATTGATGAGACTTGGCTGGTTTGATGGGGATCCTGCCAAACAAC
CATATGGGAACCTGGGACCCAAGGATGTGTGTACTGAGCAGCACCAAGAA
CT
>Unigene455_Chinese_fir  size 1116  gap 0 0%
CAGCTAACAAGTATAATCAGAAGGTTTATAAAATACATACGATAAAGCAA
TATAACCATGACATTGATTCAAATCAAGTATGAGAGTAACAGTTAGAATC
TCTCAGAGAATCATATCCTTTCTCTGTCTAATCTAAACAAACATTGTTAA
CTCTGGACGACTGTACACATTATTAGATTCGTCTTCTAAACTAGGATAAG
CAGCCACAAGCCCATCTTGAGCTCCAATGTAAAGTGAATTATAAATCTTC
CAGTAGACCTCACGAACTTTTCTTGCTGGGTGAAATAAGCCTTGGAGACA
ATAATTGAGAACAACTGCTGCTCCTAAAGCAACACGCATCCCTTCAATTG
CTTCCATCACAGCATTTATGACATGAGGTGATGTCTCGAATATATTTGGC
CATACATAATTTAGCAAGTGTAGCAGAGCATCCTCACAGCCAAGTCCTGC
AACACCTAAAGCCATGTGCTTCACTGCTGAAGCTGATGTTTGCCTATGCA
CAAGATCTCGGTCCATAAGTGCATCTTCAAGTAACGGTGTCACAGCATAT
ATGTAATCCTTCCCCATCTCCCCTATATATTCAAAAAGAAATGAAAGTGA
CTTAAGAACACCATTTTGAACATTCAGCTCTGGCACCCGATATTCATTCA
TGAGGGCCGGCAGAACAGTGAATGGAGAACAAGTCTCTGCCACTATAGCA
ATAGCTACTGTCGTACAGACACGGTTCTGACGTTCTTGGACCTTTAAATT
ATTCAACAAAGTGGCGAGCACATCCTGTGGTCCAATTGCCTTTGCAATGT
ATCCAAATGTATTCACTGTTGCCCTTCGAATCCCCTTCTTATGGGCTTTC
AACATCTCCAACAGTTCAAAGCAAATTCTCATCCATTCTCGAGCAGGTAC
AAACTCTGCTCCCCTGTCAGCAATTCTTCCGACGAGATCTATACAATTCT
CCTGGACCTTTTCGTGTCTATTTTTCAAAATTGGAGTTAAACGGGGTAAC
AAATCTTTAATTGGAGGAGTCATCTTGGTCATACCAATAACATTTACTAT
AGCTTTTAACGCTCCTAGAATGGATCCTAAAACTTCCGGATATTCTTCTC
CCAAGTATTCATAAAG
>Unigene456_Chinese_fir  size 252  gap 0 0%
GGGAATCGAACCCGTGACCTCCGGCAAAGCGTTGGATTTAAAAACCCCAA
TTTTGTTTTCGGAAGTAAATCGCTCTGGCATGAAATTAATGCGCTCTGTA
GTTGTTTTGTGGATGGAGATTTTGTTTGGAGCATTGGAATTTTAAGTCAG
TGTTTTGAATTGCCAAGGATTTTGCTATTTGTCCGCGAGAACGAGGAGTT
GGGGTTTCAACAAATTATTTTTTGGAAAATTTGAAGCCCTTGTTTTCTCC
AG
>Unigene457_Chinese_fir  size 671  gap 0 0%
ATCTGATACATTGCTGCGAGTGGATGTGTCAGCACGACTTTTATCCTCTG
AAGTTAATGTCTCATCATCCGACATATCATCTTCTAGTGACATCTCTCTT
GTCCCATCCTCTTCTTTACATAAGCTTTATATGTAAGCCGAAGAAAAATT
TCACCACTAAAACTCTTTCCAAAGAGACCCCAACCACCTTTTAAGGCAAC
AACTCTATCAGTTGGAACAGTATCTTGTAGACTACCAAGTTCAACCTCAC
CCATGCCCACGGTGTAATTTGTGAGACCAAAATAATCTCTCACTTTAACA
CCCAGCTTTTGTTTCTGTGGGTCAACAACAAGCAACTGGAAATCCTGATT
CCATATAGGAGTGCCAGGAGGACCAATAACAGTAGTCTGGCTATTTTTCT
TACTTTGGATGACTTGTTCGCCTAGAACAAGGACTACATAAGGATCTGTC
TTTCCATATGGAATATAGTTGAGCTTTCGAGCATCTACCAATGTGACAGA
TAATTCTCCAGCAAAGTCTTTGTTGCCTTCCTGAATAACTCCATTTTTGA
AATCTTTTGAATCAGGTCCTATTGCTTGCCCCTTTTGAAAATTCAGCACA
ATTTTTTTTGGACGAACAAAGAGACGAGGTAGATCTTCAGTGAAAAGCTT
AGTCAAAAACATTGAGAGAAC
>Unigene458_Chinese_fir  size 610  gap 0 0%
TTGAGTATGATGCACATAACCTCTATGGCTTCTCAGAGGCAATTGCCACA
CACATTGCTCTTCAAAACATCTTGAATAAACGTCCCTTCATATTGACAAG
GTCTACATTTGTTGGGTCAGGATCATACACAGCACATTGGACTGGGGATA
ACCTTGCTTCTTGGGATGACCTTGGCTACTCCATTTCAACTATATTGAGA
TTCGGGATATTTGGGATGCCAATGGTTGGGGCAGATATATGTGGATTTTT
AGGGGGTACAAATGAGGAGTTGTGTGGGCGATGGATTCAATTGGGAGCAT
TTTATCCCTTTAGTAGGGACCATTCCAATTTTGACACCCCACGACAAGAG
CTTTACTTGTGGGACTCAGTGGCCAAGTCAGCACGCAAGGCATTAGGATT
GCGCTACAAAATATTGCCTTATATTTATACATTGAACTATGAGGCCCATA
TGACAGGGGCCCCCATTGCACGACCCCTATTTTTCTCTTTTCCAAAGGAT
GAGGAGACATATGGTATAAGCACCCAATTTCTCATTGGTCCAGGTGTCCT
AGTGTCCCCTATTCTACAAAAGGAGACAACCAGAGTGACTGCTTATTTCC
CTAAAGGGAG
>Unigene459_Chinese_fir  size 302  gap 0 0%
CAGCAATTCTAGCAGAGGCCAAACCAGGTAAACATGATAACTTGAATACA
ACGTGGTTTTCTCCTTTTAAATGCTCTTTTAATGGAGTTTCGGGGTTTTA
AGGGTTTCTGTCAATAACAGGTTTTGGAAATGGCATTTCGCGTGAGCAGC
CGGCCTCGGACGAGGAAGCCCATTGTTCCTTCGGAGGATCCGAAGACTGT
GTTTGTAGTCATTAAACAGACGGAGAGTGAGGGTGGTGATTCAAGGGTTT
CTGTTCGTGGCGTCCATCAGACTGAGGCGCAGGCCTACAGCGCCGCCATT
GC
>Unigene460_Chinese_fir  size 296  gap 0 0%
ATGTCAACTGAACCAGGCCACTATGTAATTTTTTGGGAGCTTAGTGAAAA
AGTAGAAGAAAGTGTTCTAAATAGATGTTGTTCAATAATGGACGAGTCTT
TAATTGATCCGGGCTATGCTGGTTCCAGGAAAGCAAAGACTATTGGACCC
CTTGAAATTCGTATTGTGGAAAAGGGTGCATTCCGAAAGATTTTAGATCA
CTACTTGAGCCTTGGAGCAACAGTGAGTCAGTTCAAAACTCCCCGCTGTG
TCAATTCTCACCAGGCCTTGTTTGACATTCTCAACAATTGTGTAAT
>Unigene461_Chinese_fir  size 259  gap 0 0%
TGGCCAGTTATCTGTTGATCCACTTTTGGCGGGAGAGAAACAGAAAGGGG
ACTCCCCTATGTTGGCCTCTGGTAGGAATGTTGCCGTCTCTTGTCGTAAA
TATGAACCGCATGCACGACTGGTTAACAGAAGTTCTCAAGGCGACGGGAG
GCACAATGGTTTTCAGGGGACCATGGTTGGCCAACATGGACACCGTCCTA
ACATGCGACCCCAGGAATATAGAATACGCGCTCAAGATCCATTTCTGCAA
CTATCCCAA
>Unigene462_Chinese_fir  size 455  gap 0 0%
AGCATAAAGTACTACAAGGGTTTGGGTACCAGTACTTCTAAAGAGGGCAA
GGAGTATTTCAGCAATCTGGAAAAACATAAAAAAGATTTTGTGTGGGTTA
ATGAGCAAGATGGAGATGCGATTGAGCTGGCCTTCAGCAAGAAGAAGATA
GAGGCCAGAAAGAACTGGTTGAGACAATTTGAGCCGGGGACATATTTGGA
CCAGAGAGAAAAACTTATCTCGTATAAGGATTTTGTGAATAAGGAGCTCA
TCCTGTTTTCCAGGGCTGATCTGCAAAGATCTATTCCATCAGTGGTTGAT
GGCTTGAAGCCAGGGCAAAGGAAAATCCTGTTTTGCTGTTTCAAACGGAA
TTTTGTCAAACAAGCAAAGGTTGCCCAGTTCTCTGGATATGTCTCGGAGC
ATTCTGCATATCATCATGGTGAGCAGAGTCTTGCGAGCACAATTATTGGA
ATGGC
>Unigene463_Chinese_fir  size 315  gap 0 0%
TTTGCTTCAGCTCATCTGTCATGAGATCTTTTATCTTTTTCTTCATCTCA
TCCAGTTCCTTTGTATATTTATTATGGCAAACTTTCAAAGCTTCATCCAA
TTTGTCTTGTCTTACCTTGGACTTCAAAATTTTGATTTTCCACTTGTTTC
TTGCTGTTTTGAGTATCATCTCCAGCTTTAGTGCCATCATCTTCGGAATC
ATTCACTGTTGTTGTGTACCTCTTTTCATCTCCTTCGAGTTTCTCTAAAG
ATCTATTGCTGGTTCCAGGATCTTCTCCAGCTTTGCCTTCAAAGCTGTTC
AGAGCCATCATACTC
>Unigene464_Chinese_fir  size 286  gap 0 0%
GCCCAACTCAGACTTTAAAGAATTTGTAAAAGATCTTATGGGGGAAGAAG
ATACTTGGCAGCATTGCTACCAGATATAGTCAGATCCCGACTTTTTGGAC
TGGCAAGATTTGTTTGATGTGGTCTGGAATCAAATCCTACAGGAATTTGA
CCAATTTTTTTGAAGATTCAAGTTTTCTGAATTTTTTGGCCTCCTAAATG
AATTGAAAATTTCAAACCTTGTAACTATGCTTGGCAGATATATTGCACTT
GTGCTATACAACATTGTTAAAAGTTTTTTCTCGGAT
>Unigene465_Chinese_fir  size 278  gap 0 0%
CAGCCTCAGCCTCAGCCTCAGCAGCAGCAACAGCTTCCCAAGCCTGAGGC
CAAGAAGGAAGAGCCCTCTAAGCCCACTCAGCCTACTAGGTTGCCCTCAA
AGCCTGAACCCCAAGTGCCCAAGCAAGACCAACAAAAGGTTACTGCTACA
GAGACTAAAAGAGAGTCACCCACACCTGCTCCTCCTCCTCCTACTCAATC
ACTGAATTTGTCTGCCTCAGAGAACAACAAAAATGAGCAGCTTAGCATAG
TTCCTGCAGATCAAGGTAAGGCCATTGT
>Unigene466_Chinese_fir  size 188  gap 0 0%
GCACGGGTACACCAACCAGGCAAAATTTGTAAGAGAGATTAAAAATGGGT
CATTGTTCTCATTAGTATCTGCATAATTTCAAACCCAAGAAAAATGGCAG
CTGCTGCTACTGCTGGATGTCAAACCAATTATATGGGAGGCGTGCTGCAT
AATTTCAATGTCAGAACTGCAATTCCTCCCAAACGGCT
>Unigene467_Chinese_fir  size 631  gap 0 0%
TACGTCGTTGAGCGCTATCTCGACGGTCTGGATGGCATTACCCGTACTCG
AAGACTGACTGTGTTTCGTGCCAGAAATTCCACCAATTTGGGGTTCTGCC
CAGCGTCTGATGAGGTAGTGGAGGACTGCTTCAGGGGAATCAGGCTATGC
TGGACTCACACTGCCCAACTTGAGCAGCACACTGATGGAGGAAGAGGAGA
TAATGCAAGGAACGAGAGGCGGAGATTTACTCTCAAAGCGGAGCAGTCAG
ACAGAGACTTTCTCTGCGCTTACTTCGATCACATTACAAATCGTGCAGCA
GAGCTTAATACGCTCAACAAAGATCTCACGCTGTATACCAATACCGGTGA
AGCTCGTTGGGGTGAAGGATGGACAGGAGTGCCCTTCAAACATCCCTCGA
CCTTCGACTCTCTCGCTCTCGATCCCCTGCTCAAATCCACCATTCTCAGA
GATCTCGACCGCTTTAAGATGGGAAGAGAGTTTTACAGACGGATTGGGCG
TTCCTGGAAGCGCGGCTATCTTCTTCATGGGCCTCCTGGAACAGGAAAAT
CGAGCCTCATCGCTGCCATTTCTAACTATATGAGATACGATGTTCACGAT
CTGGAACTCACCCAAGTGAGTGACAATACCG
>Unigene468_Chinese_fir  size 362  gap 0 0%
ATTGGAATTTGGCAGGTCACAACAGTGGAGATATACTTGGTCATTCAGTA
CAACTTTGGGGTTCACATGTAACTCCAGTGGATGACAAGTTGATCCCCAC
TGGAGAGCTTCTTCCTGTGGAAGGAACACCCTTTGATTTTAGAATTGAGA
AGATTATTGGAAGCACAATTGATCAAGTTCCTGGAGGATATGACCATAAT
TATGTTCTTGATTGTGGTGAAACCAATGATGGTCTGAAGCATGCTGTCAA
AGTTAAGGATCCTTCCAGTTCTCGGGTTCTTGATTTGTGGACCAATGCAC
CAGGTATGCAGTTCTACACGGGGAACTTTGTCAATGGTGTTATTGGTAAG
GGAGGTGCTGTT
>Unigene469_Chinese_fir  size 310  gap 1 0.32%
CCTCAACCGCATGCAATTCTGTACTACTCTCAGAGAACAACCCGTGGCGG
CTTGTTGATCGCAGAGGCAACAGGTGTTTCTGATACTGCTCAAGGGTATG
TAGATACGCCTGGAATATGGACACAGGAGCAGGTTGAAGCCTGGAAGCCC
ATTGTCAAGGCTGTGCACGACAAGGGGGGCATTTTCTTCTGTCAAATATG
GCATTGCGNGTCCCATATCGATTATCAACCTGATGGCCAATCTCCAGTTT
CATCTTCAAGCAAACAACTATCTGGGAAGATTGGTTTACCGAATCGAAAG
GATGTGGCAG
>Unigene470_Chinese_fir  size 635  gap 0 0%
AAAAACTCAGGGTATGCCTCAAACCACTTAATAATAAAAGTGTATGCATC
TGAGACAATCTTAAATTCTCCAAAAACGTAGTCTTCTGTTGTATTGGAGT
AAGAAAACCCAGTCCCAGCTGGAGAATCAAGAAAAATAATGTTGCACACC
TTAGTCCAAGAGTGTGGATTGTCAATGAGCTTGGGTAAACCCCCAGTGTA
ATTAAGATCAAAATACATTGGACCAATCTCATAGGCAAATCCAGTGAAAC
TTGAACAACCAGGACCACCAGTGAGCCACAGAAGAACTGGATCTTCGGTT
GGATTTCTTTTTGATTCAACAAAATAGTAAAAGAGAGCTCTACCATGGGC
CTCACTGACTGTTATATACCCGGCATATATCTTGTAAGGCTGGCTTCCAA
TGTAACCAGGGAAGTGTTGTACCCATGCATCTGCTGGTGCTTCTTCAGCC
ACCTGAAGTGAACCCACTAACAGAAGACTGATAACAATGCATAAAAATGC
TTCATGGGTGCATTTGTTATGATACATTCTTGCCAAAGCTGCCTTTCTGT
GGACTACATTATACAAGTTGGTGTTCATATGCTTATATGCTTCACAGTGG
CTATCTATTCAATTAAGATAAGCCATTGGTTGGTG
>Unigene471_Chinese_fir  size 158  gap 0 0%
TGAGTATTATGCGGTCCTATCTTGTATAGTGTATCAAGAATAAGCAAGTC
TAATTGCCCACCTCCACTGCTGGATATCACATATTCTGTGTCCTCTGGAA
ATCGGGAAACATCAGATACATATGCCACCTTATTATTTTTTCCAAACAGA
AATCCAAG
>Unigene472_Chinese_fir  size 720  gap 0 0%
GAACAAGAGCTAAGCCCTGTTTGCGTGCGAGGCGGCGTGGCCTTACACCC
GGGTTTTGTTCGATCCGAGCGTAGCAAATCGGAGACCCAAATTCCGCCTG
ACTCATCGCTTTTGACGGTGGAGATGGTGGATAAGTTCCTCAGCCTCGCA
CTGCCCGTAGGGAGCACAAAAGATCACCCCATAACGAATCCGATGGGAGC
CTGGGCTTCCCCATTGGAGAAGCTCAAATTGCCTCCGTTGCTTGTGGGCA
TTGCGGACAGAGATCTCACGATACGCAGATGGAATATTGCCAAGCCATGA
GAAACGCAGGGCATGACGTGGAAATGGTTGTATCGGAGAACATGGGTCAC
TGCTTTTATCTCAACCAGCTTGCCATCAATTTCGATCCACACGTTGCTAA
GGAGACCACTAAACTTGTGCAGGTCATCGACCACTTCATCACTCGCTGTT
TGGCGGAATAACGTGTCCAAGCGCCCCGTAATCTTCAGTCATTTCTGTAG
TATTTGGCACCCGTAGTAGTTCAAAGTTCGCGTCCAATTACCCGTTTTTG
GTATTATTAGTTCCTGCCGTAGGAGGAATGCTGGAATATTTATGCATCGT
TTTTCACCTATTTAGTCAATCATCCTATATAATTAAAAACTATTTAGTCA
ATATTATGGTCAACAATGTTATAGTCTATAACTAGTAATGGGCACTAGTA
GGCATGAGCTTTCCACAACC
>Unigene473_Chinese_fir  size 305  gap 0 0%
CCCCAATATAGACGTGGAATATATTTCAGTTTGCCATGCATCATAGAGTG
GTAGCTACCACGTCAATTGCATACAACAATACAAATTATAATAATAGCAA
TCAACACTCCTACTTAATTACATACTTCCCTTAAAAGTCAGAGACGGGAA
ACAGAAGCTACTAAATCAATAGTTAAGTGAAGTACATGGGACTTCCTTTG
AAGACACGCCTAAAAACTTGATTTAGCTATAATATGAAAGAAAGACAAAC
AATCAATGGTAAGAAACTATCGCCAACTCGTTCCCCTCTAACTTCTGCAT
GATTA
>Unigene474_Chinese_fir  size 222  gap 0 0%
TCTTGCTACTGGCAAGGAGAAAGCTGGTGTAGGGGCTAAAATAAAAGTTG
TGGTTCATAAAAGGCCTCTTAACAAGAAGGAAATTTCGAAGAAAGAAGAA
GACATTGTAACCGTTGAACCAGAATTTGTTGCTCTTATAGTTAATGAGAC
CAAGCTTAAGATGTAATAACTGAGAAGGAAACTACAGAAAGCCAGAGAAA
AAGATTTGAGAGCACCATCTTC
>Unigene475_Chinese_fir  size 395  gap 0 0%
TCTAAGTTGAGGTGTTGCAGGAGTGTGAGCTCCTTGAAAGAGACTGGCAA
CCTCCTCAATTCCACGCAATCAGACAAATTAAGGTGCCTCAGATTTCTCA
AATCACCAAAACTGCTGGGTAGTGATGATAGCTTTTCACACCCAGATAAC
TCTAGGTGCTCCAACGACTGAAGGAGGCAAATTTCTGTGGGCAGGCTCCT
CATCTTGTTCCCAAAACCATTACTCAGAACTAGTTTTTTCAAATCCCTGA
GACATCCTATTGACGTTGGAAATCTTTGGAAATTATAGCACTTAGAAATA
ACCAACTCTCTTAACTGCACAGGAGCATCACTGTCAGTCTCCCACAGTTC
TTCTATGAAATGTTTCGAAAACTGTTTTTCGTAGAGTTCTAAAAC
>Unigene476_Chinese_fir  size 345  gap 0 0%
GGCCTTTAATATATGCGTTGTAAAATCAGATTTCTTGCTCCTATATTGTC
CACAACAACAAAGTGTGGCTGCGAAACAAAATATTACACATTACATATGT
TTAAAATCATACAGAAACTGGTGATTAAGGGGTTTCGTTTGAGTTGGATT
CGTCAACAACCAGCTCCAAAGTCGGTTCTTCTTCTTTAAGGGTTGCAAGG
GTTGCAGATTCACGGCTTTCTCGGTGCTCCTCCGGCATATTGCTTTTCTG
TAATATGGAATTCTTGTATTCCCCATACAAATAGGAAGTGAATCCCCACA
ACGCTATAGCGAGAGACATGCCCTTCTCCCCAGTGAATTTCTCAT
>Unigene477_Chinese_fir  size 470  gap 0 0%
CCCTTCACGCCCTTTCTGCCTGCTCATTGTCCTGGTGCGGAGAAGGGGAA
TGGGAAGGACGCAACAACCTAGCAAGTCAAAGTTAGGAAGAAAGTCCTCC
CCACTACCTTCCATCACAAATTTCTGCAAATTTTCCACAGCTCCAACCAA
GGCAAGGAATCTAGCCTCCAACTCATGAAAGGATGCCATAGAAAACCAGT
CCCCAAAATTTAACTCCCGCAAAATGCAGAGGATGAATAAGATGAGCCTC
AACAAATTCCAATGCATTCCCAAGCCCTCTGAATTCTTCCGGCAGAAAGC
TTTGAGCCAAAGATCTATTTCTCGTCTTTAAAAAATTCAAAACATTTGAA
ATAAACATGGACACAATTTTTCAATGGAAACAACCACTGATTCGAGATCG
CTGATATGACCGGTGAAGATCTGCATGATGGCTCGAGCGAATATTGACAG
AGCGAGCTTTTTAGGAAAAA
>Unigene478_Chinese_fir  size 181  gap 0 0%
TATACACGTCTAGGCCAAGTGATGCCATGAGCTCGATATCTTCCAGATAT
TTGTGATATTGATCATCCGCTACGTCTCCATTGCTTCCATCATCTACACT
TCCTGGTGAATGTGTGAAGGCATCCCAGATGCTGAGACCTTTACCTCCTT
CCCTCCAAGCACCTTCATACTGATAGGCAGA
>Unigene479_Chinese_fir  size 216  gap 0 0%
ATATATGCATCTGTGTTTCTAGTGGCGGGTCTTTAAACTTTGCTTGGTAC
TGCGAAATGGGTTGTAAGGTTCTTCGGTGTAAAGTCTTGTCCTGCTTTTG
ATCTGGATCTTGCCACTCTAGATTGGCCCCAAACAAGTTAAATGTTTTGT
TAATGGATTCTGTATAGCTACAAAGTCAAACTTGGAGGCATATTTTAAAA
CCTACAAACGACCTCA
>Unigene480_Chinese_fir  size 1165  gap 6 0.51%
GTATTACAAGTCATCTACGTTTGCTGCTGTTGCTCAAATGGGTCCAAGTA
GAAGTGTTGTGGGACTTAAACCTGCGCCTGTTGTAGCCTACTTCTCCTCA
AGGGGGCCTAGCACACTATCTCCAGACATTTTGAAGCCTGATATAACAGC
TCCAGGTGTGAACATTCTGGCAGCATGGCCCCCAGGGCTTCCACCTTCAG
AAATAGTGGTGGACAGACGCTCTGTGGACTTCAATTTCTTATCAGGAACA
TCCATGTCATGCCCTCATGTCTCTGGAATTGTTGCTCTTCTCAAGTCAAT
TCATCCAGAATGGAGTCCTGCAGCCATCAGATCTGCCATCATGACCACCG
CATATGTCAGAGATACATCTTTTGATTTGATTAAAGCTGGAGGATCTGGA
AAACCGGCAAACCCATTCGATTTTGGTGCAGGGCATGTAAATCCCCTACA
GGCTATGAATCCAGGACTGATATACGATGCAGGTCCAGCAAATTATGTAT
TGTTTCTCTGCAGTCTTGGCTACACTAAAAAGCAGATCAGAACCATTGTT
TCTTCAGCTAAATTAAATATCACCTGCCCCGAGAAAAGTTCTGCCAGTAA
TCTTAATTATCCTTCCATTACTGTGTCTAATCTGGAATCCACTACCACAA
TTAAGAGGACAACGTTGGCCCAGATGATAATTCTGTATATATAGCAATCG
TCTCGAGCCCACCTGGTGTAGAAGTGATTGTGAAGCCCAATATTCTGGTT
TTTACTCCTCATATAAGAAGTGCCTCTTTTTCAGTAACTCTAAAACCTTT
GATACACTCTGACGGAGTCTATAATTTTGGTACACTCATCTGGGCTAGTC
GTGATCATCGTGTGCAAAGCCCCATTGTTGTTCGTGTGAACAACATAATT
GATAAATTCAGGAACACTAAGCAATCTAACCAGTCTAACCCAGAAGATCA
TTGCAAATCAGTACACTGTGATCAAACTTATCTCGAATCTGAAGTCTATG
ATGGTGCCATCGAAGTATAATTGATGTTCGCCATATTGGAAATGTGTTAA
TATTGGGAACGACNNNNNNAAAATCAATTTTCTAATTTTAGAAAGTTGAT
GTGCCTATAAAGTTTTATTATTGTATGGTGAACAGTTAAATTTTATCTAA
TAGTACAAAGAGGAA
>Unigene481_Chinese_fir  size 1426  gap 0 0%
GTGGTTCAAGGCATCCATTATTCGTCCATCTTCCATAGTAGATCGTCGAT
CGTCGATCGCCGATCGCCTTCCGTTTTGATTTAACCAAAAGGTACATGCA
GACGCGGAATCTTGAAGCGTAGAATAGTTTTTATTACAGTTTGGTTATCT
GTGCGAGGCAATCTCCATTTCTTCAGGGGACAGCAATCGCAGGGTATAGG
GCTGAGGAATCTGATAGAAATCAACTAGAAACATAAAAAATGGATGAAGC
TGGAAAGCAATCAGAGGATGTACAGATCAATGATGGCACGTCTGCTTCTG
CGAGTAATGAACAGAGAGATGAAGCAGTGTCGTTGCTGAATGGAGACTTC
CAGCTAGTCGATGAGCCCACAAATATAGAGGAGAAACTTGAGCTTGCTGA
GAAAAGAATAGAGAGTCTAGAAAAGGAATTGAACCAGGCAAAGGAAAGTA
CACTTCTGCATGAAAAAGAGAAAGAACTAGCTGCCTTGGTTGAAGAAAAG
TTAAGTAAAGCTGAAAATGATTTAGGAATATTAGAAGAAAACCTAGAAGA
AGCAACCCGAAATTCTGTTACACTAAAAGATAAGGAAAAAGTATTGAAAG
AACAGCTTGCTGCTGCTGAATTGAAGGTAAAAGAAGCCGAAGAAAAATTC
ACCTTGCAAACTGAACTTCTTCAAGGAGAGATGGAATCTAGAGCACATAA
GGAGGATGAGTTGAGCAATGCAAGGGCTGCATTGCATAGATTGGATGCAG
AGTTAGCACTTTCTACAGAGAAGATAGTGACTCTAGAGGGTCAGTTGAAG
TCTTCGATGGATAAGGCTGAAGAATATAAAGAGCTAATCCGGCAGCATGA
ACTGCATGCTTCAGAGGCTTTAGAAAAGGCTATGGATTTTGAGAACCTAT
CTGCATTATCTGAGTCCAAGGCAAAGGAAAAGGAAGAAATTTTGGCTTCT
CTGCACGATGAGATCCAGGATCTTCGTGAAAAATTTAATTTGAAAGAACA
AATAGAGGAGGATCTTAAGGAAACAGAATCAAAACTAACTGCAGTTCAGA
AAGAACTGAGAGATTCCCAGGAACAAGGTTTAGAATTGAAGGAAAAACTG
AGATCGGCAGAAGGCAGTATAGAAGAATTTATGAACAGTCTGAGTGTGCA
TCAAGTAACCGAAGTGCAAATGAAGGAAACTATTTCAGCTTTGGAGAAAT
TTTGTGCAAGCTCTGAAGAAAACCTTAAACTTAAAATGGCTGAAATGAAT
GAATTGAATAATAAGCTACAAGAAGTAGTTGAAGCCAACCATTTGCTTGA
GCATAATTTGAAACAGGAAGAGCTTAAGTCATCGGATTTTCTAGAGGATT
TGGAGGGCACAAGAGTGAGATGTCGAGATCTTGAATCCACAGTTGCCCAA
CTTAATGAGAAGATATCCGAACTTGA
>Unigene482_Chinese_fir  size 232  gap 0 0%
TCCATCATTCTCGGTGAACCAAGTCAAAAGTAACACCCCACTTCATACTG
ATGATTGCGATGGTCATGGTTATCAACTGGTGATTTCAAATCTTTCCCTT
CCAATTGGGAAGAACTTTGAGCTCCGTATAACATGGAAGAAATAATTGAG
TAGAAATCATGTAATTCATATGTATGTCTCATATTAGAAGTACAGTTTGG
TGTCTCCTGCATACTGGGAGTATGAGGTAGTC
>Unigene483_Chinese_fir  size 558  gap 0 0%
GATGCGATTCTCTGTTGCCCTGCCTTTCTGGTATCTGATTTCCTAATGAA
AGATGGCGCATTTTGAGCAGCTGAGCAAGAAGCCCATCTGCCAAACTCTT
CAACTCCTTTTCATGCTTAACATTTAATCTTAATTCTTGGAGGAGAGTTA
ATTTGGCCACATCCTCCAACTTTAGCAATCCATCCTCTTGAACAGACAGG
TCTAACCAATATGATCTCATACCCGCAAAGAAACCAGCTCTGATATTCCC
TTGGGCATATGACTACACAATTCATAATGGCAATTCCTTATATCCAGATG
CTGGAGACATTTGAGGTCACTTATCCACACAGGCAGCCTTCTCAACTTAT
AGCACATAGACAGATCAAGAAAGACAAGACTCTTGAGACTTCTTACACAC
ATTGGTACCTCCTCAATGATTGTACATGATAAATTCAGAAGCTTGAGAAA
TTTCAGCTTTGCAACACATTTGGGCAATGTGGAGATCATAGTTTTGCCCA
AATCAAGAACCCTTAACAATCTCATACGGCTGAAGAAGCTTGCCTCAATT
TTTCCAAT
>Unigene484_Chinese_fir  size 279  gap 8 2.86%
TTTCAGAGCTTTCAAAGTCTGAATCAGAAGAAGAATGGTTACGTCTCCGA
GGGAATCTCTCGCTCGTTTCCCCTGAATTCCGTTCATCGACTCCTACATG
TGTTATGATTGCCATGGAGTCTCTGGATCTTGACCTTCCCACACGCTTCT
TCCTTTTTCGGAGTCGGGCTTTCTTCATCTGATNNNNNNNNACGAGCGAG
GCGAGAGAAGTGAACATGAAAACCATGCTTCCTGCTCCAACAGCACACAT
GCTAATTGCAACCCACAGACTCTTCCGCG
>Unigene485_Chinese_fir  size 312  gap 0 0%
CTTAAAATTCTCGAGTATGAAATTTACACAGTCAGTCCCATAATGGATTA
TAAGAGTAATGTTTGTTTTGCACCTTTGGGGCTCATTGATATGTATAATG
CCGGAGGGGCTGTTGAGACTATAGACTGTTTTGATGAAGACAATAATTTT
TCAATTAAGATGACAGTGCGAGGCTGTGGAAGATTTGGAGCATATACAAG
CAAGAACCCAACAAGCTGCCTTGTGAATATGAAACAAGTGGAACATTCTT
ATGAAAGTACCAATTGTTTAGTAACTCTCATTATTCCAACTTATGTTGCC
CCAAACAAAATC
>Unigene486_Chinese_fir  size 634  gap 0 0%
CAAATGCCGAATCTACTGACCAAGGAAAGACCAAAAAGGTGCAAATTTTA
TGTCATTAGATAGAGGGCTACGAGCAGAACACAATTCTATGGTTGGTGCT
GCAGGCCATCCCCCAATTGATAAAATGCTGAAAACATCTGCCAGGAAATA
TTAAAAAAAACACAAGATTTGCTCCTCCTCCTCTGTCGCCCGGAAAACCG
CCGCCGCCCCTCCCCCTTCCACGAAATGAAGGCTTATTGTTCTTTATCAA
ATCATCCAATGACATGTCCAGAGCATTTGCCATATCTTCCAAACTCCCCT
AAACTTAATCAGACTCTTGATGTGCTTTGCCATGGGGGGCTCCACAAGAA
CCTTGTGCTCATGATCTGCCAGGTCATTGGAAAAATTAATGGTGCCCTAA
TTCGACTGGTAACCTATAAATCTTTTTAATGCCGCCATTGCTGTGAAAGG
AGATTTACAGATTTACAACTTATTACACAGGAAGAATGTTAAGGGAGATT
GTGTTTTTTTGGAAGATGCAAAGGCCAACACCTGTCTTCAACAACTCTGC
AACACAACAGCGTCAGGCCACTTGCCATTGGATTTCTGAACAATCACACC
CATCATTCCACTTCCATACAATAGAAAATAAAAT
>Unigene487_Chinese_fir  size 190  gap 0 0%
ATAACATTTAAGAAACAGTTGGAGGGATGGAGGGAGCAACCTTAGCAACA
GTAACCTTCAAATTTTTGTTGGCTCTTTCTATATGCAGAGTTCTCTATGC
ACAATCAGGATTCATCAGCCTGGATTGTGGAGGAGAAGCGGAATATGTGG
ATGGCGGGGGAATTAGCTGGACCTCAGATGAACAATACAT
>Unigene488_Chinese_fir  size 299  gap 0 0%
ACTAAATAATTATATGAATTTCATATCATGTAGCTAAATAATTATATGAG
TTTGATATAAAAACCAAACAAAGATGTCATAACTAGTGCCAAACGGCAGC
TCTGCAGACGGGGCAATTGCTCTGACATAGAAGCCATGGATGGATGCACC
GCCCGTGGAAATAATGTTTACATGTGGGAAGAATGCGGATGGTCTCTTCA
CCACCAATTCCTTCCAGACAAATACAACACTTTTCTCTCTTGTCTGCTTC
CACTAATCTCCCATACTCTACTTTGAGCAGCCGCCGAATCTTCCACCTG
>Unigene489_Chinese_fir  size 281  gap 0 0%
CCGAGTTTGGTTCAGATTTCTTAATTCAAATGGATGCAAACAATTCATGG
TGTAAAGGAACCAGCAATTGTTTCTTTTAATTCTACCAAAGTTTAGTAAA
CTAATTCACAACTCTATAGTTTAAAGTGCTTAGAGTAGTGTACTGTGATG
GATTTCCAGAACGTGGCTTGGTTTTCTGTGGTCATTGGGAGTGTGTTTAT
GTATCTTTTGTTGAAGAGATTAAGAAAGGATAAGAGGAGGCCTTCACTTC
CCCCTGGACCTGCACCTTTGCCATTAGTAGG
>Unigene490_Chinese_fir  size 1732  gap 0 0%
GCTTCTCTTATTTAGCTGTAGACTTAGGCAGCGAGCTTGTAGATTATAAA
AGGATTCCATTTCCATTTCTTTACAAGCTTGCTTTTCATATTTAGCTGTA
GACCTAAAATCAGGTAGTAATATTGTAGAAGGATTGCATTTCCATTTCTT
TACAAGCTTGTAGACCTAAAATCAGGTGGCAATATTGTAGAAGGACTTCA
TTTCCATTTCTTTACAAGCTTGGTTCTAGAATTTAGGTGTAGACCTGAAA
TCAGGTCGCAATATTGTAGAAGGATTTCATTTCGATTTCTTTACAAGCTT
TCTTCTCATATTTAACTGTAGACCTAAAATCAGGACGCCACTGGTAGACT
ATAAAAGGATTAATCCCATTTCCATTTCCATTTCTTTGTATTTGAAATGG
CGTCGGAGCAGCTGATGAAGAAGACACCGGAGTCGAATCCTTGGTTGGCG
CTGCAAAGGGTGGTGGGAGCAGCGGCGCGGCTGAGAGGGGAAAAAGTTCG
AACTTTGCGGTCGCGCTCTCAGGAAGCGGTGAGCGAGCTTATGCAGGCGA
TTATTGAAAAAGAGGGAGGAAATGAGGCGTTTTATGTTCTGGATCTGGGC
GTAGTGGTGGATTTGTGGCAAAAATGGCAGGAAGCTTTGCCCGGAGTTCG
CCCCTTTTACGCCGTGAAGAAGTGCAATCCAGAGCCAGTTTTGCTTTCCG
CCTTGGCGATGCTCGGCGCAGGGTTCGACTGCGCAAGCCGGGCTGAAATG
GATGCCGTGCTTTCGCTCGGTGTGGCGGCGGATCGGATTGTGTATGCTAA
CCCTTGCAAAGCGGAAAGCCATCTCAAATACGCGGCCAAAATAGGGGTAA
ATTTGACGACTTTCGATTCCAAAGAAGAGGTGGAAAAGATCAAGAATTCG
CATCCGCGCTGCGAACTTCTGCTGCGGGTGAAAGCGCAGGAAGACGGCGG
CGCCCGGTGCCCTTTGGGATCGAAATACGGAGCTCTGCCGGAAGAAATTG
GGCCGCTTTTGCAGGCGGCGCAGCGGGCGGGTTTGACAGTCGCCGGCGTT
TCATTTCATGTGGGAAGCGGCGCAGAGCACGCTCGAGCTTATACTGGCGC
CATTGGAGCCGTCAAGAGCGCTTTCGAAATGGCGGCGCGGTTAGGGTTTC
CGAGGCTCCGTATTGTTAACATTGGCGGCGGTTTTACTTCTGGTTCGAGG
TTTACAGAAGCTGCTGCTACCGTGCGAGCGGCTTTGCAGGCTTATTTCCC
TAACCAGTCGCCTGTCTCTGTCATTGCTGAGCGTTATTTTGCGGAGTCGG
CGTTTTCTCTGGCAACCAACATTATCGGCAAAAGGGTGAGAGGAGATTTG
AGGGAATACTGGATCAATGACGGTATTTATGGATCTATGAATTGTCTTCT
CTATGATCATGCTGTTATTACGGCGCTGCCTCTGGCCTGCATGTCCCGCC
GCCTTAATCCTTCCTGTAACGGCCTGCCTAAGTTTCGCTCCACTGTTTTC
GGACCGACTTGTGATGCTTTGGATACTGTGCTCACCGATCATTGGCTTCC
TGAGCTGCAAGTGGGCGACTGGTTGGTTTTTCCTAATATGGGCGCTTATA
CTGCTGCGGCTGGGTCTAGTTTTAATGGCTTCTCTACTTCTGCTATATCA
ACCTAAAGGATTAGTAAATGCTGGACCATCTTGTCCAGCATTTACTAATC
CTTTAGGTTGATATAGCAGAAGTAGAGAAGCC
>Unigene491_Chinese_fir  size 368  gap 0 0%
TAGCGTTGGTGAAAGCCCCAAAGGCCTCGGTTAGATTGCCTGATGGACAC
GCGTCCGCAGACGTCTCATCTGTTTGACACCCACTTAACAGAATTCCCAC
GTCTGGATGAACGCGCGCTTGCTCCACATGAAAATCCCTATCACCTTGCA
TTTGCTTCGTCACTTTGCAGCTGCTGTTGCCACCAAACAGATCAAACAGA
GCAGTTTTTATGTCGCCGGCCTCTAATTCAGCTTGCCCTGTTTTTTCTCT
TAAGACTTGCAGAATACAATCCAAGGGCAAAAACTTGCTCTTTTCTCCTC
CTTCTTCGGTAATTTCACAAGTATTGGTAGTTTGAGTTTCAACATGAGGA
CCGATTTGTTCTTTTTCT
>Unigene492_Chinese_fir  size 431  gap 0 0%
GGTTGGTTGTTCCCCACCCTGAGCTTATTAAGGAGATATGTTCCACTAAA
TTTGGCAACTATACAAAGCTTCCAGGTAATCCCCTTTCAAGACAACTGGT
TAGCCAGGGACTTGCAGGTTTGACAGGTGAGAAATGGGCTCGGCGCAGGA
AAATCATCAATCCTGCTTTCCATATGGATCTCTTGAAGGGTATGATTCCA
ACAATTGTGAAAAGCAGTGCAAATATGTTGGATGAATGGAGTAAATTGAT
ACTGGCAGGTGCATCAGAACTTGAAGTGCTAAAGGAGTTCCGCGATCTCA
CAGCAGATATTATTGCCCGCACAGCATTTGGTAGCAGTTTTACAGAGGGA
AAGCATATCTTTGATATGCAGGCGAAACAAATGATGCTTACAGTTGATTT
AATTCGCAGTGTTTATATTCCAGGTTTCAGG
>Unigene493_Chinese_fir  size 792  gap 0 0%
GTTAAGCCACTGATACTGGGGAGTATATTTTCCGTATGCTGAGTATGAGG
AGAGAACAATGATGTAAGCTGATGCACGCTTAATTGAGTACCAAAATGGA
GCTGTGCTTTCTGAGTAACGATATGGGACATGATATCTATGCATGTATGG
TTTGAAAGGTTGTATTTCTCCAATTTCAGGAGCAAAATCAATCTCTGCTG
TCCATATCCAAGGTTGGTAAGCTGCACTTTTTTCAATAAATCGCCCCCAA
GTGTCCCACCTTCTATTATCATGCAATGGATAGTGATCTGCATAAGAAAG
ATCTCCTACAAACAGAACTGCCTGTCCTTTTGTCTTTAAATAATGCTGAA
AGGTCCTATTTGAGTCAAATGTTTGACCAAGATCTCCAATAATACCAAAT
GTATACGGTGTGTCCAGACCAATTCTTGGGGGGGTTAAGAATGAAAACTC
GCGTGTTGTGTTTCCCAATCCAATCTTGTAAAAATATTTGGTATCATACT
TTAATTTCTTCACTGTACAATGATGAATGTAGCCCGATGTATAGTTATAA
TACTTGTAGCTGGTAACAATTCCCTCTGCTGAATATTTGTAATTGGATTG
CTCAGTACCATAAAGAACAGTATTACTGGAACCAGGCTCAGAGGGTGTAA
CCCATGATACAATTACACTTCTACCCACATGGTCTCCTTGAGTAATATGG
ACCTGTTGGGGAGCATTATAACCTTGTGGAATGCTGAAAACATCACTATC
CATGGGCATGTCCATTGATGCTTCAGTTTTTCTCACATACTT
>Unigene494_Chinese_fir  size 401  gap 0 0%
GCATACGCCTTTTAATCAATTTCGGACGTTCACCCCAATTATTTTCTGTG
GTTGGCAATGGGCAAATGAGGCATATAATCCCTCTCGGGAGCAGCGTATT
GAGGACTGTGTCATCTGAATCAAAAAATCAAACGACAATGAGTGCCGCTA
ATTTGGAGAGGCAGAGGAAGATGCGAGAGCTAGTCAATAATCAGCAAATG
GATGCATGGGACAAATGCTAGGCGGAAGGAGCGACCCCCTGGGATATCGG
ATATGTTACTCCACTTCTTTCACACCTAATCGAAAAGGGTCTTCCTTCCT
TATGGCAGGGCTTTGGTTCCTGGATGTGGTGCTGGGTATGATGTTGTGGC
TCTTGCTAACCCCAAGCGTTATGTGGTAGGTGTTGACATCTCTGAAACTG
C
>Unigene495_Chinese_fir  size 199  gap 0 0%
AAAAATCAATATAGGTCAATCGGATGACACGTGCGTTTCACAGGACTCGA
AGATCTTAAAGACAAATATTTCATGTTTCCATAATTATACAGCTGTTGAT
ATGAAATCTTAATTAAGCATGCTGATGTGCTAATTGTATTGCAGCTAAAT
ATGGTCTGTATATTCAGGACATACATTTGACATTGCCGTATGAATAATC
>Unigene496_Chinese_fir  size 874  gap 0 0%
ACACTGGGATTTCATGTGATAACTCCTTTCATATGCAAGATTGTAGGAAG
AAAACCTCGGGATGCCCTTAAGGCTATTAGCTGTGGGGGGATTGTGCCTC
TTGCAATGGTCTTATTATGGAATGCAGTTGTTTTAGGCCTTGCTCAGTCA
AGCACCTGTTCTAGGGCATTGGATCCAATAAAACTTTTGTTGTCTCTAAA
TTCCTCTGCTGGACCTGCAGTGCAAGCATTTGCCTTTTCAGCCCTCGCAA
CAACACTGATTAGTTATGCCCTCAGTTTTCCTAAACAGTTGTATGATACT
TTTTGCTTGATCAAGATGGTTGCCCGAAAGCATTCTAAAACATATCTGGG
AAACTTTCCCAACAAAATGGAAGCTGAAAAAATAGTGAGCAATTGCAATA
GAGTCGAAAAAGATGCCCAAAAAACCTGTTCAACCAATGGGAGTGGCAGA
GGGGCTAGCTTGGATGACCTGTTGGATGGTCATGAACGTGGTAGAATGGC
CTTCCATGGACAAGAAATAGCTTTGCATGATACTTCTGGTAGTGGGTATG
GAATGAAAATATCTGTTGACAAGGAGCTGAATTGTGCCCAACATGAGGGA
AATATACAAACTTTGAACAGAGGTACTTTTGGAGAGGACAACAACAATCA
TTCTAGAGACTCCTCTAATAAGAGCCTGAGAAAAAAGTTGCCACTATCTG
GCATAGAAAGTGGCAGTACTGGAAGTAAAAATGACACTTTGTCTAGTGAA
ACAGCACACGTGTCAAGTCTCAGTGATTCGAAATCAGGAGAAGCCTTAAT
GCTATGCCTTGTTCTAGGTCCTCCCACTCTTATTTCAACCTTTTACCCCA
AAGCTTTTGCAGCAGCACTTGATT
>Unigene497_Chinese_fir  size 256  gap 0 0%
GAGGAATGGTGATGTTGTAGTCACGGGGAGTGTACATGTCTGGAGGGGGC
GCGATATCGTAAGCATCCTTGATTTTGTATTTCATGGCGGCCAAGTATGG
AGTCGGAGGAGGCACCAGTGAAATGTTGTTGATCGCCCACTTTGTGTATC
CGTTGATCTTGTTCTGCGTATTGAGAAGGATCAGCCGCCTGTGGGACTGA
AGCGGAGGAAGTTCTTCGTGTCCTTTGAAAGCCACGAATTTCTTAGCCAG
AGCTTT
>Unigene498_Chinese_fir  size 366  gap 0 0%
TCTCAGCCTCCCAGCCAGAGGATAATAATGCACCAACACCTTTGACAGAG
CCTCTTTAATTGTTTTTGCAGGATCCTCCAAAATGTTGTCACCAGCCTCA
TAGACAAGCATTATATCAAAGAAGTTTCTCAGTGCTAACTGGTTATCAAT
GTTAGAGAGATAAAGGGTGGCTTTGGGTGAAGGCAGGCATGGTGGCACCA
GGCATGACTCCACAATCTTCACATTTAACTCTGCTGAACTTTCCTTCTCC
ATTATAGTAGCCTCAGCCTCTTTTTACTTAATAAGCTTTCCAAAATGGAG
TGGTCGAAACGGAAACAAACATCATCATATAACCTATATATAAACAATGA
AGCAGTGAACATGTCT
>Unigene499_Chinese_fir  size 660  gap 0 0%
ATAGCCCCCTTTTCTCAGTGCATTGTATTCTTCTCTTGGTTGTTATATCT
GTGGCATTGTTGTCCTGGTCTGTATTTGGGTTTGGACCAATCCAGGAGTC
CATGGTGCCTTTGGATTGGGTCCATTGCCTCAATTGCTTTCTTTTTATGT
TAGACACATTACGTTCAAATTCTGCTTTTCTCCTGCTATTGTGTCATGTT
ATAATTTGGGCTCTCATGGTTCTGAATAAATCCAGCGAAAGCCATGATGT
TTACTATGCATACTTCAAGGAGACCGAAAGCAGAAGAAAGCAGGGGGTCT
TTTCAGAGGCATCCTCTACTGAGAAAAAATGGGTCATTGATGAACATAGT
GATACTGATAATTTTGAGCTTACAGAGATCTGCAGGGTGGAAAATGCGCC
GCAGCTTGAAATGGAAGGTGGGGATTGTTCATGTTGCAGTGATCAATGTG
TAGAGAAATCCATGTGTGCATCAAGCATGGCTGTTGTTCCGTATCAGGGA
GATATCAGCAATGAAGAACTGAAAAAGAAGTTTGATGACTTCATTGCTAA
TTTCCACCGCCAAATGAGTCTGCAGAGCCGTCAGAGCTGAACTGCTATAC
CTAAATAGCTACAAATGGTGCATCTTCTTTTACTGAATTTCTAACAATGT
TATATAGCTC
>Unigene500_Chinese_fir  size 837  gap 0 0%
CCAAGTGTGACATGTGGAACAGTGGAAGCAAGGAGCATTTCAGAGCCGAT
TCGAAAGATTGTAAAACATAAGGAGGAAGACATGAGATTCTGGGAAGCAG
AGTGCTTGAAGATAGATTCAAAGCAGAAGAAAATTCTCTGTTGTTCTAAT
ATTGATGTTAGCAAAGAGAAGGAAGAATTTTCCTTGGATTATGATTACCT
GATTATTGCAGTGGGAGCTAAGTCAAACACATTTAATACTCCCGGGGTAG
TTGAGTACTGCCATTTTTTGAAGGAAGTGGAGGATGCTCAAAGGATACGT
GGAAGTATAGTGGATTGTTTCGAGAGAGCAAGCTTGCCTCATTTAAGCAA
CGAAGAGAGAGAAAGGATTCTTCATTTTATGGTAGTTGGCGGAGGGCCCA
CTGGAATAGAATTCGCTGCAGAGTTACATGATTTTGTTCATGAAGATTTA
CTTAAACTATATCCTTCATTGAAAGAATTCGTAAAGATAACGGTCATTCA
GTCAGGTGACCATATCTTGAACATGTTTGATCAGCGAATCAGTAATTTTG
CTGAAAAAAAGTTTCAGAGGGATGGTATTGAAGTAAAAACAGGATGTCAT
GTGGTTGAGGTAACTGACAAATATATTAACATGAAAGAGAAAGGAAGTGG
AATGAAATTATCCATCTCATATGGCATGATTGTGTGGTCTACTGGAATCG
GGACTCGTTGTGTGATATCGCAGTTCATGGAGCAGATTGGCCAGACAGAC
AGGCGGGTTCTAGCAACTGATGAATGGTTGAGAGTTAAGGGATGCGATGA
TGTATATGCACTTGGTGACTGTGCAACCATAGACCAA
>Unigene501_Chinese_fir  size 436  gap 0 0%
AATCATTTGTTACTAAAAATGGGGCTTAAACATTCAGACTGCATGAATTG
GAAATGCATCGTGCATAAAATGTCCTTATGACAATGAAGCCTTACGTTCA
TGCGGACAGTTTACAGTCGACTAAAGGATACCTTAATGAATTGCTTGATT
TGCTTTAAAGTGATGTCGCGAGGGTTTAATTTGAACGGCATTTCTTTTGT
TGGTATTTTAAAATATTTATGCTTTTGTGAATATAGGTTGCGGCTTTCTT
ACATTTATCCTTGGACCTCATATTTGGTCATATCCTTGCCTTTATATATA
AAATAACAGTTTTATCCCAGAGCTTGGTGCATATAGTCTGGCTTAGGAGA
GGAGACGGAGCTACATTTGTTGAACATAGCCCAAAGATTTTTTTTATTAT
CAAACTTAAACATTTTGAACTTTTGCTTTGAAATTG
>Unigene502_Chinese_fir  size 641  gap 0 0%
GCCTACACAAATTACCTTGATATGGCAGGTTCCATGGGCTCACACGTGGC
CTTAATTACAAACATTCAACACGCGAGGCTTTTTCACGCCAAATTATTTA
TACGCAGTCCCCGCGCGTTGAATTTGAAGTCCTCGCGGCCAAATCTTGCG
GCAGCCGGGGCTAAATTTGGCGGATTTTCAACTGGTAGAGTTTTGGCCAT
GGCGGAACGAGTAGCGGAGCAGAGCGGGCCGAAGAAATATACAAACAGGC
TTGCCAGAGAACAAAGCCCTTATTTACTTCAGCACGCCCATAATCCGGTT
GATTGGTATCCATGGGGAGAGGAGGCCTTTGCAAAAGCTCGAAATGAAGA
TAAGCCTATATTTTTATCAATTGGATACAGCACCTGTCACTGGTGTCATG
TCATGGAGGTGGAGTCGTTTGAAAATGAAGAGGTGGCAAAGTTATTGAAT
GACTGGTTTGTGAGCATCAAGGTTGATAGAGAGGAGCGGCCAGATGTGGA
TAAGGTGTATATGACATATGTGCAAATGGTTTATGGAGGTGGCGGGTGGC
CTCTAAGTGTATTTCTGACCCCTGATTTGAAGCCAATGATGGGTGGAACA
TATTTTCCTCCTGATGACAAATATGGCAGGCCTGGTTTCAA
>Unigene503_Chinese_fir  size 219  gap 0 0%
CATTTTTGTAGACAAACACTGTAATAGAACCATACATAAATAAATTAAAC
AATTGACACCACATATCAAGTAAAAAGAATTTGAATCAGCTAACAAACCA
AAAATATATTATATCAATGCCTTCTAATTAGACGGTAGAAACATATGTGA
CTATTAGCATTGAGCAAATGCAAATTCTAGAATGTAAAACTTCAAGAGAT
CAGTTCAATAGCTTGTAGA
>Unigene504_Chinese_fir  size 468  gap 0 0%
GGGCTGTGGGAATTGGATTTAAGGTCAAATTCTAAGAGTTGGTCTTTCAT
TTCTGAGTCTCCCCAGGATTTGTTGGAAGCTGCTGTCAAGTCATCAGATG
GTACAGATTTTTTAGTTGCATCTGATGGCAGGGATGGAATTTGGTTTATG
CTTAGAGGAAGCATAAATCTGTTGAGGTTTAATTTGAGTTCCATGGAGTG
GAGTTTGTTGCCGGGGTGCCTAGGTGAAGATATAATGGATACCAGTGCAA
GAAGGGCATTTTCCACACCCTTCAGAATATCTCCCCATTGTTAAAGAATT
CCACCCCACTACACCCTATCATTGAAGACTTAAATTTGTAAGCAGAGAGG
GAGGTTTTGGTTTCATTTATTAAGCTATAATGGTACCAGTATGAGGAGAG
CATTTTCTACACCCTTCACAATTTCGTTTCATTCTTGATACAATCTGCTT
CACCACATCCCATCAGTG
>Unigene505_Chinese_fir  size 189  gap 0 0%
TCGAATGGGTACCTTGAATGCCATGATCTTTGATGAACAAGAGCAGAAAG
GAGACGATCGCTTACTGGAGATGAGATTGAATGAGCAATATTGCTGTTAA
GTGTGAGTGCGTTGCATAGGCCTTTGTGCCTCACCGTATAATCAATTCAT
TTACTACACTCGGATTCACTAAATGGTCTTCAGGTGCCA
>Unigene506_Chinese_fir  size 916  gap 0 0%
TTAAAAACATTCTTCTCGTTTTGGAAAAGTTTTACCAGCTATATCTACCT
GAGTATCTGCTTTGTTTGTGCCTTGCAAGAACTCTATACAAGATCCAATC
AATGACAACAAATGAATCAACCCATAAGATAAGTTTTGAATGATTAAATC
CTGAAAGGCAGATATGCATTCCTTCTCTCGATTTTAAACATCTAACACAA
AATTGAAAAGAGGGATCAATCAGACAGAGTTTCTACAAACTGGTCAATAT
CAGATTTGATTGCACTGAGTAAACCTTCTGAGATCACTTTTATTTTTCCA
TCACCAACTGTCATCAATACTTTTGCCTGAAAGGCATTGGAATAAGCATT
GGGATTACAGAAGAGCTCTACATGAAGACCATCTTCTGAGGAATGTTGAA
ATTCAAGACTTTCCCATCTTTGAGGCTTTGCTGCTGCTGCTTTTTTTTGG
AAAGTCTGGAGCAAAGTATTAATAGCATTGCGAAGTTCAACTTCTTTTGA
AAAAGGCACTGTTACTGCTGTTTCACCAGCATGAAATGTAACTTTCTGCA
GTGCTTGGGTTGAGAGAGCAAGAGCAACTGGACAGGAACGCCTTGTGATC
TTTCTTGCATGAAGAAAAACTCTCTGCTTCGACTTTTGAGAAACAGAGGA
TTTCCATACTGTATGGGAAGGCTGTATACTACCTGGAGACTTGAATTGAG
AATTAATTGCCGCACTTGGAAAACCAAAACTACCGTGACGAAGCCCAATT
GGGATTGTTGTTCTCATTTCTGTTCCGAAGTGAATGCCCAAAGCTCAAGC
TCAAACTCAAACTAGGTCCAACTGCCTTGCTGCTTTGGTTCTTGTTTCTT
CGTCTACTCTATTCTCTTTCTGCCGTCTATAGTAAGTCTTATCCATAAAA
TGTTCAGATTAGACTG
>Unigene507_Chinese_fir  size 197  gap 0 0%
GCACTTTCAGCCTTTTGCCAAACTTCATGGCTACACCGACACTGCAAAAA
CTGGAGTTTTTAAACAGAGAGTGAAGACCAATTTATGGGAAAGACAAGAG
ATTTGAGGTTTGGCCACATCTCTTATCGAGGCAAAAAAATGCTTGGTATC
TTCTTCTGGAAAGTGGAAAAAGGGCCAAAATCAGTATAATGAATGTG
>Unigene508_Chinese_fir  size 494  gap 0 0%
TTTGTTAAATATCTTTGTGTACAGAGCTTCGCTTCTTCCATTATCTTTTC
TCCCGGGAATGCGACTTGGGAGCAGCGATGCACGTTTAGCATATCTGTGA
CTCCCCTCTGTGTTTGGCCCATGAAGCAGAAGAACTCTCCATTTCCGTCT
CTGAATGTTTTCAAGGCGTCTGAAGAGACATTGTATCCATGGAGTCGAAG
GATTCGAAGGCCCATGGCTGTGTCATCAATGTCACCCACAGCATTGTCTC
TGGCCCATCCAATGCCCCTCTCGTTCCAATACATGTAGACATAATCGAGT
GTTTCTTTGATCTCTTGTTTGAAATGGCGATCGATCCCCAGGCGTTCAAC
AGTGTCCACAGCCCACAGACGTTCGAATAGATCCAGCGGATAGTGGCAAG
GAACATGATCATCAAACTTGTTGAGAACAAAGGTCAAAAAGTCCAGAGAT
TTTGGGTCTCCTGTGCGCATGAACACGGCAGCTGTGGATGCAGG
>Unigene509_Chinese_fir  size 314  gap 0 0%
AAATCCACGGAGACGCAGATCACGTTGGATGACGTGACGAGGCGCGAATA
GAAATTGTTGTACATTTGCCAGTCCGCTCGGCTCACGCAGAAACCCCCGC
CGTGAAAATGAATCACCACGCCCAATTTATGGTCTTCAGTGTGAAGCGCC
GTGCGAGGCAAATAAATACGGATCCACACTCCATTTTCCTCGTCCACAAC
GACGTGGGCCACGCCATCGACGAAAGCGTCGTTGGAAGGAGGCACGGGCA
TGGTGAGTGCTTTAACCTCCTCTGCGCCGCTCCAAACCCGCTCCACGGAG
CCGTCGGAGAAAAG
>Unigene510_Chinese_fir  size 293  gap 0 0%
ATAATTGTGTCATAAGATTATGTAGTTGCGGGAGAGGTGAGGTTATACCA
ATTACAGAAGCGAAGAGAGGAAAGAAAAAAACCAGAGGAAGAAGAGATGG
GTCCGCATGTGATGATGCTATCGTCGTTGGGGCACGGTCATCTCATACCC
TTCATGCAGCTCGCTCAGAAACTGGCCGCCAAGGGCTTAACTGTCAGTTT
TGTGACCACCTTTCACCACATCCCTTCACTGCGCAAGAAAGTGGAGGACG
CCCGTGAGGCCGGGCTGGATATCCACCTGCTTGAAATGGAGAT
>Unigene511_Chinese_fir  size 635  gap 0 0%
CTCCAGTCAGATTTGCTTCAGCTTCGACTTCTACGGGATCACTGTTCCAC
CACTCCCCTAGCACTATAGGAATCTCAGCATGGGGTTGGGCAAACGGATA
AGAGCTGCCATTCTTTGGGTAGATGACCATTGCTCCATGAACTGTTGCAC
GGAGCCATGAGACATGCGCATGCCACCACAACGTTCCTTCTTGTCCAATA
ATGGTGAATGTGTACGTAAATTGTCCCCCTGTTTGGATAGGGCACTGTGT
AATGTACCCGGGTCCATCGGCCCACCCTGTGCGAATCTGTCTCACTCCAT
GCCAGTGGATGCTGGCATTGTGCTTGGCGTTGTTAGAAACAGTAATATTA
AGCGTGTCGCCATTTCGGACATACAGAGTTGGACCCGGAAACTGTCCATT
CACTGTGATTATGTTATATGTCTCACATAGCCGAGTAATTTTTGTCGATT
CAAGAACGAATGTGTAGGAGTGCAAGTCTGCCCATGCTAGAGAATCGAAT
AAGACAATGAATGTAAAGAGCAGCACTATGAACCTTGCTGAGTAACATTT
TGGCATTATCAACATGTTACAAACACCTGACGGGCTGGTCTGGATTTGCA
AATGAAGCACTCTTTTAATATTGAATGCTAAAAGT
>Unigene512_Chinese_fir  size 1032  gap 0 0%
TGAAGAAGTTGAAAGAACAGGTTGGAACGCTGATTCAAATATTGAGCAGA
TTAAGAAAAAAAATGGCGACCGTACACAATCTGGTTGGGAGCATGTTGAA
ACACCAGATTCAGATGTTGGTTGGAATAGTAGGAAGGAAATTACCATGCA
AAATAAAACTAACCTTACTCAAAATGGTCTGGAGCTAAAGGAACACAACT
CGGAATCTTATAGAGGAAAGCATGATGGGGTAAGTAGTTTGAATAAAGAT
TCCAAGACAAATGAGGAAAGATTGGACTCGTGTAGTGGTTGGGATGGAGT
TTCCACCAATCAGAAGCTGCTTGGATCAAACGAGTTGCATATGGATGGAT
GGAACAGTAAAACCGAAACTGACCTGAAAGTAGCAGGTTGGGATGGTGAT
TGTAATAATGGGAAAGATAGTTATATGGAAAATAATTCTAACCCTACAAA
GTTAGCACAGGTGAGGCAATACAATACGAAAGATATCTCCAGGGACAAAC
AAGCTACGAGGGAATTCAAACCAACTGGGGCAAACACAGTTCCACTTGGA
AGGAAAAGGCTATCAAATCAAACTTCATCAGTACCAACAGTTGAGCTAGA
TGCAGGTTTTCATCAGAAACTTCAAGGTCAAGATTCAACTAATAATGGTT
GGAACACAGGAACCCTTGACCCGAGCACTAAAACAGGTTCAGATAGTGGC
TGGAATAGTAAGCAATCTGTGGAAGTTGAGGCCGAACCATGCTTTTCTCA
GTCTTCCTGGGGAATTCCCAAACAAAATGAAGTCCTTGCTGAAGATACAA
ATAATGATGGCTGGAACCCAGTGGCCCTGGACTCAAACATTAAAGTAGGC
TGGGAAGGTACAGCATCTACAGCAACTGAGACTGATACTTCTCTTTGGCA
GCCTTGTTGGGGATCGAGTGAACACAAATTGAATGGTAACATTTCTGAGG
CTACCTTGAAGACAGCTGAAGCAAGTGAAGGTCATAGTAGGGGTAGGGGT
AGGGGTAGAGGTCGTAGGGGTGGTAGAGAAAG
>Unigene513_Chinese_fir  size 777  gap 0 0%
ATGAAAGTACAGACACTCTGGATACAATAATGTCGGAGTTGGATGTTCAA
CCAGATGGTCGGCTTACCAGAGAAGAATTTAGAGATGGCATGTGTAATTG
GATTCAACATGCAGCTAGTAGTGTTGATCAATCAAATCATCACTCAATTG
TACCTCATTTTCACAAGAAGAGTAAGGAAGAACTAGATGCTGTGATGGAT
AATTATGAAAAAAGTGAACCTGTTGACAATAAATTCACAGTCTATTTGAA
AGCTGGTTTGCTACTTGTGGGAGGTGCAGTTATAGCAGGTGTCATTGCTG
AACCACTTGTGGATGCCGTTGCTGATGCCACAAACATCCCTTCCTTATTT
ATTTCCTTCATAGCGATGCCTTTGGCCAACTCTGAGGGCATTTCAGCATT
TACTTCTGCAAGCGGGAAGACAAAACGAACTGCTTCTTTGACCTATTCTG
AGATATATGGTGCTGTGACAATGAACAACACATTGCGCTTGGGAGTTTTG
TTGGCCATTGTCTATGTTCGAGGCTTGGATTGGAACTTTTCAGCGGTACT
ATTGGTAATATTAGTTGTAATTATAGTGACAGGGCTCATAGGCAGCACCT
ACACCACATACAAACTTTGGATGAGTTTCATTGGGTTTCTTATGTATCCT
CTATCTTTGGTCATGCTTTATGTCCTGGATTATGTTCTAGGATAGTCCTA
AACATATTGCTTTCAGCACATATCTAGATTCCACACAAACATCTGCTGGT
TTTTGTATGGTATATTGAGTGCAAAGG
>Unigene514_Chinese_fir  size 1211  gap 0 0%
CCGCATTTTAAAAGAAGCTTGTATATATAAATCTAGGAGAATAAAGATCA
AAAATTAAGCTTACAGAAAATGTAATCCAATCATTGGGGAAAATGGATGT
AACACCTCAGTTCAAGAGCCATTGCCAAAAACCCAAACAGGGAAGAGCTC
TTCGCCTATCCTAGCGGCAGACCCACAAATACTCCAAGGAGCTTTGGGAG
GACAATTCAGTTGATTGCATCTTGTAAAAATTACTGAAGGAACACCTCCA
AAACACAGCTTTGACTGGCAGCTTGTCTCAGATTACAGATTACCTGACAA
ATCAAGCTATTTGTATGGAAGCTAGTGAGTACCATGCAGATACCCCTAAT
CAAACTGGCAAAATTAACAGCTATGTGTATTAAATGGTTATTGACTGAAA
ATCAATGAAGCATAAGAGAAAGCTATTGTTTATGCTTCCCCTTCTTTCTC
ATTCTATTAGATTCGTCCTTCTTGAACATCTTTCCCTTCTTGTGCTTCTT
TCCTTTCTTGACCTTCTTGAAAGACTTTTTTTTAGCAATTTGAATCTTGA
CTTTTGCTTTTGAGTTCCGAAAGCTATTTAGGTGGGGCATTTCACAATCA
TTTTTCTCTGGATGTACTTCACTAGTCTCTACAATTGTAGTTGTCTCTCC
ATCCTCATAAGTAAGAGTGCCATTAACAGTGAAGACATGATAAGAGTCTT
TATCTTCCTCTTCATCTTCACTTATATTTCCAGCTAAGATGGCATCTGGA
TTTTCTTCAGGCAGTTCAGAGGCCTCTCCATAAGCCATTTTGATTGCAAG
CCTCCGCTTTTTTCGTTCTGCAAGGCGTTTCTCCCTTTGTTTTATTTCTT
GTTGCTTTTCAGCTAGCTTACGCCTCTGTTTTTTCCTCTTGTGAAACCCA
GTAACAAACTCCCTACGATCATTTTCATCAAAAGAGATGATAAGGGACTT
ATTCCGCAAAGCCCTTTTGGAGATGTGCCTTCCCAGCTGCTTCTCAGGCT
GTCCGTCCTCCATAGCCAAGTTTTTCAGTTGGATGAAGGTGAATACCTTT
TTCAGGTCATGGGGTGTGCTCTATACGGTAGCATCTTCAAACCATCAAAC
CAGGATTTTAATTTGTAATGCCCACATTTAGCGACTACGATAGGTATAAC
TCAAAAAATGGAGCTGACAATTTTTTATTTTTTTAATATTTTTATTACAT
CCCTTCGAAAT
>Unigene515_Chinese_fir  size 588  gap 0 0%
GTAGTTAGAAAACTACAGCACAGATGTGGCTATGGACTGACTAGTAGATA
TGAATGCAAAAGTAAAAACATATTGCAGGAGGTGTTATGTTCCGTTTGCT
GTTCTTGATGTCAAAAGAGCCACTGCAGGAGGCCCGTCATCAGTTCCTTT
CCAAAGCGGAAGCCACTAAATTGAGGGTGATTCAGGGTTGGCCGGCACAA
GTAAATTGAGGGTGATTCAGGGTTGGTCGGCACAAGTGCTGAGCATTGTC
GTCTCCTTGCTAGGGCATTGAAGTGGGTTGAAAGGCCCCACGTTTTGCCT
TTTTATGGAGGAATTGGGAAGTCCCACTCCTGGAGCATTTCAGCATACTC
TTTTTATTGAAGGATCCTTATAAAGCATATTTTCAATCACAACAATTCTC
TGCTGCAAATATTGAATACAAGCAACCAATAGCTCATTGCTAACCACCTA
GTGAAGAACACAGTTTTGTAGGGTTGGTACACTAAGTCCATAATAATACT
AAATTTGTGTCTACAAGCAATTATGGTAAAACAAAAAAACAAATGCAATA
AATACTGTCTCCAGATAATTCCTACTGTCTACATAATG
>Unigene516_Chinese_fir  size 171  gap 0 0%
ATAAAGAGTCATCAAACAAAGTGTAAAACCTTCAAGCTACAGCCAACTCT
GATCCTTACCTGAGAAAACCTTTCTATAACAGCATCTTAGGCGCTTCTTT
TATATATTGAATAAAGTTTACATGACAAGAAAGATATGAATTGCTGCAGA
ATGCCCCATTTGTACAACCTA
>Unigene517_Chinese_fir  size 424  gap 0 0%
TTTCTCCTCAGTGTCGGTTCCATCCATATTTTCAATGTGGTGACTCTCAA
GGGGCGACTCTATCCATAAGTTCCCAATCTGGGTTCAAGCCAAATACGTT
CCCACAAGACAGTGATTCAGACAGGACTTGTTTATCTTCAGCAAATGTAG
TTCTTCCTCATCAATGCACTGGCAGTTCAGAAGTAGCCAGGCCAACTAAC
TTGAAGGCCTCAATGGACAAGGATAATTTAAGACAGGAAATTCAAATGCC
CATTCCATCCTCCAAGGGCTTTAGTCAGGTAAGAATTTCATGGCGGGATG
GACTGATGGGCCGCATTTTCAAATTGAGTGAATTGGATAGCTGTGATTTG
ACCTTGGAGGGGAGTGGAATGGAGGAGCATAAGATTGTATCTGATTCCAA
AGAAAACTATCTCTTTAACCCTGA
>Unigene518_Chinese_fir  size 375  gap 0 0%
AAGAAATATTCTTCTTCTCTGCAATGAAAACCGTCCAACAAGCCAATGTG
AAAGCGAAAGACTACAATAATGTTCTTATTTCTGATGTAGCTTATCAATA
ATTGTAGTCAAAGCGTGGAGAGTTCTCAAATCTTGACCTTTCTTCACAGC
CCACGTACACCCCTTCATCATTCCTTGCTTGATAAAATTATCAAACTGCC
AAAAGTAATGCCTTCTATTTTTTATCTCGGTAATTACCGCGGTAATTATC
CGTTCTCCTTGTGGCAGGTTAAATTGATTGTTTATGATGGGAAGTGGAGG
AAGTAAGGAAAGTAGATGAGAGCTACTTCCGTCAACCACACCGCATATTA
TTGCACTCACTGATCCCTCAAGATC
>Unigene519_Chinese_fir  size 1351  gap 0 0%
TTGGGCAATATCATTGACAGTGTTATATATTGCAGAGAACAAAATTTTCG
CACCGTCTGAGCAATAACGTAAGCCTGTTGAGTCCCACCTCCTAATAGCT
TCAAGAAAGCATTGAAGCTCTTCAATGGAGGCCCCCACATCATAAAAGTC
ATCCATTGCTACGGTGAGAAGTACATTCTTTGTCCATACGATGCGCACAG
CAGACATTTCAGGGCTAAAAAGTGTTGAGGCAGCAGTAAAATAGGCGAAT
ACAAACTTTTGTCGAGCAAAGTGTAGGTCACCAAGTTTACAATCTACACA
CCATTTTTCCAGCTCTTTCATGTCCTCCTGAAATATTTGTTGGCAGATAT
TGTAGTCCTTTTTGGCTAAAACTAAAAAGCAATCATTGTCTATACAGGGG
ATCTTGTATGAGGTCTTTCCAATCTGAATATCATCAAAACCATATTCTTC
AATGTATCTTCGATGTTCTATTCTCTCCACACTAGCCACCCAAGGAACTT
TGAGTGCATAATCAACCTCTTTGTCGACTATATTTTTGACATCCACTTTA
ATATTTTCCCTTACTTTTGGCGAGATAATTTTGGGAAAAGGATTTTGTTT
CTTCCAAAATTCTTTCATCTGTGAACATCAACTGAGATGCTTTGTACAAA
TTCAGCATTGCTGTCACAGCTTGGCCACTCTTTTCTAAAGATAGTAGGAA
GTCGTCATCTTTCAGATAAGTGAGAAAGACATCTGGAGGTACATCATATC
CATTCCATCTTAAACTGATAGAAATGTTAATTATGTCTGATGTTGATGAT
ATTCCCTGAATTATTTCATTTTCTGTCCAGCATCTATAGACATTATCTAG
AACTTGCTTTATCTCACATTTGAAATGTCTTGCTGTACCTAATCTCTCCA
ACATATCTACCATTGAAAGACTAGCGATCAAATTTATGGGATAAACACTA
GGCACTTCATTCACCAAATTTTCTAGCATTGAATTCAAATACATAAGGCA
ACTAGATTTTCTAGTGTGCATTAGAGCACAAGCAGTTGCAGAGGGAGAAT
GGAAGAGTGAGCCATCCTTGTTCTCATGTCTTAAAACTTTATCCCAGTCA
ACTATGCTCCGAATACCCTCAACTATGAAAATCAAGGATGGGTTATACTC
ATTCATATGATCTATTCCTATGCTTTTAAGGATTTCCTCTCTCTTAGTGA
GCATCACCTCTATAGGAGGTGAATCATAAGGGAGTTCCAAGCACAAATCT
CTTGCATCTTCTAACATTGCAGTGAAAATTAGATCAAATCCAATGGGATT
ATACTTATCCTCATCGACTATCTTTCCAATATTTTCTTTTATAAACCTCA
A
>Unigene520_Chinese_fir  size 215  gap 0 0%
TAAGACAACCTGCATCATTTTGTGGAGTTTTTGGGATTAAAACCAACATA
TGGTCGTGTGTCCCGCTTTGGTCTAATGGCATATGCTTCATCCTTGGATG
TGGTTGGATGTCTTGGTTCATCTGTTATGGATACTGCTATTCTTCTTGGG
GTTATGGCTGGCCATGACGTGTTAGATGCAACTAGTTGTAAATCTGAAGT
ACCTGATTATTCTTC
>Unigene521_Chinese_fir  size 1145  gap 0 0%
AGTAAGTAGGCGTGGCAGATTGAACACTAGAATTATATCGAGTGTAGAGA
GCTGAAAATGTAGTGCAAGGTATGTTTTCCTCCACCGATTCAGATTCTGA
TATTGAACTCTTCTTCCTGTTGGAGCTTGGTTTTGGCCTGCAGGTATCCA
CCTCAACAATCTTTGCACTTTCATCCAATCTTCTTTCCATCTCCAGCTGT
GAGAATGCATATGCTAGTGCTCTCTCACGTTTCACAGCAGCAGCCTGTCT
GCTCTGTACCTTGGCTTCCTGCTGCTGCATGCTATAAGTGTTACCATTCC
ATCCGTCACTAGATCTCTGTGGGTGGGACTCTTGTTGGCGTCTCTGAAGC
AACTGCCTCTGAACTGCCTGCCCTTCTTCAGACATTCTGACTCGACGGGC
ACGGACCACAGCTTGAACTCTAACTAGTGCTTGCATGCTGCGCAGTGTTT
CGGTTGCTTGCTTTCGCACAATGTGGCCTCGAACCAATGCCTGCAACTTT
ACCAAGCTTTTCAAAGCACACAGAGCTCTTCTTGCCAAATATCCTCGGAA
TGAAGTCTGAATCTTGATGGCGGCCCACTGCTCTCTGGCAGCAACTCCAT
AGCCAGGGTTGCATCCACTGCTTGTTAATCTGACAACAGCCGCAGCTGCT
TGGGCAGCTGCAACAGCTGCATCAGCAGCAGCAGCTGTAGCGGCAGCCAC
TGCAATAGCATGCTTGCTCTGTTCACTCTCAGTTTCTAAAAGATATGAGG
GCCTAGGTTCCACAATTGATATTGCTGGCTCTGCAGTCTGGTCTTTTACC
GACCTCCTGAAGCTCCACCTGCGTTTTTCCTTGGGAGCCTTCTTATTTTC
ATCCACTACAGTCTCTTTGGAGGCAGGAGGAGGAGGAGGAGCAGCATAAT
GTTGCTTAGATTCTTTCTTCGCTCCCAGTAAACTTCTAAGCCATTTACTG
GCCCTCCCCATTGCTTATTACAGAGTGGAATCAATTCAGCCTACCCATGG
GCGCCTTGCCATATATATCTATCTTAACAACACAAGCTCTCCAACTTGAA
GAAAAGTAGACATGTAAGCTCAACCTTCTTCTTCGTCTCTAAGAACCCCT
GAGCTTTGAACCCAGTTCAAACAATCACACGCTACGAGAGGCTAT
>Unigene522_Chinese_fir  size 870  gap 0 0%
GCATGTGGTGGTCAAGGCCTAAAAACTGAAAATCGTGTAGGTCACCTCCT
GGGTGAATATAATGTTCAATCCACATTTGAAGGAGACAATAATGTTCTTA
TGCAACGCAACAGGTTAGTAAAGCACTGTTTGGAGAATATTATGCTGCTC
ATAAGAAGCAAAGACCCTTTAAGGGCTTGGGACTAGAGCACATGAATAAT
GCCCGCCCTGTAATTCCAGCAGTGTTGGATACTTTTACATTGCGAAGCAT
TGAATTCCAAGTTGATATTTTCCATTTGAGGGAGCGTGATTTGTTGGAAC
GTTTAGCAATGGAAATATCTCAGGTTGTTTCACAAGGCAAAAGTACAACT
ATTGCTTTCACCATGAGTTACAAGTTAGCAGAGGACTTGGGAAGAGCTTT
CTCGGAACGAGCAGTACTAGATTCCATCATTTCTGCAGAGGCAAAACTCA
GTTCTTCTGATTCTATGAAGGATGTTCTAAGACTGTTGAGGACCTTATAT
GTCTTGGTTAATCTTGAAGAAGACACTTCATTCCTCAGATATGGATATTT
AACACCACGACAGTCACAGGTGATCCAGAAGGAAGTGGGAGATTTGTGTA
AGGAGCTACGGCCACAAGCACTGGCCCTCGTTGATTCCTTTGGAATTCCT
CAGCCGTATCTCAGTCCAATTGCATTTGACTGGGTTGAGGCAAATTCATG
GGAATAAGTATGGATACAATCAGTTTCAAATCTAAATTAGAGAGAGATTG
AATCTATGCTAGGCTCATTGGATTGGATAAAGGAAATGATTTATCTAATG
TAGATGATGATATTGACCTGACGAATAATTATTATTTTGTTGTATTTGTA
TGCCTACAAAAATATCAAGA
>Unigene523_Chinese_fir  size 369  gap 0 0%
AGCAGCTCACCGCTCAGAAACAGTAACCCAGGTAGCCCAAGCATCGCAAG
ACTGGGGCTTCTTCCAGGTAATAAATCATGGGATAGATCTTTCATTGTTG
GAGAGGATTAAAGGGGTGTCACAAGAATTCTTTGATCTTCCTTTGGACGA
AAAAAAGAAGACAGTGTCCAGTAAGGCCTGGTACTCGTATGCTTGAAGGT
TACGGCCGCTTCTTTGACATCTCGGATGACACAGTCTTGGATTGGGTTGA
TGCCCTTGTTCATTATATCTCCCCACCCTCTGTCAAGGCAGTAGAGCACT
GGCCAAAAACACCCCTCACATACAGGGAAACCTATGAAAAATATGGAGAA
GAGGTACTCAAGCTTACAG
>Unigene524_Chinese_fir  size 234  gap 0 0%
ACGGAGGGCCAAACAATCTCACGGGTCCATATCAAAGCAATCATCTTTAA
TATGTTAAATGCGGGAATAGAAACATCCTCAACAACAGTAGAATGGGCAA
TGAGTGAGCTGCTGATGAATCCTGCTACACTAGCACGAGCACAGCAAGAG
ATGGAATCAGTAGTCGGCAGAGATCGCACAATAAGGGAAAGTGACGTCAT
GAGCTTCGACTACTTGCGATGCGTGGTGAAAGAA
>Unigene525_Chinese_fir  size 299  gap 0 0%
CAATCAGTGGGCAGTATAAACTTGTTCCTGATGCTAACCGTGATGGTACA
TCTCGAACGCTTGAAATAGAATTTCAGTGGTCTAACAGGTGACGGCATGA
ACATACCTAATACAAGCTTTTGTAATTACTGAAATGTATTGGCCTCCAAG
TGGGTTGTTGAGGTAACTTCCAATCTAAAGATATTATGCCAAGCCACTGA
AGGTGGTATTTACTTTTTAAGTTACCAATATAAAGCATGCCATATCAGGG
CTCATGACATGTCCAGCTTTAAGGTAATGATTGGCATTATAGCATCCTG
>Unigene526_Chinese_fir  size 253  gap 0 0%
GGGAAGAAGTTCGTTCTCGAGGCTCTGGCGCAAGATGCTGTTACTTCTCG
TCAAAAGTTTGGCCAGATTTCGATCCACTAAACCGAAATCTTCCAGCAGT
TTGATCTTAGGTTCCAATATTCTTTCTGTACATCCGATACATTTGACCTG
ACTCCTCATTATAGTGGCAATTTGGACTTCAGTGCAGCCGCGTTTGTTGA
ACAAATGTATAAACTGCTCTACACTGTGGAGGGTTCGAAGCTTCTGCAAT
TTG
>Unigene527_Chinese_fir  size 1740  gap 0 0%
CTCAGATTCAACGAATAAGTTCGGGAACTTTGTGCAGGGATGGATTCAAA
GTACTCCAAATAAAATAGTGTGGGATTTCGAAAGATTTGAATTAAAATAT
AAGAGGTTGCGTTTACAATGTCTGTATTACTAGCCCTGCCCCATTCCCTC
CTCTTTCATCTGCAACTGTTTTCTTGTGTTCAATGGATTCTGTAGATCAC
AGCCCAAAGCCTCATGTTGCAATTTTCCCACTAATCACAGGAATGGGTCA
TTCCAGGCCAACTGTGGAGTTTGCAAAGCGGCTACAGGCAAACCATGGCT
TCTCCATAACCTTTATCATCTGCAAATGGAGGTGGAAAGCTCAGCAATCT
CTCTTCATACAAAGCTTGGCTTCCTCTGGTTTCGACATCCGTTTTGTTGA
CATCCCTGCGGATGAAGAAAATGACAAGGATGAAATTATAGCAGCACGAT
CCAACTTCATGGTGAAAGCAAAATCACAGATCGGAGATGCAATCCATTCC
CTGCATTCCTCTTCGCCCATCTCTGCCGTGGTCACAGATTTCTTCCTTAC
TGCCCTGCTCGATGTTACTGCCAAGCAAAACATACCGACCTATTTATTCG
TTCCAGCCTCTGCATCTTTTGTCTGTCTCATGTTACACCTTCCAGAGCTC
GTTGCAGAGTTCGATGTCTCATTTAAAGACACCGACATTGAAGTAGAAAT
ACCAGGGCTTCCGCGGATTCTCGCCAGGGATTTGCCCACTCCAATTCAAG
ACAGATCTGGTTCTGCTTTTGACTGGTTCGTACACCATGCCTCCCGATTC
AAGGAAGCCAGAGGGATTTTCATTAATCCCTTTGCTGAAGTGGAGGTGGA
AGCCATTAAAACCCTCAAAACCCTAACGGAAGGAAAGATTCTGAGCTCCA
CTGCCATGCCATCCTTTTATCCGATTGGTCCGTTGATGCTTGTGGAATCT
GATTCTCCTCCTGAATCGACTTGTCTCAAATGGTTAGATGAGCAGCCTCC
ATCGTCGGTTCTGTTTGTTGCCTTCGGAAGCGGCGTTGTTCTGTCAAATG
CACAGATAACAGATCTGGCATTTGGACTGGAAAGTAGCAACCACCGTTTC
CTATGGGTGCTGCGTGGGTTCGAATCCGGGGATTCTTCTTTGGAAACGGA
TGTTTCTCAGCTTTTACCCGAGGGTTTTGAGAGTCGAACCAGGGATCGAG
GGTTTGTAGTCCTTAACTGGGCTCCTCAGATCCCTATTCTTTCTCACCCC
TCTACGGGGGGTTTTCTTTCCCACTGCGGGTGGAACTCCACACTTGAGAG
CATCTCCTGTGGAGTTCCAATGATTGCTTGGCCTGTTTTTGCAGAGCAGA
GGATGAACAAGGTTATACTAATGAAGGAGATTAAGATAGCGATCGATTTG
AAGATGGAAAGCGATGGATTTGTGAGGAGACAGGAAGTGGAAAGAGCTGT
GAAAGAGCTCATGGAAGGAGAAGGAGGATTGAAGGCGAGGGAGAATGTGA
GAGAGTTGAAGGAAAAGGCGAAGAGTGCTACAATGGAAGGAGGGAGTTCA
GTAAAGGCCATTGCCACCGCAGCTGCTCATTTGTCGCAAAATCCCTGCTC
CATGGGAACAAAAGACTCTTTTCATGTAAATAACCAGTGCTAGCTGTTTA
CTGGTGTGTTTTTTTTGGGCCATCTTCCTGTGATTACAAATTGTAAGACT
GCTCTGTTCACTAAATATCCACCTTAAAATGAATATTTAG
>Unigene528_Chinese_fir  size 223  gap 0 0%
TACTCAGGGCTACTGAAAGCAGCACAGGCACTTTTACAGGCAATCACCTG
TCCATCATTAGTAACGCTCAGCTCAGCAGGGCAGCTGCTCCTCAGATCGC
TCACACAACCGGCAGTTCCACAGTCGCCGGTTCCTCCAACGGCGGCGACG
GACAGAGGAACGTTGTAACCGTCTACAAGACTCACGTCGTAGAAATCCTT
GTCGCCCAATGTGAACTCCGCCA
>Unigene529_Chinese_fir  size 872  gap 0 0%
CAGAGCCCGGACAGCTGCACTGGCCATTCATACAGATGCCATAAGGTCCA
CAGACTTTTGGAAGAGCACACTTGTCAGATTGATCTATCCCAAAGTCTGG
AGCCCACGCTGAAATGTTGTTTGTGCCTGGCACTTGAGGTATCCTGAATG
CTCTGAGGTTACCATCAATGTCTAGCCTCAAGAACCTGTATTGGGTATCA
TTAAGGGTAGGTGCCAGATACAAAGCATTGGTTACGTTTGAGCAAGATGT
AGACGAATTGACAATAGTCTCATTGAATGAAATTTGCAGTTCTGTCCCTG
TATACACGGCCTCAGCATTCTGAGAGGAGGAAGTATAGAAACATGGGCTT
AGAATGCCTTCATAGTCCAATCCTCGCAGTCCCAGAGACCAATAAGGCTC
ATCAAACTTGCTTCTGTAGTACAGAACCATCCCTCCAGGCTCCATAACCA
GCTTATAGGACCCTTGGCTGGCATTTGTTGCAGAGTAATTGGATACCAAT
GTATAGCCTGTTTTTAGCCCCTGCCCAGGTAAGAGGGTATGTGTGGGATG
GTCCCAACTCTGCCATACAAGACTAGAACTTGACAAAAGTGAAGAATTTG
TAGTATTATAGATCTGCAAATTACCTGACGTCTGCATTGCAATGGCCTTG
TTTTGGGTCTTACCAGTGTGCTGATATTCCAGGCCACTGTTCCATCTGTA
TCTTCCAATACCATATCCCCACTACTCCCCAGACTCAGAACTGCACCTTC
TGCAACAGTCCTCTGCCTATTTGCAGTCCAAATCTCAGTTCCAAGAGCTG
AGGATGTGAAATTCACACCCAAAACAATGGAGAGAATAAATTGACCAGAA
GAATTAACATTGATGAATCCAA
>Unigene530_Chinese_fir  size 1088  gap 1 0.09%
TGGTTGACCTTTAAATTGCCATTTATTCTTTACTCAAAGTTTCTTTATGT
TTCAACTTGGCCATTTCATTATTTTAGAATGTAAGATGAGATTTATTGCA
CAAGTGAAATCACCAAAATATGACCCATTTAATCTTGAGACAAGAGCTNT
AGTTCTTGAACAAAATCATCAGCAACTTTGTTCATATGTGTTTCATCTAG
CCCATTTTCTACATAAAATGACCGTCGTTGTTGATTCCAAGCTTCAGCAA
TCCTCTCTAGATCCTCTCCAACTTTTGCTCCATTTTTTTCTGCAACTTCT
AATAGTTCATCTACACCTTGCATGGCGCTAGTCTCTTTAATAACTGATTC
TTTTGCCTTTGAGTACTCGGAAGCTAGTTTCCTAATCTCATCTAGTCTTA
GCTCCATGTCAAGATTCATGTTAACATGGCTTTGTATTGGAACATTTGAT
AACAGCTTCTCAGAGGCAACTTGGAGATGTGCATGTTGCTGCCTTGCCAT
AGTATTAACTGTTTTAAAAACCAATTCCTCGTCAACTTCAACAAAACCAA
AAAGAAACATGTTTTTGGTCAGCATCTTCTTTACTGTGGCAATAGCAACT
CCAACACCATTCTGCTTCGCATCAATCACAAGTACATTTAGCTTCTCCAA
GTCCTTCAGAGATAAATAAATTTTGAATGGTTGTTCAAACAGTTGTGTTT
CATAGAGACAATATAAGGTATATAATCCTGCTAGTCTCTTTGAAAGTGAT
CCTCCAGAAACCATATGACTAATTGCACGGTCATATAATGTCTGCATGAA
AAATGCTGAGTCCTTATCAGTGGGCCTAGCCTCATGGATGAAGGAAAATT
TTCTGTCACGCCAAATAATTTTCATTTGTGCTAGAGTTGTTGCTTCAATC
TTTGTAAATTCAGCCACAAGCTCGTCAATATCCAACTTAAAAGGATTCAT
ATCCATGGCAAAATTGATGAATTGTCTGCTTATCAGATAAAAGAAAAGAT
GACGTCAAAACATGCTACCCAAAACCACCTTGAAGTAGCTACCAATGTTG
AATTATTTCCTTGCTCTCAAAAACGGTGAATTCCTCAC
>Unigene531_Chinese_fir  size 274  gap 0 0%
CCCGATTTGTTCTTGCTGAGGACCATGTCAAACCAATGGCAGACAACGCT
GGGAATAGCCCTGATTGAGATCCTCTCCAGGCATTCCACAGACGAGGTGT
ATTTGGGGCAGCGTGCATCTCCTGATTGGACTGATGATCAAAGTATGGTG
GAGGCCTTTGAGCGTTTCGGGTCCCGCTTGAAACAGATCGAGAAAAACAT
TACCGAAAGAAATAAGGACCAAAGATTGAAGAACAGAGCAGGCCTTGCAC
AGGTTCCCTATACCTTGCTTTATC
>Unigene532_Chinese_fir  size 260  gap 0 0%
TTATAAAAGAACATCCTGAATCTGCAACATTGTTGACAATTTATCAAAAT
GCCATCTCAAATGCCTCCAATCGCACAAAGAACCCAACCAAACGTCAACT
TTACCCCACAAAGCTATGAATCTAGGCTTTGGCAGAAGTCCGCCCAGGTG
CTTCCAATCCTGGCGTTGGTTGTGAGCATTTTACTCTCCTGGAGGCACCG
GATTCAATATCAGGAGCGATGCCGTTATTCCCTCTGCTAGGCATTCTGTG
TGTAATTGCT
>Unigene533_Chinese_fir  size 224  gap 0 0%
AATGCCTTTGTTTATACGGATAATGGGTAAGCCGAGTTTGGCCTGCAATG
ATCGTGTCAAGGTAAGAGATTTTGATTCCCTTTTGCCTCATGATTTGCCG
TGTAAAATCCGGCAGCAAAGGGTAAATTAAAGCAATGGATTTTTTTTTAA
TGAGTCTTAGATTTGGCAAGGAGTTTGATTGATGGAACATGAATATTAAG
GTTTAAAATGGCTTGAGTTTGCTG
>Unigene534_Chinese_fir  size 747  gap 0 0%
ACTGTTCGTAGGTATGGATGGATCGCGGTTACTGATTCGGCGGTGGGAAC
AAATAGGACACCGCTACCCTTTGATTGCGTGTGGCACTGGGATTGATGAT
GATGGGTTCCTGCACAGTGTTGAGCATACACTATTTCATGGTGGAAGCAG
ATTTGTGGGCGTGGAGGGTGATGGTGGACAATTTGTAGACTGGTCTTGGT
CTTCTTTTGAAGAAGTGGAAGGAGACGGAGCAGAAGAAGAAAGAGGAGGA
GAGGAAGAACAGGGGGAAGAGGAGGAAGAAGGAAGAGAGGAGGAAGAAGA
GGAAGAAGAAGAGGAGGAAGTGGCAGTAGATGTGAGTGTGTTGTTAACAA
TGTGCGATCTATCTTTAGATTGCAATAAGAGTGCTTTAGAAATAGTGAGG
AAGGAAATAGAAAGGAGGATGGAGGAAAGCCGTGGAAGAAGGCGAAAGTT
CCAGATTGTGTATGGTGTATGTAGAGGCAGGGGATTCAGTGGAGAAGAGT
GAAGAGCATATCCGCCAAACTCTCTTGAAGCTTAAATTACCCACCTGCAC
TTGCGCTTGCATGCCCGCCGACAATAGAACAAGACAACTATTTGCGTTTG
CTCTGTATAGGCTAATCGAATCTGAGTCGATGTGCGCAATCCAGTCTTTA
CACACATGTATTATTCCATTAACAGTTCGAATGCAGAGAGATAGAAAATG
GGCGAAATTTCAAAGTGAATGTTTTCCAGATGATGAGGAGAAGGATG
>Unigene535_Chinese_fir  size 548  gap 0 0%
AGGTCCTACAACCTCTGTTAACATTAAATTTCCTTCAACATTAGTTTCAT
GTTGAGCAATTGCTGCATCTATCTCTTGAAGAGCCCCATATCTTAAATCA
GCAACTCTTGCCAGATCCATCCTACGTTCTGCCTCCTGCAGAGTATACAG
CAATTCTTCACGCTTTTGCTTCAACCGACGGATTTCATCCACTCTCTCTT
TTTCTTTCTGGTATTTCATTTTAAGAGGGTGCAACTTATCCCTCAAATCA
TCAAGCTCATTTTGACCCCCCGAGCCTTGCTTGCTTTGTCTTTCTCCTTT
TCAAGAGCATGCAGCTCAACTTCTAGTTGAATTCTTTTCCTTTCAAGTGC
GTCAATTTCTTCAGGTTGACTATCTAATTGTACTCTCACATTTGCACATG
CCTCATCAACCAGATCAATTGCTTTGTCAGGAAGATGTCGACCAGTTATA
TAACGGCTGGATAATTGAGCAGCGACCACTAGTGCTCTATCCATGATCCT
CACACCATGGTGCCCTTCATATTTTTCTTTCAAACCACGCAAAATGTT
>Unigene536_Chinese_fir  size 566  gap 1 0.17%
GGAAGTCTCATTGCCATTGCTTCGTTTGGCGTTATCGCATTTATCCGTCA
ATTGGTTATGTTTGCATTGACACGGGCCAGATTCCACCGTCTCTGCGGTG
TATCTTGTGTTGTCGATGATTTTGCTGAAAAGGTATGGTCTCTAGAAGAA
CGTTGGGGAATTCTGAAGCCTTTCCGTTCAGGTGGTGAACGTTACCAGGA
TTTAATCACTGGGCATAGAAAGTTCAGAGAACACAACTCCCCCTCTTCGG
CCGCTCATGAAAACAAGTCCTCCTCTTNCGTCCCATTTGGCATTAGAACT
TTAATACAGTTTGAGTTAGGATGTTGTTGAAAAACTACCTTCTTAAGTCA
CAAGTTCAAATCCTAGAGTATTTACCCATCTCCTATAGGCCTTTTGTACC
ATGCAATAATTTACTCTACTATATGATAATAAAGTGTTGTTAATTCCTAC
AGTCACCTATAGGTATTCTATTGGTTCCAGGCTCCATGTGTTTGCCACAA
CACATCTTGTGTCAGCAGCTCTGCACATTCTGTTTTTTGTGCAATTTGGT
TTTACTTGTTTCCCCC
>Unigene537_Chinese_fir  size 185  gap 0 0%
CCTGAGATCTTAGTCTTACTGTGCACGAATATCTCAGAAATTTGAAGAAT
GGGTGTACAGACTCTGGGGGATTCGAACCTGGGTGCGGTTTTCCCGAGTC
CTAAACTCTGCAAAGACTGGTCACGGCGACGCTGTTCGAAAGTATGGTTC
ATGTCGTTAATCTGCGGCTCGGCAGAGGCCTTTTT
>Unigene538_Chinese_fir  size 301  gap 0 0%
TACAAAAGAGCAGGTAAGTAGATCCGCTCCATTTACAGTAACGGTGGTGA
CTTCAAACGTTCACTGGTAAAACAACTTACAATAAAAATGTTTGTAGTTT
GACTAAAACGCCAAACTACCACAACGCAACAATGAAGTCAAGCAGAAGAG
CCAAAGAAGCAAAACGGGCAGAAAAAGCAAATACAAGAAACCCTGCCGGC
ACGATGCATAATTACACAGCAATTCTTCATTGAGGACAGAAATTGTAAGG
CGTAGAAGAGGGGCAAGAGAGCGGGTAACGCGAAGCAGCGACACTAACGC
T
>Unigene539_Chinese_fir  size 672  gap 0 0%
ATTCAAATGGTGATTTGAGCGGTGGGGAGCTGTTGTGTTGTGTGAAAACC
CTTGCAGTCTGCAACTTCTGCATCTTCGAATAGAAAAGAATAAAATAGAA
TGGCGAGGGGAAAGGTGCATCTGAAAAAGATACAAAACCCTGCAAATCGT
CGGGTTACATTCTCCAAGCGCAAAGCGGGACTGTTGAAGAAGGCCAGCGA
GCTCTCTGTTCTCTGCGGGGCTGAAATTGGACTCATCATTTTCTCGCCGA
CGGAGAAGCTGTTCGAGTTTTGCAAGCCCCAGCATGAACGGAATAATTGG
GAAGTATCAAAAGGGTTATGCTTCTACAGGACACCACATACAATTCTCAG
AACATTTAGAGACATTACGTTTGGAAGTGGAGAACAAAAAAGAAGAGACA
ACACATTTAGAAAAAATGTGCAAACATATGATTGGTGAAGACTTGGATCT
ACTAAATTTTAAAGATATACAACTACTTGAGAAGAAAATCAGTTTGAGTG
CAAGAAAGATACGTCTCAGAAAGGATAAAATCTCACAAGAGTATATTGGG
TCTCTAAAAATGAAGGAAAAGTTTCTTAGACTGGAAAAGGCTAATATGGA
TAAAAAGATAGGTAAAAGTCACATGGAAGGAGCCAATGATTATTTGGAAA
CAGATGCTGCAACTCAACAAGA
>Unigene540_Chinese_fir  size 299  gap 0 0%
CATCTGAAGCACATTCTTCCTCTGGTTGAAGAGGCATTAAAGGAGGCCAA
AATTACAGGGCATGACATAGATTGCCTATGCTACACCAAGGGCCCCGGCA
TGGGAGCGCCCCTCCAGGTGTCGGCAGTGGTGGTGAGGATGCTCTCTCAG
CTTATTGTGGGGGTCAACCACTGTGTAGCCCATATTGAGATGGGCAGGCT
TGTCACTGGCGCCCATGACCCTGTTGTGCTCTATGTCAGTGGGGGGAATA
CGCAGGTCATTGCTTACAGTGAAGGGCGCTACCGGATTTTCGGAGAGAC
>Unigene541_Chinese_fir  size 255  gap 0 0%
CTCAACAACAGTACAGCCAACCATATAGCCAGCCAGCCTCTCAAATCAAT
ACTCAACAATACCAGCAGGCTACTCAACCACAGGTGCAAGCTCAGTATAG
CCAACCATATAACCAGTCAACTCCTCAAAGCAATGCTACACAATATCAAC
AAGTGAATGCAGCTGCTCCAGCAGCTAATGCAGCAGGTATTCTAACAGCG
CAGGCCCAGGATGGGTCTCAACAAGCAGCATATACAGCCTATTACAATCA
ACAGC
>Unigene542_Chinese_fir  size 438  gap 0 0%
TGGGAGGTTGTGAATGATGATGGCTTTGTGTACAAGAGAAAGAAGAGGAA
ACATGTTTCTGCTTCACCGGTACCAATCAAAACTACCACTTCTAAATGCA
ATGATGATCAGTACATTAAACGACGTTGCCAAATTAAAAAGGCAGCCCTG
TTAAATCTCAAGAAAGAATATGCAAAAGAAATTAGAGATTGGGAATCTCT
CTCCCAGATTTTGCAGAAGACACCTGCTTATTCTATTCCCACCATGAAGG
AACCTGCACTAGCTCTGCCCCAAACCCAAACTGGGAACAGCTGCAAATGT
GTCCTGAAGGAGCTCTTACAGCAGGTGGAAAGTCCAAGAGGCCTTCATCC
AGGATGCAACGATTCTGTGCAATTTGGCTGAAATGATGTGTGATGCACAT
GAGCAAGTACTCAAACAGCCCATTTTTGATTTGCCTGT
>Unigene543_Chinese_fir  size 309  gap 0 0%
GTTCAATAACTTTGACAGGGTGGAGCTTGGAATCCCTCCATTTGCATTGC
AGCGCCCAGATCTATCTCCCCAAATACCAAGTAGAGAAAAGTGATGGAAA
CTTCATGGTGTCCCCAGCACACCAGCATTACGTGTTTATCCTCCTTCTCA
GGTTGAGCCTCCAGCTAGCATAAAGCAGACACAATGGCAGGTGAAGAACC
AAATTCATGACTGCATAACTCCTCCTCAATGCCCCCATCTTGGCCACCGC
CCCTCTCCCCTGTTTCCATCTCCAAATTCCCCTTTTTCTCCCCTCGAGCC
CTAATTTTT
>Unigene544_Chinese_fir  size 1764  gap 0 0%
CTTCTTCAATTTTGGGGCCAGCGCCGCTACCGGATTCCGCCGCTCCGCCG
CCATAGCCGCCGGTTGGAAACTCGTCCGGCATGGGCCCGCCGCCAGCTCC
CTGGTACATTTTGGCAATGATCGGATTGCAGAGGCCCTCGAGCTCCTTCA
ATTTGTCTTCAAATTCATCCACCTCAGCAAGCTGATTGCTGTCCAGCCAC
TCAATGGCCTGGTCGACTGCCTTCTCGATCTTCTGCTTGTCTGCCGGATC
CAACTTTCCGGCGAACTTGTCGTCCCGGACAGTATTCCTCATATTGTAGG
CATAATTTTCCAGAGCATTCTTGGCTTCAACTTTCTTCTTGAGCTCCTCA
TCCTCGGCCTTGAATTTCTCGGCGTCCTGAACCATTTTCTCGATCTCCTC
CTTGCTCAGCCGCCCCTTGTCGTTGGTTATGGTAATCTTGTTCTTCACCC
CGGCTGTCTTGTCCTCTGCCGAGACATTCAGAATTCCGTTGGCGTCGATG
TCAAAGCACACATTGATCTGTGGCACTCCCCTGGGCGCCGGCGGGATGCC
AGAGAGCTCAAATTTCCCGAGCAGATTGTTGTCGCGAGTTCTAGCCCGCT
CACCCTCGTACACCTGGATCAAAACCCCAGGCTGATTGTCAGAATATGTG
GAGAACACCTGCTCTTTCTTAGTCGGAATCGTCGTGTTCCTCGGAATAAG
CGTGGTCATCACGCCTCCGGCGGTTTCAAGCCCCAGACTGAGCGGAGTCA
CGTCAAGCAACAGCAAATCCTGCACCTTGTCGTTACCCTCGCCACTGAGA
ATCGCCGCCTGGACAGCGGCGCCATACGCGACGGCCTCATCAGGGTTTAT
ACTTTTACAGAGCTCCTTCCCATTGAAAAAATCCTGCAACAACTGCTGCA
CTTTGGGGATGCGAGTCGAACCCCCGACCAGCACAACCTCATGAACATTT
CCCTTGTCCATTTTTGCATCCCTTAGGCACTTCTCCACAGGCTCCATACA
CTTTCTGAACAAATCCATGTTCAATTCTTCAAATCTCGCTCTTGTAATAG
TAGAATAAAAATCAATACCTTCATACAGCGAGTCGATTTCAATGGTCGTC
TGCGCAGTCGAGGAAAGCGTCCGTTTCGCCCGCTCGCATGCCGTTCTCAG
CCGCCGCAGCGCCCTGGCATTGCCGCTGATATCTTTCTTATACTTCCGCT
TAAACTCCTGCACAAAATGATTCACCATTCTGTTATCAAAATCTTCGCCG
CCCAAATGCGTATCACCAGCCGTGGCCTTCACCTCAAAAATCCCTTCCTC
AATTGTCAGGAGCGACACATCAAAAGTCCCTCCACCAAGATCAAAGATCA
AAATGTTCTTCTCCCCAACAGAAGAAGCCTTCTTGTCCAGACCATAAGCA
ATGGCGGCCGCAGTCGGCTCATTAATAATCCTCATCACATTCAAACCCCG
AAATGACGCCGGCGTCCTTGGTGGCCTGCCGCTGCGAATCATTAAAATAC
GCCGGAACAGTAATAACGGCGGCATCCTTTACAATTTGCCCCAAATAGGC
CTCTGCTATCTCCTTCATCTTGATGAGCACCATGGACGAAATCTCCTCCG
GCGCAAACAGCTTCTCCTCGCCTTTAAACTGCACTTTAATCATAGGCTTC
TCACCAGGGCCAGCAACAACCTTGAAAGGCCAAGAGCTTCATATCGCTCT
GCACCGTCGGGTCAGAAAATCGCCGGCCAATGAGTCGCTTGGCGTCGAAG
ACAGTGTTGGTGGG
>Unigene545_Chinese_fir  size 197  gap 0 0%
GCTGCTCTCCACTGCACTTTTTGTGGCTGCTCTGCTCACCATTGGGGAAA
GCAAAGTGGAAGAAAAAGAGGAGGAAGAAGGAGAAGAAGGGACATGGCAA
CAAGAGCTGGAACATGTTGTAGAGGCATTCCCTCAACTAGAGAGAGAGAG
GTCCATCATAGAGTGCGTGGCGGAGCAGCACCAGGGTGGGATGCTGC
>Unigene546_Chinese_fir  size 151  gap 0 0%
TTCATATACAAGAAGCCTTTCCCCCATCTTTTTACAATAGCCCAACAAGT
TAACCAGGTTGCCATGGCGAAGTTTGCATAAAACTTCAAGCTCTGCTTCA
AAATCACGACTGTTGCTATGAATTCTCCGAGCTGCATTGGCTCTTTTTAC
A
>Unigene547_Chinese_fir  size 175  gap 0 0%
ATCCCCTTCACCTCGGCCTCCGAAAATCCTTTCTCCTCTATGGGGACTTC
ATTCAGGCTACCTACGATGCTTTCATTAGCGACCCGCATTCCAAATACTG
CGGAAGCAGCAGATACGGCAAGAAGGACTTCTTTCAAAAGGTTGCCCTGG
CCGCACCAGGCGAGCAACAATGGGA
>Unigene548_Chinese_fir  size 539  gap 0 0%
ATTCTTTTGCTTGGTGTCTGCTTCATTAGCGACAATTTTCATCTATTTCA
TGTAGGATTTGATGATTGCATATTGTTTGTTACTCTTCCATTAGTCTCAA
CACTTCTGGTGATTGCCATCAAGGGCTCAACAAAAGTAATGGTCACAGAA
AATAACGATAACCTTTCCACAAATCTATTAAGTAACAGAAGATCCACACC
CCAACAGCAGGATGCTGAAGGAGTAACCAGTTATGCTGGTGCAGGATTCA
TAAGCAGGTTCACTTTTATGTGGATGAATTCTTTGCTGGCAACTGGTCAT
AAATCTGCTATCCAAGTTCATGAAATACCAATTCTTATGATTGAAGATAG
AACTGAAAGTGTTTCTGTTTTATTGCAATCAAAACTGCAGACAGTGGGAG
GTTCCCTTGCATTAGCTCTGTTGCAGTCCTTCTGGAAGCAGTTCGTCTTA
ACTGCTGTTATGGCCCTCTTAAAAATCTCTGTGATGTATGTGGGTCCCCT
TCTAATACAGCGATTCATAGATGTCACATCAAACACGGA
>Unigene549_Chinese_fir  size 254  gap 0 0%
AACTTCAACAAGCTCAACATCCGCACGGGTCACTATACTCCCATTCCCAC
CGGCAACTCCCCGCTGAAGCGCCCGCTCTATGACTACATCCGCTATGGCG
TCAGAACCCTCGACAAGCCTGCAAACCCTAGCTCGCACGAGGTGGTCGCA
TGGATAAGGAGAATGCTTAGGGTTGAGAAGACGGGTCACAGCGGAACCCT
GGATCCCAAGGTCACCGGCAGCTTGATAGTCTGCGTGGAGAGAGCCACGA
GGCT
>Unigene550_Chinese_fir  size 642  gap 0 0%
TTCTGCTCTGCCGTGGCTTGATTTGATAGGTGATCGAGTGTTTTGGTATC
ATTGTTTTGGAGGCGGTCGCCGGTTCGAAACACAGTGGCCGGACAATTAG
GGTTCGGGGCAAAGATCTTTGTGTATGAGTGAGTGGGGAGGCTCATATTC
GTATCCTATCAGAAACGGCATTTCGTCTTGTAATAGTACGCGAACAGTCA
GGTGCGCAGAATGATTTGAAATTATTTTACCTGGCAAAATGGATAGCAAA
TAGGAGGATTTTTTTGGGGTAGTTGAAATCATAGAAGCAGGGATAATCAG
GTGCAGATCATGGGCATTGGATGGTGCCAATTTTACTGGTCTACTTACTG
CAATTAATGGGCGCCTCTCTTTCACTGGTTTCAAATCTTCTTCTCGTTCA
CGTCTCCGGTGCCTACAGTTTTCGTGAATGACGGGAATTGGTGGCCGAAA
AGATTAGATAAAGTCAGTTGACGTTAATGTATTTTTATTTTTGTTTAAGC
TAAGAGAAGAGTGAAGGGTAAAACGGCGAGGAGTTGGTGGGTGCCATGTC
TTGAATCATGGTCGGCTGTCTGTACAAACATTATACTGTGCGTGTCATAA
TTCTTTGGGCGTGATAATTTTTTTTGTGTATGCCCAACGCTC
>Unigene551_Chinese_fir  size 334  gap 0 0%
AACACATTCTGGAATTCTTTGGAAAATTCAAATTGTCAGCCCTTTGAACT
ACTGAATCTCTTCAAAATTGTGATCTAGAGTGTGATTGAAAACTTTAACT
AGTTCATGTGCCTATGTTGTGCTTAGACACTGTAATTGACTAAATAGAAA
AATTACATTTATGGTGAATTTGTCACCAAAATGAGCATGTTTTTTGTTAT
GGACCAAAATGTATAACAAAAAATGGGGATTTTAGTTTCTGTAAGGCGAT
TAAATACATACTCTTCGGCACCAAGCATCCATAAGGAAAAGGAAATTCCC
ACAAATAAACAATCTTAATATTTATAAACCACAG
>Unigene552_Chinese_fir  size 396  gap 0 0%
TCTTTCCTTTTGGTAAGGAGCAAGATAGAAAAGAAGTAAGAACCCACCTT
TCTTCCATCATTTCGAGAGACTTAAATTCCACCAAAACACAATATTCTAA
TAATGGCCATTATGACCAATCCAAGGCTTTTAATGGAGAGAGCAGTTATT
TATCTGAAACCCCATATGAAATTACCAACTCTTTGAAAAATAGCTTTGGG
GAAAAGAGTGGGCTAGAGGGAGAGGTTGAGTCCTATTTACTGTCAGATAA
CATCAGTTCTTTTGCTGTGAAGATAGCATGTGGAGGTGTTATGGTTGGGA
TACTGGCTCTGGCAGGACTAAGATATTTACCTTTTCAGTCTGGTTCAATG
AAATCTGTGAAGCAAGTACCATCCTTATCTACAAGCACTGGCCCAA
>Unigene553_Chinese_fir  size 221  gap 0 0%
CACCTGGGAGAAAAATGGGGGAAAGGGTTCGGGAAGCCAGGCAGAAAGAG
GGCAAGGAAGAGAGAAAGAAGATGGAAAGGGAGCAGAAACGAGGGTTTGG
AGTCTAGATTTAAGATTGAAAAAAACGAGCTATATATAACACTCGGCCTG
CGCAAGACTGTTATCGAAAGCAAACGCAAAACGAAGATTTTAGAAGTGGG
GTTATTGATATATAATGCCAG
>Unigene554_Chinese_fir  size 218  gap 0 0%
CAAAATGGGATGAGTGTCACCAATTATTCAAAATGAATTATATGGAAATA
AGACAATGGTGTATAGGAAATGTGAACTAGGTGCATGTGATACAATGGAC
TAAATATTTAAAATATATGCACAAACGAGGAATATTCTAGAAGTCCTAAG
CTTGGAGTTCAAGGTGTCTCATCTTTGGTTGAAGGTGGAGGTGGGGTGAA
AAGAGGAAAGGGTGGAAA
>Unigene555_Chinese_fir  size 362  gap 0 0%
CTTACACAACGGACTGTTCTGCTAGAAATTGCTCTTTGGCCGGTTCGTCT
GAACTTCTTGTTATTTTTCTGCCCTCCAGAATGCTCGAGGCACCATGTGA
GAAGTTCTTCACCACAGATATCCCCTCCAGAAAGCGTAACTTTGCCAGAA
TCTTTGCCAATGCTCTCCAAGTTTCCACGGACAATAAATATCATCTTATC
AATTGGATGGCCTATACGAAGGATTTCACTTTCACCTATGTAAAGACGCT
GCCTTAAACGTTCACAAAAAGCATCCAAAACTTGTTCATCCATGACAGTG
AAAATGCGCACTTTCTTCAAAAGATCCAAACAAAGATGCCGTCGAATTTC
TCTTTGTAAGTC
>Unigene556_Chinese_fir  size 345  gap 0 0%
ATAAAACCATAGCATAGAAGTCGAGGGGTGCGGAAGCCTTGCAGACAATA
CACGATCACATCTCCCTGAACGGTTTTGTATTTACAGATGAACAATGGCA
CAAAACAATCATATTCATTGTCGAAACATCTATTTCTCCAATAATATTTT
GAAGGCAGGATTAGGGTTTACCATCAGTTGGCAACAGAGGATATCACCTG
CTTTGTGACCACAATATTTTTGCAAAGATTTATTGCTGTAGTTGATCAAC
GACGAGCTTCTGATGGCTCTAAGGGCTCTCATCCACAGAATTCTTAATCA
GGATAAATTCCACTCTTTACGAACTTCACGCCTTTCTTATCTGGA
>Unigene557_Chinese_fir  size 803  gap 0 0%
TGTTCCTTGGACACGGTCACATCGGGAACCGCCTCTATGTGCTCATTGCC
CTCTAAACGAAAACCAGTGTAGCCCAACAGTCTGTTGTGTGAAGTTGAGG
ATCTTTCTGTTGAAGGAGGCCTCCACAGAGCCGTGTTGGTGCCGTAGATG
TCGAGGGCATCCACCATGCTAAGAGCGTTACTGCTCAAATTGGTGGCATA
ATCTACGCTTTGGATGACAGAGTTTATTGTGTCTGAGGTGTTGACGTACC
TGAGGTCGGAGGCGCAGTCATATTCGTATGCCAGTGCTGCGCTCATCCAG
GCTTTCACGTCCTTAATCCCCTGCTCTGTTTCGCCATCTTTGCTTTTGGC
AATCAGTTCCATGGAGTATTCCAGGAATTCCACGCAATTGCTGGCTGCGG
CCGTCACGTTGGCGTTTGCCGAAGAAGCGGCGAGCAAGTCTTTTGACAGA
AGATGACTGTGTTTTGCCGCAGCGGATGAGAGCTCCATTGCTGCACTGAT
AATCTGTTGGGGTGTGGCGTGTGATGGTAGATTTGAGAGAGAGGATTTGC
AGAGCTGCGGGAGTTGAGTTGCTCTGCAGGCCGCATTTAGTGCTGGGGTG
GAGGAGAAGAGCATTCTATCATGGTGGGTTTTCGAATTGCTGCATAGAAG
AGGGTGAAAAACGACAACTATTATCAGGGGAACAAGAAAAGAAGCCATTG
TTGTGGTAAGTTTAGCTGGTTTGGAAGCTACCATTGACGCTGGATAAAGC
TACAGCAAAAGTGCAAAGCCCTGCTACATGCTATGGACTTAGGGTGCGTT
TCC
>Unigene558_Chinese_fir  size 158  gap 0 0%
AGCCACGCGGATGTCCGGGTGCCCCAGCCGTTCCATCGCAGAAATCAGCG
AATCGACGGTGGCGTCGAAGAGATTACTGTACGCCAACCCACCGTCGACA
AACAAAGCCGGCGACGTAAAGAGCGCATACTGCAACGGAATATTGGCCGG
GTTGTTAA
>Unigene559_Chinese_fir  size 209  gap 0 0%
TATAGCAGATAAAATTTTCACTGGACTTCGAAGTTGGAAGATTGAAGCAT
TTCTTGACGCTTAAACAGTGCTATAACAATGTCTGGTTACCCACAAAACC
CTTATGGGGGTCCACCAAAAAATAAGTATGGGGGAGCTCCTACCGGTGCC
CCGCCTCCAAACCAGTACGGAGCGCCTCCACCAAACCAGTATGGAGCGCC
TCCACCAAA
>Unigene560_Chinese_fir  size 293  gap 0 0%
ACAAATAGGGACCCCAAACGGCGACCTTCCATGAGACAAGTGGTGGAGAT
GTTGGTGATGTGCAATCCAAACGAAGAGGAAAGGAATAAGATACTTTTTC
TGCAGGGAGAGAGGAGTCGCAGGGCGGCTGCCAATTTCTCCGCTACCACG
CCACTGTTTCAGAGCGACAATGAAGCGGATGACTTTTCGGATTTTGGGCC
TTGACAATCCTCCACCTCCGCCACAGAAATTCCCCAAATTCCCGTTATAG
GTACCTGGAACGGCAGGAAGGGCGTCCCTTGCATATACCGGCC
>Unigene561_Chinese_fir  size 318  gap 0 0%
TCAGACATCTTGCAAGGTTCTATATTGCAAAGAAAGCAACAATACGTACA
TATACAAATTCTTAGATAGACCAGATGCTGCCCACATGGTTGAAATGATT
TTTGTGCAGTTGTAATTAAGAATGTGCATTGTGGAAGAATTATTTTTAGA
TCATTTCCATCATATCTATCAATACCATAATGAAATTCAACTGTCCATGT
TATAAAAAATTGGATAACAATCACAGGGCTCTAATTTCTTTTATACCCTC
TCTTGTGCAAAATATTGGGAAGATTTTCCTTCCACTTCAGCAAAGGTGCA
AGTGGTGCAACCGACAAA
>Unigene562_Chinese_fir  size 1049  gap 9 0.85%
TTTAGCCCTTGTTCCTAGTCTGGAATATGGCTTCATGTTTTTTAGCATTG
AATGCTTGAAATCAGCATGTCCAATATGGATTCTCAAAATTCCTTAACCA
TTTTAACCCAATGAAGCTAGCATACTTTCTGCTTCTTGAACACTAGGACA
TCCTTTCCTAATCTTTTCAACAATGCGCTTTATTAGCAATGTGCCAAACT
GGTCATCAGCTTCAGAGGAGTAGTCAGATTCATCTGATGATGGTTTTGAA
TTATCAGATAAAGGTGGTAAAGAACCAGGCATCTTGCAGGGTTTATGACA
CAAGCCTTCACCTGCGTCACCTTCCAATGCTCCCTCTATTCCAATGATAC
CCTGGGATCTTGTTTTATCAAGTACAGATGTGCTCACTGTAGGCAAAGTG
TCCAGAAGCTGACTTGATCGCTCTTTTCCTCCAGTACAAATCTGGTGTAC
AAAAGGCATTGAGATCCCTCCAGATTGCTCACTCTGGTAGAACTTGATCC
ATCTGTCCTGCACAAAGTATCCATATTTACCATAATTTTTTCTGGTTCTG
TAGATACATTCATGCCCACAGATTTGTAATGATCACAATCACTATTTATC
AAATCATTTGTATCCACAAACTTTAATGAACATGGCGTACTTCCAGAAGT
ATCTTCAACTACATTGTCAGGAATATATGAACTCTTCAAGGCAATCCCCT
CGAAATCCAAATCCATTTGTTTTGGAGATGTAAAACTTTGAAGCCCACTC
AAACTAGAACTTCCTTGNNNNNNNNNCCAACCTGCATTCCAAAAATTAGT
AGAGAGTGATGGATATGGCTCAAGGTGTAAAATGCACTTACCATCTTTTT
GTTGTGATTCACTCCCCCCATAGCAGTGACAACTATCATCTGAAACTGAC
TGCTTTGAAAATTGGGCATCCTCAACATCAGCAAAGGCAAACATATTAGT
ACCTCTCTCTAATGTCATTCCCATTAACTCGTCATAAGCTTCAGTGTAAG
CAGATAAAGCATCTCCTGAAAGAGATAGAAAGAGAGGCAGATTTTTGGT
>Unigene563_Chinese_fir  size 2480  gap 0 0%
CAGGTGGCAACGAGCCCAAGATTGCGGTTTGAAGACGAGCATAAAATGTT
ATTGCCAATCTTTCTCTAATTGGAAAGAAAGAAACGAAATTCCATACTAG
AATCGGCGGCATACACAGAAGAAGAGAAGAGGAGAAGCAGATTGTTTTTC
TGTCTTGAAATTCTGTTTCAGCTGTGAAAACGATTGAAAGAAAGATTCAA
GGAAGAAAGCGAAACGTTACAGTACGATATAAAACAATAACAATGGCAGC
AGTTGCAGTGGCACCTGCACCGTCTTTTCCAGCAGCAGTTTCTTTGTATG
TCGGAGACCTCGATGCAGAGATAACGGAGAAAGAGCTCGCTGAATTCTTT
GGAAAGATAGGCCTCCTGACATCGGTTCGAGTCTGCCGGGACAGCATTAC
ACAGCGCTCTCTGGGCTATGGCTATGTCAATTTCATTGAACCCGCTGACG
CTACACGAGCTTTGGAGACTCTGAACTATGCGCCACTTAAGGGTAATCCC
ATTCGAGTCATGTGGTCTCACCGAGACCCCCTAACCAGAAAGAGTGGCAT
TGGCAACATTTTTATCAAGAACCTGCATGAATCTATTAGTCATGTCCACC
TCCATGAAACCTTCAGCAAATTCGGGAATATCTTGTCATGTAAGGTGGTT
ATGGAGGATGGGAAAAGCAAGGGCTATGGATTTGTGCATTTTGAATCGGA
GGAAGCTGCAGCTGCAGCCATTGAGAATGTTAATGGAACTGAAATACAGG
GAAAACAAGTATATGTTGGAAAGTTCATAAAGAGGCAGGAAAGGTCTGGA
TATTTTGCTGATCAGAAATTTACCAATTTGTATATCAAGAATCTAGAAAA
AGATGTGACAGTGGAACTTCTGTCTGAGAAGTTCTTAACATTTGGCAAGA
TTACTAACGTAGTCATCATGAAGGATGAAAATGGAAATTCAAAAGGTTTT
GGTTTTGTTAACTTCGATAATCCAGATGATGCAAAAAATGCAGTGGAAAG
TATGAATGGTTCACAATTGGCCTCTAAGGTGATATATGTAGGAAGGGCTC
AAAAGAAGTCAGAGCGTGTGCAAATGCTAAGGCGGCAATTTGAAGAGAAA
CGCCAAGAACGCATACTAAAATATCAGGGGTCAAATATATATGTTAAAAA
CATTGATGATACAGTTGATGATGAGGAACTGCAAAAAGTATTTGGTCAAT
ATGGCACAATCATTTCTTCAAAGATAATGCTGGATGAGAAAGGACACAGT
AAAGGCTTTGGATTTGTTTGCTTCTCAACTCCAGAAGAAGCAAACAAAGC
TATTGTAGAACTATCTGGGTACATGTTGCATAACAAACCACTTTATGTAG
CTATTGCCCAACGGAAGGAGATTCGTCGTGTACATTTGCAAGCACAATGG
CAAGCTCGCATTGCCCAGCCAATACCTGGCCTTTCTGGTCCTGGGGGAGC
TATTGTTCCTCCTGGATATCCAACTATGTACTATGCACCTCCGGGTGTTG
TCTCACAAGTCCCTCAACATCAAGGCATCATGTATCCACCTATGGGAGTA
CGAGCAGGATGGAGGCCAAGGCCTGGATTTCAACCCATGACAATTGCAGT
GATTCCAAACAATCCCAGGCAGCAGAGGCCACCCAGGGCACGTATCAATG
GTCCTGTGCTTTCTCAGCCAGGCCAACCCATGACCTATATTCCTCCTTTG
CAACAAAAGGCCCTGCCCCCATCTTCATACAAAGATGCAGCTGGAAATCA
ACAGCAGCGTCAATGGCAGTCTGTAAAATACATGCCTAATGTCCGACCTC
GTGAAATGTACAATACGACACAGATGTCAGCTCCTGCAACAGGATTTACA
GCTCAAGCAATGATGAATGGATCTACGTCTTTTGTTGGAGCAAACCCTGC
ACCAACTGCTAATCAAGGGGCAGAGAGTTTGAGCAGTGTGCTAGCTGCTG
CACCACCAGAGATACAAAAGCAGATGCTTGGAGAGCATTTGTTTCCTCTG
GTTCAACAGCATCAGTCTGAACTGGCAGGAAAAATTACTGGCATGCTGTT
GGACATGGACAATTCTGAGTTGCTGCTTCTATTGGAGTCCCCAGATTCAT
TGCTTGCCAAGGTGAATGAAGCTGTCCGCGTTCTCAAGATGTCCAAGTCT
AAACCGTCAGGTCAGGATGCCAACACAGGAAACTTCTTGGCTGGCGAGAT
TGCAGTCAACTGATACCTTTGGGCCTTAAAATGTATGTGTAATAATTTTT
GCTAGGAGATTTATACGGCGTTCCTCATATACCTAATTGTTGAGCAAGGA
GAATTAATAAGTGAAGTAATCTGGAATATTAGTCTGAAGTTTGTGGCTTA
CTGAAGATTCATCTATTATTTTTGGAAGATTGATAATTCACCAGATTGAT
TTTTGGAGGAAACCTTATGTTAAATTCAAGTATGTTGTTTTCTTCATGTA
AACATGGCATTGTAATTACTGATATCAAAC
>Unigene564_Chinese_fir  size 911  gap 0 0%
CCTAAAACTCATTTGCCTATAATTCTGAATTCTCTGCTTTTGCATCACAT
TTTTAAAGCATTAAAAAATGGATGCGATTAATTTAGGCAGTGGTAGACGA
GCTGATCGTCCTGGAAGCTTGCTCAGAAGAAGATCAAGTCTGCGTTTACT
GGAATCTCAGTTTGATCCTACAATTGAATCGGTTGACACATCTGAAGCTC
CTCATGGCTGAACTTCCAGGTTTTAAAAATGAAGATGTAAAAGTACAACC
CGATGCAGGTGGGAATCTCATAATCAGTGGAGAACGTTGTATTCAAGAAC
AAGTATATGTAGAAGGGATGTGGCAACCTAGGCAGAGGCCAGGTTTTAAG
TTCAAAAAGGTTTTAAGTATTCCTGAGAATGTTGATACTACAGACATTAC
TACTAGATTTGAAAATGAGATGTTTTACATTACAATCAATAAATTGAGAC
CACCCCCAGAAATCAAGTCTACTAATATCTTAGAACAAGAGAGCAAGAGC
ATCCCACAAGTTGATGAAAGTAGTGTAAGATTTATAGAAGAATCCAAAGA
GAAAAAGGATGGCAAGGCATCAAGCCTTGATCAAAATCTAAGAGATGAGA
ATGTTGAAACTTCAGAAGTTGCAAAGTCTAGTGCAACTCAACTTGATAAA
GCATCAAGTAACAAACTAGTTCAAGGTCCAAGAGGTGAGAAGGATGAAAC
TCCAAAAGTTGTAAAGTTGAATGCAACTCAGGATGACAAAGCATCAAGAT
ATAAACATGATCAGAGGCCAAGAGATGAGGAGGTTGAAACTACAAGAGTT
GCAAATTCTAGCACAACTCAAGATGACAAAGGACTAAGCAATAAATTAGA
TCAAATTCCAAGAGATGAGAAGGTTGAAATTCCAAGAGTTGCAAATTCTA
GCACAACTCAA
>Unigene565_Chinese_fir  size 227  gap 0 0%
CAGAAGTTGCAGGAATACCATCATCAGAAACTGCTCTGGCTAACCGAATA
GAAGAAACCAAGGAGTTCCGTGTATGCATGGTATTTTGGCAATCCAGGGT
GGTTTGGAGGAACTGTTTTGGAGGTTTATGAGCATTTGAGTGGTTTCTGG
GGCTTACGGGCAACGCTCGTGGTACAAGAAGACTGCCAATTGCCATTGAT
TGCGCAGCAGAGGCAAATCCTGGTTTT
>Unigene566_Chinese_fir  size 921  gap 0 0%
GGTTTGTTCCTTTTCTCTAGCATTTTCAGTGCTGAGGAGGGTTTGATAAG
AGTTGGAGTGAAGAAGAAGTGGTTGGATAAAGCTAGCTTAACGACTAGTA
AAATTGCTGAATGTAACGGTGATTTTGCTGATGCGCTTACATGATTAGCG
GTGCTAGTAGCTATGCAGATTTCATGTAGCAGTTCAGTGAAGTGTGATGA
GAGACTCTGCAAGAGTGGAGGATGTGACGAGGATGGACAATGCGTTTGCA
AACTTCCTCGTCCTTCCGGATTGAAAATTGTGGTGTTTGTGAGTTAGGGG
CAAATTTTGTGATGAGGAGCAGGTGATGTGTGATGGAACAAATTCATTCT
GGTGTGAACATGGGGGTGTCTGTGAAGAAATCATCCAGGGAGAGAATTAC
ACTTGCAAATGTCCGCCGGGTTATATTGGAGAGCACTGCGAACACAGTGG
GGCTCCTTGTGGAAGTATGTTTTGCTTTCACCAGGCAGAGTGTATCATAG
AAGACAGTGAGTGTGCTTGTCCTCATAATTGGAGAGGAAGTGTTGATTGC
GCCTTCCCAACTAAAATGGCACATGCCCTTAATGATACGGAACCTAACTT
TGAAACCACTCACCATAAAGGTGAAGGGAATGAGTGGTTTGTCCCATTTG
TTTCTGTAGTGGTTGGTGTGGGAGTTTTGGGTTGTGTTGTTTCTTGGACC
AAAAAATTCCACAAGAAGAGAGAAGCAGAAGCTATTAAATTCCAGCAGCT
AAGTCAGGCGCAAATTCATGGATGTTTAGACACAGATGATGATGATGACA
CCAACAATTTAATTGCACCTCAATCTCACTAGTTCACCCATCTCACCTGC
ATTCCCTTCCTTTCATTTAGAGTAATAAAATAGGAAATCTGTATAAGGAA
TCACAATCAGGTGTCTAAACA
>Unigene567_Chinese_fir  size 274  gap 0 0%
TAGAGACTCTCTTTCTTGAAGTCGAATTCATTGTGCTTTTTTAATGAGAC
AGAGATTTTCTTTCTTGAAGTCGAATTCATTGGGCTTAATGTCTATTGAT
CATCACCAACAATCACCAGCGATGGATGCTCTTCTGAAGCAATTTGAGAG
ACTACAGAGGCCAATAGATCTGGTGCAAACTCTCCATGACCGCCAAATTA
AAGAAGTCCCTGCTCGGTATATTCTTCCATCTGATCAAAGGCCACTCCTT
GCTGTTGAAGCTCCCCAATCTATT
>Unigene568_Chinese_fir  size 234  gap 0 0%
GTCATCTTTCACACTGGCTGAAAATGAGCACTTGAACATAGGCTTCAATG
TGAAGGTTATTTCAGAGATCGCTCCGATCTTGGCAGCTTTGAGATCTGAA
TCTGATTCGCTCAAGGTGATGAGCTTTGCATAGCCTTGGGAAGAAGGTGC
AGGGACTACCAATTTCATACCAACAACATATTCATAAACCCCACTGCCTC
TTCCCGAGAGACCACTGCCATGGGCTCCAGTAGA
>Unigene569_Chinese_fir  size 229  gap 0 0%
TCTATTAAGGATCCTCATATTAGATGGAATCAATGTAGCAAATACATAGA
AAACTATTAGTAGGTTTACCCCAACTTCTAGAAGAGAGCTTTTACGTTGT
TGGGTTCTGCTTTTTATCCTTAAATTAAGATTCAAAATTAAACATAATCC
GTCGTAGCAAACATGAACCTCACACAAAACATCGTAACAGAACCACGTCC
TGGCTAAAAAGGTTTCCCTATATAACTAC
>Unigene570_Chinese_fir  size 204  gap 0 0%
GTTAATAACTTTGGGATTCTCCTTGTCTACATCATCATTATAGGTGATGT
GCTTTCTGGAACATCATCAAATGGTGTGCACCATGTTGGCCTATTTGAAG
GATGGTTTGGGGTCCATTGGTGGAATGGGCGTACAGCTGTGTTACTTCTA
ACTACAGTTTTTATTTTGGGTCCGCTGGTGTCTTTCAAGAGAGTTGATTC
TTTA
>Unigene571_Chinese_fir  size 1246  gap 28 2.24%
ATCATTCTGGTATTGCTTATATAAAGAAAACTCATTCGTCATCTCATTTG
GCGGTAATTCTTGGAGTTGGAATTGGAGTTACAATAGCATCACTTTCACT
GTCGTTGCTATTGATAATTCTCATAGATAAAAAAAGGAAAGAGTTGAAGA
AATCTAAGGGTACTAATCCATCCCATTGGAATAAAACTCTGGCATTGAAT
ACATGCGATAAATTACACGATTGGAGAAATGGCCCATCATCCACCTTTAA
ACGCTTTAGCCACAAGGAGATAAGAAGGGCAACTGATGATTTCAGTACAA
TTATCGGAAGGGGTGGATTTGGCACTGTTTATAAAGCTCGATTCAATGAT
GGGCTTGTTGCTGCTGTAAAGCGGATGAACACGATTGCTCAACAAGATGA
GTTCTGTAAAGAGATGGAACTATTGGGTCGGTTACATCATCGGCATCTTG
TCACATTGGTAGGATTCTGTGCAGAGCGACATGAAAGGTTTCTAATCTAT
GAATACATGGAAAATGGAAGTTTAAGAGAGCATCTTCATGCTCCCACAAA
AGCTCCCTTGAACTGGCGGATCAGACTTCAAATTGTAATAGATGTGGCTG
CAGCTTTGGAGTATCTGCATTTTTACTGTGATCCACCTTTATGTCACAGA
GACATCAAATCCAGTAACATTTTATTGGATGAGAATTTCGTTGCAAAGGT
ATCTGATTTTGGCCTTGCTCATGCTGCACGAAGTGGTGCTAGTAAATTTG
AGCCAATAAATACAGATGTCCGTGGGACTCCAGGATATATGGACCCAGAA
TACCTTGTTACCCAGGAATTAACAGAAAAGAGCGATGTATATAGCTATGG
TGTGTTGCTGCTTGAAATTATTACTGCTAGACCAGCAGTTCAAGAGAACA
AGAACCTGGTGGAATGGGCCCAAAAATTCATTTTGGAAGATTCCAACTTA
TCTCAGATGGTGGATCCTAATTTGGAAAATATATATGATTATGAAGAGCT
CCAGAGTCTTGTCAACATTGTAAGAATGTGTACACAAAGGGAGGGCAAAT
CACGACCTTNNNNNNNNNNNNNNNNNNNNNNNNNNNNTGATAGACTAGAC
ATTACGTGTCCAAACTCTGCATTGATAGCTCTAGATGAAGATGAAGATAA
AGATGATGAATCTAAAGCCATACACAGAAATAAGAGAGAGATACAAATAG
AGCCATTTATAGATGGGAACGACTTTAGTGGTGAAGTCAGGTGCAT
>Unigene572_Chinese_fir  size 245  gap 0 0%
ATTCCAAACCTCAGCCTGCGCGGATTTGATGTAATTGACGCTGCGAAAGC
AAAAGTAGAGAAGAAATGTCCAGGCGTCGTTTCGTGTGCTGACATTCTCG
CCCTAGTTGCCCGAGATGCTGTCGTTGCTGGGAGTGGAGGTCCATTTTGG
CGTGTGAGAACTGGGCGTCGGGATGGAGTGATATCCCTTCAGAATGACGT
CTTGACCAACCTGCCCTCACCATTTTTTAACTTCTCACAACTCCA
>Unigene573_Chinese_fir  size 786  gap 0 0%
AGGGAAGCCGAAGATTAGGGCACAACAAAAAAAAGGAGGCAACCACAGTT
TTGGCGGAGGGGTTTTGGGGGCTGAGATGGTGGCACGGCTTGGGGGGGAG
GACAGTAGCAAAGTATGGGGCTGTGGCAGTTATCTCTCCAGAGTCAAGGG
CTATCATAAGGTACAATGCAGAGAAATATGCAGGGCAGGGGACTTGTCTG
CTGGGCAAGACTTTGAGGAGAGAGCATTGATTGAACAATGGCTTGAAGTT
GAAGGACAGAACTTTGGTCCTCATGCTCATGCATTAGTTTATCAGCTGTT
CTTCGCCCCAAAGGTTAATGTGCCTCAGGACAAGGCATTTATTGAGAGCA
GTGCCCAAAATTTGGGCGAAGTGTTAGATGTGTATGAAGAGAGGCTGTCA
AGGAGCAAGTACTTGGCAGGGGACTTTTACAGCCTTGCTGACCTGTCGCA
TATTCCATATACTGAGTATATAATGAATGCTACTGATAAGGGATATCTGA
TTAGGAATAGGAAACATGTGAATGCATGGTGGGAGGATATTTTCTCCAGA
CCTGCATGGAAGAAGGTTTTGGCTATGTGAAACCCTGGATCACGTGGCCG
AGGTTTCAAAATTTTACTGCAATTACTGTATTTTGGGAAATAATTACACC
GTCATGTACTTTGTAGATAATGGAATATCGCCTCTCTTTGTGTTTTAAAG
ATGTGTCTTGGGTGTTTATGTTAACAAAAACTTCATAGCAACCTAGTTCC
TCCCAAAGCGGTCTAGGCATATTGTTGGGCAGAATA
>Unigene574_Chinese_fir  size 547  gap 0 0%
GAGGGCATCATGGATGAATTGGTGAGGATGTTGGCAGATGAGATAGGTTC
ATGCATGGCCAGGGCATTGGACGTCATAATGGAGGATACCGAGAAGTGGG
CAACTATGGCCATGGAACAACATATTTGGAGAGCTGCACACGTCTCTGGA
AAAGTGAAGAGTATCACGGAAAAATTGGGATGGAAGTTAACATGTAACGC
AAAGGAGGCTATTAAGAATGCTTCGGTAAACTCCACTGGAATTCCTACTC
TCAGAAAGCATCCAACTTTTCAGATAGGTTAGCACAACCAAAAGTTCATT
TTTATCCCCTAACCATCCCTTTCAATGTTTTTATAGACCCGCGATTGCAT
GTCAATACGTAATAGCATGGTTGTATAATTTAAGATCTAATATCTTGCTG
GATTCGAACAACAGCGCAGAATGGCTTTTCCTGCCTGGTCATGTGCATGG
AAAACATTTTTTTATTCTGCCAAAGTATGGTTTAGTGGTTATTATTAGTT
CCTGCGGATCACATTTACTTCAACTACCTATTGATTTCTCACACGGC
>Unigene575_Chinese_fir  size 1404  gap 0 0%
TTGGTGATTGGATTTTCGAGCTCCATAAAGAGCCCTGGCACCACGGATAT
CGTCAGCAGTGAGGGAGTGCTTGATGTTTCCCGGTGGTAGAACGGGATAC
ATCACAGCACTTTTGACTCTGGAATGACCCAGTCCAATGAGATGGCCAAT
CTCATGAATAGCAGTGCTCTGAATATCATATGTAGGGGAATGGTGAGTGT
GCTGGCAACTTGCTGTCCAACGCTTGTCAATGTTGAGGTGAAAGCGGCCA
TCCTCTGGAAGGAATGCATGTGCCACTGTGTCACCGCGCTCTTCAAATGG
GTTTCCATCGCCATGGTCGCCTGCCACAAACTCAATCTTTATATTTGCCT
CCTCAAATTGATTTGTTTCAGAGAAATTGAGTGGAACCACTGCTGCCCAG
CTGTTAATATTGTCCAAACCAACTCCTTCCAAGCGCATTGCGAATGTCCT
TTTTGGAGAGAATGCTTGACTCTGCATCGGCAATGGTGGAGGAAAAGGCA
TATGTGAGATCATGGGTACTCTCCCATTTTGGCTTCCCTATGATGAGTGT
ATACTTCTCTTGCATCCATAAACTGCGCTTGGAAGGAGTTGGTTTGGACA
ATAACCTCAGAAGTTCGTCAGGCACATCTTTCCTGCCGCATCTGGGGATG
TGCATAGTATCCAGTGTCTCTTGGTCCAGGAAGCCTGTGACATTGAGATT
AAAGTTGTTCTGGTACATGCGGAGACCCACTTCGAGCTGCTCGTCAAACA
GGTCATCCTTTGCATCTTGTTCCTGTTTTTGTTGCAACAGATAGCCAAAC
CTGGCCAAATAAAACTTAACATACCTCACACCATTGTGGGTGTCACCTTG
CTTGAGGTCCAGGCCCTTCAAAACATCCAACTCAGGCACTGCAGCAATTA
TCTCCATCTCCTCTATATCCGGGCCCATTTTTCTTGGTCTCTTTCGTCCT
CCATATCTGTGAGAAGAGATGGTTTCAGCCATCATTATGACCACAACAAT
TGCCAATATTACCAGGCCCTTGTTTTTAATAAATCTGAATCTGTCCATTT
CTAATACACCCTATCCCAAGCTCTCTTTCTCTCTTCTAGCAATACCTTAG
GACCCTGTGATTTTGCAGAATCCCTGTCCATTTGAACTTTCAGACAGATC
AATCATCTTAGGGCTTAGCCTTAATGCCATTGTAACAGTTCTTGGGAATT
GCTCCAGGATGGTATATTTGAAAGCTTCCGCAGAATACGTGCCTGAGCAA
AAACTGTAAAGCAATTGGGAGTAACACTCCGAAGAAGTTCTTGAATTGCT
GGTGATAATTTCGCACAATCACGTCACAACTGTACCGTACTGTGCAAAGG
GCTGCCTGCGAAAATGTGTAAGCGTTAAATCAAACACTGCTATGACTGGT
AAAA
>Unigene576_Chinese_fir  size 522  gap 0 0%
ATGGCATAGCGGCAGATATTCCCATGTTGATTATCAGCCTAATGGCCAGG
CTCCAATTTCGCCCTCAAGCAAAACAATGTCCGGCGAAATTGTTTTACCA
AATGGTAAAGATGTGGCAGAGGTATCGGTTCCTCGCGCCTTAAAAACAGA
GGAAATTCCGCATATTATTTCAGATTTTCGCAATGCTGCAAGAGATGCCA
TAGACGCAGGCTTTGACGGCATTGAAATCCATGGAGCTCATGGATACCTT
ATCGACCAGTTCCTAAAAGACACTGTAAATGACAGGACGGATTGCTATGG
CGGAAATTTGGAGAATCGCTGCAGATTTGCTCTTGAAGTCGTCGAAGCAG
TGGCGGATGAAATTGGAGCTGAACGTGTGGGGTTGAGGCTTTCACCCTAT
TCAAACTTTTTAGGCGCCTACGATTCAAATCCCGAGGCCCTGGGGCTTTA
CATGGCGGAGGCCTTGAATAAGTACAATATTGTCTATGCCCACTTTGTAG
AGGCAAGGCATGAAAAGGGAGT
>Unigene577_Chinese_fir  size 1140  gap 0 0%
CTGACATCAAGGAAAATAAAAAGTTCCGGAAACATGGTCAAGAGGGTTCT
GAAGAATTGGTTGATGGTTTGCATCAAATTGTTAAGCATTTCAGAGAAAC
CTACGATCTCAAGTATGTATATGTATGGCATGCCCTAGCAGGTTACTGGG
GTGGTCTTCTGCCACATGCTCCAAATCTAAAGAAATATGAAGCAACCTTA
AATTATCCAGTACAATCACCAGGAAATGTAAGCAACTTGCGTGATGTAGC
CATGGACAGTATTGAAAAATATGGAGTCGGAATCATTAACCCCAACAAGA
TTGGGGAATTTTACAATGACTTGCACAGATATCTTGCTTCAGCAGGGATA
GATGGTGTCAAGGTAGATGTGCAAAATCTAATTGAAACCCTTGGTGCCGG
ATTTGGAGGTCGGGTATCTCTAACTCAAAAATACCAACATGCTCTGGAAG
ATTCTATAGCCAGGAACTTCCCTGAGAACGCCTGCATATCTTGTATGAGT
CACAACACTGATTCAATTTACAGTTCCAAGAAGACTGCTATTGTAAGAGC
ATCAGAGGATTTCATGCCAGAAAATCCAACATCACAAACTCTCCATGTTA
TCTCTGTGGCCTTCAACAGCCTATTTTTAGGAGAGGTTATGTTGCCTGAT
TGGGATATGTTTCATAGTAAACATATTGCAGCAGAATATCATGCTGCAGC
ACGGGCTGTGGGAGGCTGTGGAATATATGTCAGTGATAAGCCTCATGATC
ATGACTTCAAGGTCCTGAAAAAGCTTGTCCTCCCTGATGGATCAGTACTC
CGAGCAAGATTTCCTGGAAGGCCCACTCGTGATTGTCTCTTTGTTGATAC
CACAGGGGACAAGAAAAGCTTGCTTAAGATATGGAACATGAATGCATGCA
CAGGAGTTGTAGGAGTGTTCAATTGCCAAGGAGCCGGATGGTCAGATGAG
CATAAATGCATTGAGGCCTATGACAATCCTCCTGAATGTGTTACAGGGTG
TGTCCGTCCAATAGATGTGGAATCTTTGGTGGATGTTACAGAGGGAGAAT
GGAATGGGGATTGTGCAATGTATGCCCATAATACAGGAAGCCTTATAAAA
CTCTCAAAGGAAGGATCTTTGACAGTGTCGCTTAAAATTC
>Unigene578_Chinese_fir  size 369  gap 0 0%
ACCGTACCCTGGCGTTAACCATTCCAGGCTTGTGTAGGATCAGAACGCAG
CCTCTCAATCAATGCGAAGAAAACGCAGGCGTTCCGTTCTTGCCTACTCC
TGAGGCAAGCCCTGCGCCGTCACCAGGGGGATTTGAGGAAGCTTCTCCGC
CGGCATATTCTCCTGCGCCGGAAGATTCTTCCGCGGTAGATTCCCACCCT
GCAGAAACCCCGACCGAAGCTATTTCTCCTACCAGTCATCCTCTCAGTCC
AGGGAAAGAAGCCAGTGGAAGTTACCGCGCCGGAACAGATTTTTTACTGT
CAGCAGTCGGAATTTTAGCAGGACTGATTTCTGCCATCATTCTAAGCTAG
AAGTTGCAGGAAATCGCGA
>Unigene579_Chinese_fir  size 229  gap 0 0%
GTTTTCTATTTTCACGGCGGGGGTTTTTCATCTCTTACGCCTGATTTTCT
GATGTATGACGTGTTCTGTAGACGAGTGGCGAGGAGACGGAGAGTGATTG
TGGTATCGGTGGATTACAGAAGGACTCCTGAAAACAAGTATCCGGTTGCT
TATGAGGATTCTTTTGCGGCTGTTAAGTGGGCGGGGAGTGCGGACGGAAG
GGACAATCTTCCTGCTAATGCCGACTTCT
>Unigene580_Chinese_fir  size 181  gap 0 0%
CATATCCTTTTATACATTGTACAGGTCATGTACTAGATGGTAGATGAAAG
CAGTGTTGCTTCCAGGAAATATTTTTCATGAAATATGTTCAAATTGGGTA
TCCATTTAGGGTTGTCATCTTATGTTGGACATAAATACAATACACAAGTC
TCTAGGATTATTGACTATTTACTTATGCCCT
>Unigene581_Chinese_fir  size 283  gap 0 0%
CATGATTAGCCATAAATGTGAGCAAATGTCGGTCGATTGCCCAAGAGAGC
ATTATACACACCTACTTTACCATTAATGCCCTCAAACTTTCAATGCGATG
CAGCAGCCCAAGAGGAATGTGGCTCAACACATTCAGAGGTTCAGGGTTCG
AATCCTTTAAACCCTCTTGGCCAATATGAATGTACACCGCAACACATTAA
TGTGAATTCATCCCACGATAAAGATGAAGCAATTGTCCCTTAACAATTAC
AGATTGTGAAGCTCTTGCAGCCAGTTTATGGAC
>Unigene582_Chinese_fir  size 199  gap 0 0%
CCATTTACAAAGGAGAAATTGGATGAACTTCAACACCATGTTCCATAACC
AGTTGCACAGCTTCTGTTTGTAATGTTTTCCCGTCAGGTCCAAGCACAAT
CAAGGTTGGGATGCCTTCAATTTCAAAATATCGCCCCAGATTCTTCGCCT
GTCGGTCACCATAAGGCAGTGCAAGCCATGGCATGCTTTCAAAATATTC
>Unigene583_Chinese_fir  size 200  gap 0 0%
CGCATGGAGCAGCTAGAGTCTCTGGACCTCTCAGTAAACAGGTTGAATGG
CAACATTCCGTTAGATCTTCAACTTCTCAGTTATTTGCAGTTCTTGAATC
TATCTTACAACATGCTTGATGGAAAAGTACCCCATGGAGGGCAGTTTCTA
ACCTTTGGGGAGTCTTCCTACTTAGGCAATGCTAACCTAAGTGGGATTCC

>Unigene584_Chinese_fir  size 2038  gap 0 0%
AAAAAATGACAGGCAAAATTTTGCATGAAAGCGGGCTATAAAACCTAAGA
CGGCAGTTGACTGGTACTTGGAATTATCCATTAAATTGCGCGAGAGGATT
TTGTGTTTGGACAGCATAATCCCAAGCACTCGCTTGCTCCTTTTTTCTAG
GTTTTTGGATTGAAATTCAGTTTTGCGTGTGGAGAGAAGGGAATCGAATT
GAAGATGGAAAGAGGGGGAGAAGGAGAAGGAGAGGGCGCAAAGGTGAAGG
TGGCCGGATTATGGTCAGGAACAATTCAAGTGGATTTGGACAAGTGGACA
GTATCTATGCTCAGAGCTGAGTTGGGCAAGAAATCGGATTGTTCCCCGGA
CTCTCTCAATGTCATCTGCGCTGGTAGAATTCTCAAGCACGAATTGGCGG
ATACAATCCTCCGCAACGCTGGTTTCAAGTGCAATTCCAAGATATTAATC
AGCAAAGTTGCAGTGGATCAGGCAAAAGCAATCAATGATGAGCTGACCAC
TCAGACTCGCCTTGCTCGCATCAAAGCTGCAGTAGATGCAATGACGAAGA
GACATACTGATGATTCGTTCCCAGTCGATTCATTTAGCATTGAACTTGAG
AATCAGCATGGGCAAAAGATGTCAGCTGTTTCTGAGACTGACCAAAGGGC
TGTTATGATGGGACTAATGCTTCATGCAAAAGGTCGACATTTTATTGAAA
AGGGACAATATAAAGATGCTCTTGAAATACTTTCCATGGGAGAGGAAGCC
TTTTCCCTTTGTAATCAGAAAGTACTTGAGATGGTGGATAATGTTCCTCT
ATTGCAAATAGACACAGTTTGGTGTTATTTCATGCTGCGCGACATATCCT
GCTTGTCTATGGCTGGAATACGCTTAAAAGCAGCTCGCAAAGGGCTTGAA
TACTGCTATGGTGCTAATATGGAGAGAGCTAGGGTTCTGCAAGGAGGATT
TTGCCCAGAACTTGCTATATTTACACGACTGGAGCTTCTGGAAGGGATTG
TTGCATACTATACTGGATTATTTAAAGAATCACACAAAGCACTGAAAGCG
GCTCAAGAGAAATATAACCAGCTTCAGATCTCAGATGAAGCTTTGGCACA
GCTTGTGAGCATGGGTTATACAGAGCAACAGTCCAGACGGGCTTTAAGAA
TGTCTGGTCAAAATGTTCAGCGTGCAGTAGAGTTTGCCATTGAAGAAAAA
GAAAGAATTACTAAGAGAAGACAAGAAGACAGACTGAGAAACAAAGAGAT
CAGCGAGCAAAAATCCTATGGCAGGACACCAATGGGAAAGGCAGTAGATA
TGACAATTCTTTCCAGACTTGTTTCAATTGGGTATGAGAGAGCCCTAGCA
TCAGAAGCACTTCGAAAGAATGAAAATGACATGCAAAAAGCCTTGGACCA
ATTAACAGATCCTGCATCAAACTCTGCTTTGCAGCATTCTGTGGACTCCA
GAAGACGAAAGAGGAGAAAATCTTTCCAAGAAGAGGATATTGCAGAAATG
ATATCAATGGGTTTTGAAAGAAACAGAGTGGTCGAAGCTTTATCAAACAA
AGGTACAAAAGAACGTGCAATAGATTTCCTTCTTAGAGAGCTCCCAAATC
AAGCTGGAGGCTCGAGTGGTGGAAGTACATCTGAGAGAAATTCAGTTGCT
GAAGAAAATAGACAGCCAGACGACACTCCTGGTATTCAAGACCAGATGCA
AGATGACGGGGGGCATCAGAACAATAGTACACCCCTGGAAGAGCGAGATG
AAGAGATGGAGGAAGAGATTGCAAAGAGCTTGACTGGAGACCCACTAGCA
GATTATGACATTGAAGTTGAAGAAGAGGGCAGAGCCATTGTAGAGTATTT
AACATTACTTGCATCATCTGGGCATGATGGACAGTTATAGTTGAACTACT
TTTGCAAAGAATTTCTCTGTTAACAATGTTAGTGGGGACAAAGCATTTAA
TTCAGATATCTTATGAATTGGAAATTTTCTTCTATAAAATTCAACACCAA
AGCATATGAGCATCTAAATTAAATGCTTTGTCCCCACT
>Unigene585_Chinese_fir  size 622  gap 44 7.07%
GCCTCGTCATCAGTCTGCTTGTTTACCCTATCTGGGCAGGGGAGGATCTT
CACAACTCTACAGCTGACAAATTTGAAGGCCTGGCTCAATCCCTTGAAGG
ATGCGTTCGGGAATATTTTGATGGACGGGGTGATGAGATGGACGAAGATG
ACATTGACAAAACATCAGAAGATGCCATATACGAAGGATACAGATCTGTG
TTAGATTCCAAGGCCACAGACGAGTCCCTGGCGACGTTTGCTAGCTGGGA
GCCAAGGCATGGGCGATTTCGGTATAGGCATCCATGGAAACAGTATGTTA
AAATAGGAGCCAATCTTCGGCANNNNNNNNNNNNNNNNNNNNNNNNNNNN
NNNNNNNNNNNNNNCAGACACCGCATTCTGTTTGTTCGGTGTTGAAGAAG
CCATGCGTCAAGCTCAGTGAGGAAGCGACAAAATTACTGCGAGTGCTGTC
GTGCTCTATCAGACAGATGCGAANNCCATGATGGAGCACTTACATCTTGC
ATTGAAGGATTTGCAGGCTTCCTTGCAAGGCCTGCCAAAACATTTCATGG
ATCTCCGAAGATGGCATTCCAATAAAATCCAAGGAATTCAAGCCGAAATC
GATGAACATGGAGAGCCAATCA
>Unigene586_Chinese_fir  size 212  gap 0 0%
GGACATTAATGGCCTCATCTCAGGAGCTCCTTGCGTGCAAAGAAAAGCAA
TCTTGATTACCTTTAATATCTCTTCTTTATTTACCTCCGGCTCTTCCTCA
ATTAATCTTCGGTCTACCACGTCGAATGCCTCATTTTTCTCGTATAGACT
CCATGCCCATGCTAAGAGGAGTTCCATCTGTTCTGGAAGTTTAGGATCAA
TATACTTTCTAC
>Unigene587_Chinese_fir  size 320  gap 0 0%
TCTCACCAGACTTGGTCATCCACGATTTGATGCCGTACTGGGTTCCTCGT
GTGGCTGCCAAGCTGCCCAATCCCATTCCCACCATAGCATTCCTCGTACT
GGGAGTGGCCAGCATCAGCTTTCTGCTAGGGCAGCTAGACATCGTACCGG
GAAACCCAACCGCTGAGGATCTGACCGTGTCGCCGCCCAGGTTCCCTTCA
CCGATTTTCCAGCAGCATTTGTTCGAAGCGCGGAGGGCCAAGGGGCTATT
TCACAAGCAGAAAGATGGCCTTAGCGTTGTCGACCGTTCCCGCATCAGCG
TGAGGGAGAGTTGGGCAGTG
>Unigene588_Chinese_fir  size 538  gap 0 0%
TTTATGGGTGGTTTATGTGCCTATAATTTTACATCTGGTCCAGCAACTGG
GAAATTTTGTTGGGATAGGCAGCCTGACTTTAGTGCATACAGAGAGAGCA
GTTTTGGGCACGGAATTCTTGAGGTGAAAAACGAAACTTATGCACTGTGG
ACTTGGCATCGAAATCAAGATGCTTACAACAGCAAGGGGGATCAGATATA
TATTGTGAGGGAGCCAGGAGTTTGCTCAAATCAACCCGAGGTGATGAGAA
ACATTGCAATGTCATGAAATTGGAATGTCCTGAACAATTTCCTATGTCTA
TCCTTGAAAGTGCAAAAGGGGTGATGTGAAACACAATATGCTTAATTGCT
TGACTACTTGCGTGGATCTCTGTCAAGAAATCAATTTTGCCTTTTTGGCT
TTGGGGCTTCTATATGAAGAGGGCCTTTAGAAAGTACTGTACATTGTGAT
TGATCTTCCACCGAGGCACATATCAATCGACATCTAGCAATTTTTTTGAC
TGTATGCGGTGAAAATATACAATTACACAGTGCAAGGT
>Unigene589_Chinese_fir  size 355  gap 0 0%
TTTTATTATAATTAATTTGAACCAAAAAAAGGAAAAGAAAAAAGACACTG
TAAAGTAGCTCCATCAAAGAAGTTAAGATATCCTGTTGCTTGGGACATTT
ATCTTAGAACCTGTCATATGTGCAAGTGGCTTGTTTCAAGGGTCTGCATA
TCCTACTCAACCACTAAGCCGTCTCCATTTTAACCTACACAGTTATGACT
GTCTCATCTGCTTCTTGTAGCTTTGTAAGAGGACTTGAAAATTGAGCACT
CATATTTTTTCTGCTCATTAGCTTTTGGGGCAACGTTTTGGATTGTGAAA
TAGTTTATAAGGTGGCATGTGGGCATCGGTCATGCCCTTTAAAATTGTAT
GAAAG
>Unigene590_Chinese_fir  size 289  gap 0 0%
TCCTTCCAATCCCATCGACCGTGGGGATATTTACTCGTCTTATCCCTTCT
ATTCAACGCCCTCTGTCTGCTAATAATCGGAAAACATGGGCAATTGCTAA
ATAAGGGCAGCAATACAAATAATTTGCAGGGTTTCGGGTGGAGTAGAAAA
GCTGCGGAGGAAGCAGAGGCAGGCACAGTATTCGTGCTCTGGCCATGGAT
ACGTCTTTGTCGGTACTTTCGATCGGAATGAAGATGGAACTCCAATTTGC
CAATGTAATGATTGTTATATGGGACTGGACTGCTCCCAA
>Unigene591_Chinese_fir  size 857  gap 0 0%
TGAATAACTAAGGTATAGAAAATTCAGGTATCGCAAATCAAAAGAAATTA
TGTTTCTTACGCAGCTGCAACACCACCACCTTCACCAGCGTCTGCTCCAT
TGAGAAGCATTTTGTCAAAGTGCCATACACCGTGCCCTTTTCCAATTCTT
CTCAATTGAGCAACATATTCAGAAACCTTTTTAATATCCTCCACCTGCTT
CGCAAGGAAGTTACCCTCTATGAAATCTGTCATTTGTGCATCTTTACACC
GTTCAGCAACACTATGTAATCTGAGAAGCTTTTCATTATTGAGCTTTTCC
AAAGACAATGCAAGCTCCATGGCATATAAGGCATCCCCTTTCTCTGGATG
ATCAAATTCCATCACAGGCATCAATATAGATTGAAGTTTTACTTTACCAC
CACGTATATTCTGGTAATGCATTAGCTTTTCTGCATGGTCACGTTCCTCA
TCACTTGCATCTTTGAAGTATTTCGCAAATCCTGGTAATGCAACGTTGTC
TCGGTCAAAATAGGCAAACAGAGCATGATAAATATATGAAACATTATATT
CCACATTGATTTGTTCATTCAAAGCGGCTTCACATGCATCATCAAACCTT
TGGCGTGCAAAGGATTGAGTATAGTTTTCAGAAACTTGAACAAGCTCATT
TTGCACTTCAGCAAAAGGCTCAAAGGTAACACCTGTGACAGGCTTACTAT
TGGTCTCTAGATTAATGGCACGGATGCTAAATAGATCTCTCTTTTGCCTC
TGGTATGACAGCTGGCCTAAAGAATGATTCCCCAGTGCCTTATCCTTGAA
AGCATCTTCACGCTTCAGAGATGATATGGCAGCAGAAGTAGCTGCAGGGA
CTCTAAG
>Unigene592_Chinese_fir  size 900  gap 0 0%
GAGGCAACAAAGTCGCGTGCATTCAATGGGAGGAACCTGTTCCTCTTCCC
CGCTAAACTTTCAGTCTTATAGGCAAAGAAGACAGTTGCACCTTCTTACG
AGTTCGTTGGGAAGGCAACTAGCGTTAAAAAATTCATAGAAACCCAACGT
GAGGGAATGCTTAGAATAATCCGTTGTGTGAGTTTTCATTTTGGAAAAGT
TTACAGCCTCAGCTCTTCTCGCTCCAAGTTGCTCTGAGCCGAAGGGCAGA
ATGAACAACTCAAGGTCCAATCTCGATAATGAAATCAACAGTACAAGAGC
AATATTAGATGAAAGTTCTTCATCTACATCATATGTGGCAGCCTTAAATG
CACTTTCCTCAATCATTACCCCGCGCACACGAGCAGATGAAACGGGCAAC
AATTTCCCAATCATGTATGAGTATCTAAAAATGCTTGACTTGGAGGATTC
ACTATCACAATTGAAAGTTATCCATATTGCTGGAACTAAGGGGAAGGGTT
CTACATGTACTTTTGTAGAGAGCATACTACGTGCTTATGGCTTTCGAACT
GGACTCTATACATCTCCCCATCTTATAAACATTTGTGAAAGATATCGCCT
TGATGGATTGGAGGTATCTGAAGAAAAGTTTCTGGATCACTTTTGGTGGT
GTTGGAATCGTTTAAAGGAAAACTCTATAGAGGACATACATTTTTTCCGA
TTCCTAACTCTCCTCGCCTTCAAGATATTTACAGAAGAGAAGGTTGATGT
TGCGATTTTGGAAGTGGGGTTGGGAGGCAAATTTGATGCAACAAATGTGG
TAAATTCACCAGTTGTTTGTGGGATATCTTCATTAGGATATGACCATACG
GAGCTATTAGGTAATACCCTCACACAAATCACTAGAGAGAAAGCTGGAAT

>Unigene593_Chinese_fir  size 440  gap 1 0.22%
CTGGTCAAAAAAATCTACAATCTGAGAAAGAAAATTCTCATCTTTGCAAT
ATCAATAATCCTTATATTGTGATTGGCTTTGTCAATAATTCAATAATATT
CTGAAAACAACTGTAAAACCAATATTGAGAGGATAACACTTGATGATCAA
GGATAGACANGTGGTTAATGGATCAGCTTGTGGATTCTCACTTGATACAA
ATCAATAGAAAATAAAAGCAGTAAATTTGAGAGACCAAATCTGATTAGTT
TTCTGTTGGATGCTCTGAATACCAAGCAAGTGGCAACTTGGTATTAGAAA
CCAGATTTGAAAAATTAGCTTGATCGTTCTTTTCCAGCCAAATTGGCGCG
TCTTCAGCAAAAAATCTGCTCAATGAGTGATCATATCAGGGACTATGTTG
AAAACCTTGACCACTTAGGGACCTGGGTGCATTATAGAGG
>Unigene594_Chinese_fir  size 244  gap 0 0%
AGACTTGAAATGTCTTGTTATTCGAAAGTCAGTTTAACTGATGTTCAGTA
GAATTCTGTATTTCTTTGTAAGTTCTATCTAGATTCTGGTCAGTAATCTT
TTACTAGGATTTGGTGAAGCTAGAAGGAAACATGGTATTTGAATTGGGGC
AGTTTTTGTATGCCTCAATTTTGCATGCATTTTGCAACAGGTGTCGGGTA
CAGATCCCTAAAGTGGTTTTCAGTGTGGTAACATAATCCTGGAA
>Unigene595_Chinese_fir  size 227  gap 0 0%
TTCCATAAAGAGATATCATCCTTTCCTACTAATAAAGCAATAAGGGTAGG
ATGCTCTCATATAACTCAGTGTATTTGCTTACTTTTCAGCAAGCTTGATT
CTTATCGCATTTGCTCAATTTCAACAAGTCTGCTTTTGTTCTTACTGATA
ATGACATTAACACATCCACATTTATAAATAAGCACTCTCTCCAAATCAAT
TGTTTATAATATGAAAACTAGTGAACA
>Unigene596_Chinese_fir  size 995  gap 0 0%
TATACACTCTCTTTTGTCAACACAGTCACCCACATCTCAGTTTTGTCCAA
ATTGGAAGCCCAAGACAAAATGAGAATTCCATCACCAACACGTGAAGAGG
AAAATCCATGCTCTACTTGTAAAAATAATGTTAATATCATCAAGGATTAT
CTGTACATCCGCATGGTTCAACATCTTATCGAGAAGTGCCTGCTCTTTAA
CATGGATCGCCATGAATGTGTGCAAACCCTTGCCAGGCATGCCCACATTC
ACCCTCTCATCACACTTGCAGTATGGAAGGGTCTACTGCGCGAGAACAGA
GAATTTTTTCAAGCCTATTTCATAGGCAGATCATAGATTTACAATGCTCA
GATTCACTATATAGATCCAACATATTATGTAAGGCATTGCAGAAGGAGGT
GAGGAGTCCCAACAAGGGGAGGCTGTATTCATACTTTACAGTCTGTACTC
GGTACATTATAATTTGTATATGTTCGTATACTAATCTTCTCAGTAGAATA
TTAATTGTTTGGGACAAAAATATATGTTTAAGTGAGAGGCATTATTAAGA
GTGATGGGAAAGATAACTTTCTGTTGGGAATCAGAGTTGTTAATATTGGA
AACACAGATGATCAATCTTGACCAAATATTTTAATGGAGATTGAAATGTC
AGGGATTTGCTATCGATTGTGTAACCATTGAAATAAATGGTATTTAAGTA
GAGTGGATTTATAATATGAATTAGGAGGAGCATGGTGTGGCTTTTTAGGT
GAGGACTGCCAGTTACAAGAACAAGGTGCTGGCTATTTACTTTCAGCCCA
TCAATCAAATATCTTCTAAGTATTATCCATGGCATGATGCATGGAAGTAT
TCATTAAAGATCATATTCCTCCTCAAGTCATTTCATTTCTTGCCACATTT
ACCTTGTTGAAATCTCATAATAAAAATATGTAGAGTTGGAAGGTCTTACT
TGTAAGGGGAAGGAACTTATCTGTAACAAATAGACCATTTTATAG
>Unigene597_Chinese_fir  size 195  gap 0 0%
AAGCACCCTAGTGTCACTTTCAAGAGCAGATTTTGCAGAACTCATTCCAC
CGCCATATCCTGGAATGATCCTTTCTGATGCAATATAGGTGAGAGATATT
GTTGAACCACCAGAATTTATGATAGGAAGAAAATGCTTTAGTAATGACAC
AAAAGAATAACTTGACGCTGAGACTGCTGCAAGATATCCATTCCT
>Unigene598_Chinese_fir  size 567  gap 0 0%
GGTGTTGGAGCATTATCCTTTGATTGGGCTGGAATTTCAGCGTATCATGG
AAGTCCTCTTGTGACACCATGGTTTTCAATCTTAAATGTTGCTGCTGGGT
TCGTAATGTTTATTTACATAATTATTCCTGTTTGTTACTGGAAATACAAT
GTATTTGAATCAAGGAAGTTTCCCATCTTCTCTAGTCATCTGTTTACGGC
TAATGGTCAAAAATATGATACCACACGGATCTTGACACCACAGTATGATT
TGGATGTAAAGGCCTATCATGAGTATGGCAAGATATATCTCAGTCCCCTC
TTTGCACTCTCTATTGGATCAGGCTTTGCAAGGATTGCAGCAACAATTAC
ACATGTGATCCTCTTCAACGGACATGACATTCTCAAGAGGAGCAGATCTG
TTATGAATGCTGGCAAATTGGATATACATGGGCGTTTGATGAAGCGCTAT
AAGGATGTCCCTGAGTGGTGGTTTTTAGTCTTATTGTTTGGCAGCTTGGC
ATTTTGTCTTTTACTGTCATTTGTATGGGAAGAAGAAGTTCAACTTCCAT
GGTGGGGCATGATACTA
>Unigene599_Chinese_fir  size 287  gap 0 0%
TCGCTTACACTCCCCAAAAATGCCCTCTTCATGGCACCGTAGCCATGGCT
TCCAACCACCAACAACTCTGCTTTGACCTTCTCTGCTTCCTCACATATAA
CATCCCTCGCATCCCCAACAACCACTCTTGTTTCCACACACACATTTTTT
CCAGTACAAATGCGTTTGGCCTTCTCCAATATGTTTTCAGTGATGTTTCT
CTGGTACCTCTCCATGGACTCCATGATATCAGATGTGAATATGTAACCTG
TGCCATCTGTAGCAGTGTAAACCCTGGGAAGGGGTTG
>Unigene600_Chinese_fir  size 421  gap 0 0%
ATATAGACTTTGAGATTGTTGATGTGGACGTGAGCAAAGGTGCCCACAAG
ACACCTGAATATCTTGCATTGCAGCCCTTTGCAAAAGTACCAGCAGTTCG
AGATGGGGATCTCACTCTCTTTGAATCGAGGGCGATCATAAGATATTATG
CAATGAAGTATGAGGGACAAGGGACTCCACTGTTGGGGAAAACCCTTGAA
GAGAGAGCATTGGTAGAACAATGGCTGGAAGTGGAAGGGCAGAATTATGC
TGAGCCAGTATATACTTTGGTGGCTAATTTGTTATTCTATCCAAAAATGG
GACTGCCTGTGGATTTGGAGGCTGTTGAGAGGGACGAGACCAAAGCGGCA
AAGGTGTTGGACGTTTATGAAGACAGGCTTTCCAGGTCTAAATATCTGGC
TGGGGATTTCTTCAGCCTCGC
>Unigene601_Chinese_fir  size 354  gap 0 0%
ATTTTGCATGCTACTCTGTTTTTGCTTGGCTTTGGTTATTGATTAATTTT
GGTAGTTGAATTGTGATGGAAGGCTTGGGCTCAGGTTCAACAAGCTCATA
CTCAAGCAAGAGTCCTTCAATGGGGGCTCCTGTTCCTCCTCCTCCTCCTC
CTCCTCCTTCCATATCTGAGCTCTTTGATGAGCGGACATCCAAATCTAGT
GGGGGACTTTTTGGGTTTGGTACAGAGTCCTCCAATGCTGGTTTTACTCA
ACAATGGCCAGGGGTTATGGGTAGAGAATCAAATAAAACTGAGGGGACTG
CAACGCAGAGAAGTCACAGTGAGGAGCATTCTGTTGGAAGTTCTGCCCGG
AATA
>Unigene602_Chinese_fir  size 1287  gap 0 0%
GTGGGATCTTCAACAGCCCCCACAGGGCAATCCTTTTTGTCAGTTACAGT
AGCTGATCCTGTCAAGATGGGCAATGGAATTCAGGCTTATGTTTCATATT
GTGTTGTTACTAAGACAAACATGCCTGAGTATCAAGCCCCAGAATTTCAT
GTAATTAGAAGATACAGTGATTTTGTTTGGTTGCATGAGCGGCTTGCTGA
AAAGAACAAGGGGATCTTTATCCCACCTCTTCCAGAAAAAAGTGCTGTGG
AGAAGTTCCGTTTTAGTGCAGAGTTTATTGAGCTGAGGCGCCGTGGGTTA
GATGTCTTTTTAAATAGAATAGCTTCCCATCCACAACTGCGACAAAGTGA
AGACTTGAAGTTCTTCTTACAAGTGAATGAAGAGGCAATGGACCGAACTA
GATCTGTAGAGAGTACCATCTTTGGAAAGAAGCCTAGTGACTTTATTCAG
ATATTTAAGGATGTACAATCAAGGGTTAGCGATGCTGTACTTGGCAAGGA
AAAGCCAGTTGAAGAGAGTGACCCTGAATATGAAAAGGTTAAACATTATG
TTTTTGAATTGGAAGATCACTTGTCAGAGGCCCAAAAACAAGCATTTCGT
TTGGTGAAAAGGCATAGAGAGCTGGGTCAGTCCTTGGTTGATTTTGGGAA
AGCAATCAAGCTACTTGGTGCATGTGAAGGAGGTTCACTGGGAAAAGCAT
TTTCAGCACTTGGGTCTCAGTCAGAGATGCTGTCATTCAAACTGCAGAAA
GAGGCACAGGATCTTCTACTGAACTTTGAAGAACCACTTAAGGACTATGT
ACGTACGGTGCAATCTATAAAGGCAACTATGATAGATAGAGCTCAAGCTT
TCAGACAACAGTGTGAATTGACAGAGACAGCCAAGTTGAAAGAGATCAAC
GTAGAGAGATTGAAAGCTACTAGACAGGACAGCAAAGTCCCAGAGGCAGA
AGCAGAGTACAGAGATGTTAAGGATCAGAGTGAAGAAGCAACTAAACGAT
TAGAGTCAATCATAAAACTAATGAATCAGGAGATCAAAAGATTTCAGGAA
GAGAAAACTCTTGATTTAGGTTTTGTTTTTCACGAATTTGCAAAAGGGCA
GGCACAGCTTGCAAATGATATCGCGGAAGCTTGGCGGACCCTTCTTCCTA
AATTAGACAACTGCTCCCAAGATTCCAAAGCTAAAGCAACCATAGATTCT
TCTTCAGATTAATCCCTTCCTAAAGACAATGAATTCAGTTGGAAAATGAT
TTTGTATCTGTAGTGCATAACCATTCTGTAAATCAAG
>Unigene603_Chinese_fir  size 219  gap 0 0%
AGTACAAGAATAAGGTCGTCGAATAGAGTAAACCTCCATTGTTACTGCAG
GCACAGACTGAAACCCTAACCAATTTGTTTCTTAGCCGGCTTGCTTAATC
CATGAAAATGAATACCTGCAATGCATCTCCCTGTGTCTGTGTTTATTGTG
AGGGTATTTAAATTGTATGACTCTGGTTTCCCCTTCGTGGCTAAGTGTAG
GCACAACTTTTGCCACGTG
>Unigene604_Chinese_fir  size 258  gap 0 0%
TTAGGCTGTGCTGAGTAAGTTCAGCTGGACATGAGAATTGAGGTGGCAAG
GGGAAAGGGAAGGAGAGCAGGGATGGAGGTGGAACAGGAACAGGTGCTGG
TGCAGGCAGAGACAGGGAAAGAAGCAGCTGAATTGGATAAGCCGGTAGTA
GCAGCAGTGTTGAAGCCGAAGAAAGGAAGGCCGAGGAAGGGTAAAGAGCC
CATGTTGGAGCAGGGGCAGCAAATAGGAATGGATCATGGACAGGGATTGG
AACTAGGG
>Unigene605_Chinese_fir  size 309  gap 0 0%
TAAAGCACTTTAAGTTGGGAGGAAGGGCAGTAAGCGAATACCTTGCTGTT
TTGACGTTACCGACAGAATAAGCACCGGCTAACTCTGTGCCAGCAGCCGC
GGTAATACAGAGGGTGCAAGCGTTAATCGGAATTACTGGGCGTAAAGCGC
GCGTAGGTGGTTTGTTAAGTTGGATGTGAAAGCCCCGGGCTCAACCTGGG
AACTGCATCCAAAACTGGCAAGCTAGAGTACGGTAGAGGGTGGTGGAATT
TCCTGTGTAGCGGTGAAATGCGTAGATATAGGAAGGAACACCAGTGGCGA
AGGCGACCA
>Unigene606_Chinese_fir  size 441  gap 0 0%
AATTTAATAGCCAATAATGGCCAGCTTCGATTATATCACAGTGTAATCTG
CAGGCTTTTCCTCTTCAATTTGACCATCTCATGTCCAGGCCCAAAAAAAT
AATTAAGTGCCAACATAAAATAAAATGTGATCTAAAGTAAATTTAATGAG
CAATAATGACGAAGTGAGGTTGTTGGCAGGGCTTTATCACAGTGCCATCT
GCAGGCTTTTCTTCTTATTCAATTTCACCATCTCGTGCCCCGCAGATTGT
CTTTCTTATTTCGGCCCCGAGCAAACAATCAAACAAGAAGGAAAGATTTT
ATCTTCTGCTCTTTGGCAATGGCCTCTCAATTTTTATTTGAGAAAACTCC
CTCTTTCTATATCCGGTTATTAGAAACAGTTGTAATTATATCGGGCCTGG
TGATGGGATTCATAGAATTCAAGGGCATTCATTTAAAGTAC
>Unigene607_Chinese_fir  size 501  gap 0 0%
TAGCGCCGAGAAGATACTCAATATCCACAATGGAACCAGATGTACTATCG
CAGTTGTCGATAAAGGCGGAAGCCGAGCTGCAAGGCAGCTCACTGGACAT
GATTTCTTCAGCGAGGCTCTTCATTATGTCCGAAATGAGATCAGCGTCGA
CATTATCTCCCACTGGAACACTGTCATCCTCGTCCTTGTACAACAACTCA
GAGAATCCCTCACTTTCAAAACTCCATTCACTGTTACGGCGCTTGGCAAG
CTTCATGTCATTCGTCTCCCCCTCCGCCCTTTCCCGCTTGCGGCAACGCT
CTTCAGGCGACTCCATAGAACTAATAAAAAAACTACAAACCCTAGAAATT
TACACCAAATCAAAAATACAAACCCTAGAAATCTACAGCAACCTTAATGC
TGACTATAACTGTAAACCCTAGAAATTTACAGCAACCTGATTGCTGACTA
TAACTGTAACTACGAATGCAAGAAGCAAAGTATGCGAGGGCTTTTAAGCG
T
>Unigene608_Chinese_fir  size 648  gap 0 0%
GTCTTCGTGTTCGGAAACACTTGTAAGACGGTATTCGAGTCCATCATCTT
CCTCTTCGTAATGCATCCCTTTGACGTTGGGGACCGATGTTCAGTGGATA
GGCGTCCAGATGGTTGTGGAGGAGATGAACATCCTGACAACAGTGTTTCT
GAGGTACGACAACGAGAAGATTTGGTATCCCAATTCGATTCTGGCGACAA
AACCCATCAGCAACTTCTACAGGAGCCCTGACATGGGAGATGCTGTGGAA
TTTGCCATTCACATTGCAACACCCAAGGAAAAGGTGGACATAATGAAAGA
GAGGATCAAAAGGTATATAGATAATAAATCAGACCACTGGTACCCAAACC
CAATGATAGTGGTGAAGGACATCGAGGACATGAACAAGATGAAGATGGCA
GTGTGGTTACAGCACAAGATGAATCATCAAGACATGGGGGAGAAATGGTT
GCGAAGGTCTCATTTGGTAGAAGAAATGATCAACATTTTCAGAGATTTGG
ATATTGAATATCGGATGTTACCCATGGACGTTAATCTCCGAACGATACCC
CCGCCCGCTCTTATTTCGAACCGTCTCCCTACCACGTGGATGACATGACG
TCCATTTGTATTTATGATCTATGATTTAATGTAGGAATAAAGAAACCA
>Unigene609_Chinese_fir  size 163  gap 0 0%
TGAATTTCATGGTTGTCTGTTGCAGAGATTAGAACATCAATTAAGTCTGG
AGCATGCATCCCTCTCTTCTCTCGGTGATCATCGAGCAATTTCTTCATAA
AAACCTCTCTTTTCTTCTGTAGACTCTTCATAGCAAACACTAATCCCTGC
GGATCGATCCACT
>Unigene610_Chinese_fir  size 308  gap 0 0%
CGTATATTCTACACGGTTTACATGGGTTCAGAGAATAGTTCAGAAACCAC
TCGGGAGAGAGCAAGGAAATTGTCTAATGAGACTGGCTCATGGCATCTTG
ATGTTAAAATTGATACTGTAGTATCATCACTTATCTCCCTATTCCAGTCA
TTCACAGGCAAAACTCCAAGGTACAAGGTTGATGGAGGAACCAATGCAGA
AAATCTAGCTTTGCAAAATATTCAAGCTCGTGTGCGAATGGTCATAGCCT
TTCTATTTGCATCTCTTATGCCATGGGTGCAAAGCAAATCTGGTTTTTTT
CTTGTACT
>Unigene611_Chinese_fir  size 260  gap 0 0%
ACACTCCACATTAGAAAAGACCTAAACCTACCCATCATATTGCAATTTTC
TCTGTCAACAGACAGATAAATGGTGATCTACAATATTTCCCGTGGGGTTG
AGATGTGGAGTGCAATATATGAAGCGTGCAGAGTGTCACATTGTATCAAA
TAATGGAAATGTCCGATGTATAAAATTAGAATTCTGGTGAACAAGTACAA
GACAGAGATAGAACCAGATATTTTGTAGTAGTAGTTTCAGCTGAAAATGG
AAAGTTGTTG
>Unigene612_Chinese_fir  size 314  gap 0 0%
AGTTATGTGGTGATTTGTCTAGTTGCAGCCAAGAATGTGATCCATGTGTA
GTGGGCTTATGATCAATAGGCAGGCCTTCCATTGAAGCCATATTGCTTTT
TGTTTTTGCACATCATTTTAAAGTGATCTTTTGAAGATGCTTCTTGATCT
GTCAACTCCAATAATTTCCTAGATGCAAGCTTTCTTTTTCTAGATATCAA
GAATCTTACTTCGGCCTCAAGCCGCTTCCTGCTATTTTTGCTTTTTTCTA
GCTTTTTCCTTAGCCCCATGACTTCCTGGTGAAGCTCCAGATAATCTTCC
TTCAGATTATCGTA
>Unigene613_Chinese_fir  size 267  gap 0 0%
CCACAGCCAACTGCTCATACCACAATCCTGAAACAAGTTTTGAGCAGAAC
CAAATTTCCAGTAAAATACATTGACATCTCTTATAACTCAGCATTTCGCA
AAGATGGGCATCCTTCATTCTACACAACGCTTAACTTTACTGGAGGTCAG
AACCAAGATTGTACTCACTGGTGTTTGCCAGGAGTTCCTGATAGCTGGAA
CCAACTACTTTATGCGGCCTTATTGTCGGCATAACCATTACAGCTCACTG
CTCATTCATTAGATTTT
>Unigene614_Chinese_fir  size 255  gap 0 0%
CAAAGTAGGATTCATAAAAACATCCAAAGAATTATAGAAGTCCCCCAGCT
CACCAGGGCCAAGAGGCCCCAGGACCTTAACATTAGGACCGAGTTCTGCA
TACCGGCTTCCCCATGGCCCATCCCCTGCAATCAAAACAATTATGTTTGC
ATTCTCTGTCTCAGAAAACAGATCACGGAGAACTTTAAAAACCATAGGAT
GTCCCTTATCTTTCACCAATCGACCACTCATGCCCAAAACCAGTCGGGCA
TCCAA
>Unigene615_Chinese_fir  size 1195  gap 0 0%
AGATCAAATCAAGGATTTCAAGTTTGATGACTTTAGCTCCCTTGATTTAT
CTCTTCTTTTGAAGAATATTGAAGATATAAGAGCTCGGCGGACTGCCAGA
ATTCCTTTGTTTGATTTTGAGAAATGTATTCGCAGTGGCTTTAGAGACCT
TGAAGTTTCAGAGGACTGTGGTGTGGTTATATTTGAAGGTGTTTATGCTT
TACACCCAGACATTCGGACTTATCTTGACATCTGGATAGCTGTTATAGGC
GGAGTTCATTCACATCTTGTTGCAAGAGTACAAAGAGACATGAACAGGAT
TTACCGTCCCATTTCACAGAATGAGATCATGACAACTGTTTTTCCAATGT
TTCAACAATACATAGAGCCTCATCTTGTGCATGCACATCTGAAAATTCGC
AATGATTTTGATCCAGTACATTCACCAGAGAGCTCTCTTTTTGTTTTAAA
AAGTAACAAAAAGGTTCCACCTGTAGAAATAATAAAGGTTCTTGGCAAAG
AAAAGATGAGCAGCACAGTGCAGAATTTTACTGATATATATCTACGCTTA
CCTACTTTACCTTCAAATGGGCAACTTACAGAAAGTGATTGTATACGTGT
GAGAATCTGTGAAGGACGGTTTGCATTGTTGATACGAGAGCCAATCAGAG
AAGGGAATTTTATTGTACAACCAAAGGTGGATTTTGACATCAGCGTTAGA
ACTGTAGCTGGTCTTCTAAATCTTGGGTATCAGGCTGTCGCATATATTGA
AGCAACTGCAACGATATACCAAGATGATAAGCTTCTCATTGAGTTGGATC
ATTTACAAGATTCGCCAAGTCCATATTTGCAGATTAAAGGTTCAAACAAA
GAAGCTGTGGCAGCTGCTGGATTGGCACTAAATCTAGAGGGCACTTATAC
AACAAAGACTTATCTTCAGATCATCTTAGAAAACATGCCAGCATTTGGGA
GAAGTTTCTGTGGAATGCATGATCAGCAAGCTGCACGATTACAGGAGCTA
GTAGATTATGTACAGTCTCAGGGAGGGAGTTCTGGATCAGAACCTCCAGC
GAGCCCAGGGATATCCATGGAGTGCATCATTGAGGAGCTTCAGTCACGAA
TAAAAAGGCTTGAACGATGGCATATGTTCAATACAGTATTATGGACATTC
CTCATATCTGCTCTAATTGGCTATGCAATGTTTCAACGAAAACGC
>Unigene616_Chinese_fir  size 334  gap 0 0%
TCATTGCCAAGCATGGCTAGTCGTGGAATGAGAAGGGCCGCAATTGCGTT
GATAGTTGCTCTGCTCTGGAACGGGGCATCGGCGGGAGGCATAAGCATAT
ACTGGGGGCAAAATGGCAACGAAGCTTCGCTTGCGAACACCTGCTCAAGC
GGCAACTTTAAAATTGTAATACTCGCGTTTCTGACCACGTTTGGCAACGG
GCAGACGCCAGTGCTCAACCTGGCAGGCCACTGCGATCCCGCCTCGGGAA
CATGCAAATCACTGAGCGCCGACATTAAATCCTGCCAGTCCCGCGGAGTA
AAGGTGTTTCTCTCCTTGGGAGGAGGCGCCGGAA
>Unigene617_Chinese_fir  size 480  gap 0 0%
GTTAGCACATGCTGTAAGGACACTAGTCAAGGAGAACTCGTCTGCTCTGA
TGCCTGTCCACTGCATTTGGGAGAACAGTTTCATAGCTTCCTCATGATAC
TCATTCTGGACATAACTTCTTATAATTGCAGTCCATGACACTACATTTGG
TTCAAATATTTTATCAAAAACTCTGCGTGCATCCATCAAAAGATCACATT
TAGCATACATGTCAACAAGGGCACTGTCGACATACACATCAGACACAAAA
CCAGTTTTGATTGCCATCCCATGCAACACCTTTCCCTGAGTTGGATCTCC
CATGCCTGCACAAACCCTAAGTAAACTGGGGAAAGTGAATTGGTCTGGCA
TCACACCAGCATCTTGCATTGAACTCAAAAGTTTCAGAGCATCCTCCCAA
TACCCATTCTGAATATATGCTGTAAGCATTGCAGTCCATGACACAATGCT
TCGTTCAGGCATTTTGTCAAACACTTGGCG
>Unigene618_Chinese_fir  size 215  gap 0 0%
CGCAGCTTCTGGAACATGTTCTTAAAAAAATTCACATTTAAATAAAAAAA
GACTAGGTTAAATGAAATTTGAAAGGTGTAGTGGTAAGACAGATTTTCAA
CCATTCGTGTGATTCTAATACCATTTGTGGGTGGCAGCCCCCAGTCATAC
CATTCTTGCCACCAAAAGTTTCAGCTGTTTGGTTTTAGGCGAGAATGCCA
GTGGCCTCAATTGAA
>Unigene619_Chinese_fir  size 300  gap 0 0%
GAAAGCCAAGGCACCCAGAGGAACAAAGCTAAGAATATGGCAACACTGCA
AATGCAAAGGAATGCTGGAATACAAAAGATCTGAGTCCAACTGTTTGGAT
TTGAGAGATCCATATTGGCAGCTTTGGCAGACTCAAGAATTTGACCTGTC
AAACCCACACCAACTATTCCGGCCAGGGTGCCAGCTGTATTAGAAATTCC
CATTACTATACCTGCATAGCGAGGAGCAACATCCATGTGGTTAACAGCAA
AACCTGCTCTTGCAAGTGCTAGAAAGCCAAGGCACCCAGAGGAACAAAGC

>Unigene620_Chinese_fir  size 1117  gap 0 0%
CTCTTCTTCGCAATCGCCAACCACACGGTAACCGTAGTGGAGACGGACGC
TGTGTATGTAAAACCCTTCCAAAGCAATACCATTCTTATTTCACCCGGCC
AGACCACTAACGTGCTGCTAACGGCCAAATCGCAGCCACCTGCAGCCAGG
TTCCTCATGTCTGTCCGGCCTTATGTTACAGGCGGCGGCACTTTTGACAA
CTCCACTGTGGCCGGCATTTTAGAGTACGCTTTCCCCAATTCCACAGCTG
CTAAGTTCCCTTTGATAAAACCCGTCCTTCCAGCCCTGAATGACACCTCC
TTCGCCACCAACTTCAGCAAGAAAATGAGAAGCTTGACCCCTCCGCCAGT
TCCTCAAACTGTGGACAGGCGATTTCTCTTCACAGTGGGGCTGGGACTAA
ACCCTTGCCCTTTAGGCCAGACATGCCAAGGCCCCAACGGCACCATGTTC
ACAGCCTCCATCAACAACATCTCCTTCGTCATGCCCACCACTGCTCTTCT
TCAAGCCCACTTCTTTGGCCACTCCAAGGGAGTTTACAACCACACCTTCC
CCAACAATCCGCCCTTCCCTTTTAATTACACTGGCACGCCTCCTAATAAC
ACACGCAGTCTGAGCGATACGAGGGTGAAGACCATCCCCTTCAACACGAA
AGTAGAGCTAGTCCTGCAAGACACGAGCATTGTGGGCCCCGAGAGTCACC
CGCTGCATCTCCATGGGTTCAATTTCTTCATCGTGGGGCAGGGCGGGGGA
AACTACAATGCCTCCGCCGACCCGTCTAAATTCAATCTGGTGGATCCTCC
GGAGAGAAATACAGTAGGGGTTCCTAGCGGAGGGTGGGTTGCTCTTCGCT
TTACAGCTGATAATCCAGGAGTGTGGTTCATGCACTGTCATTTGGAGGTC
CACACAAGCTGGGGATTGAAGATGGCGTGGGTTGTTCTCAATGGAAATGG
GAAATCTCAATCTCTTCCGCCGCCTCCCAAAGATCTTCCCTCCTGCTGAT
CAATGCGCTCACGCTCCTCACTCCTCGCTATTTATTTTTCCCTGCCCTCA
GAGTAATAATCGGACATGTTTCCGATCTCGGCTTGCAAGTAGAAAAGAGT
GTATTCCGGATAACGGC
>Unigene621_Chinese_fir  size 229  gap 0 0%
AAAAAGGCATTTAATGATGCATTTTCCTTGAATATTACACATTCTTTTGC
ATTTATTAAGTAAACAAAGTGGCAAATAAAGCAGTCAATCCTTCCATAGA
AAAGAAACTCACCAAATTTTAAAACAGCTAGCCTAACAATATTCTGCCTG
CATATTTTTTTCGTAATGCTACTCTTTGAATGCTTCATAAAACATCGTCT
AGCTCCAAATCAAGAATAACCTTTCCCCA
>Unigene622_Chinese_fir  size 1993  gap 0 0%
AAAGTCTCTAGTTTCCATGCAAGAATGTAGAAGTTGCATAAAGGCTGAAA
ATCCCTCATTTTTGTTCCATGATTGAGCAGCATTTTTATCATTTTCTGCC
TCATTTTGATCACCACTGTCATTAACAGAGTTAGGGACAAAAATCCTTTC
TCCCGAAAGTGTAGACAATGATTGCAAGAAGAAAGGAGCTTTCTCTGGCT
TCTTAGGTGGCTCAATAGGCTTGTTTCGCATCTTTATGATGTCTAAATTG
ACAAGACTTTGCCACTGAGTCTTCGGCAACATTGCAAGAGTCACAAGTCC
AGGTGTAAGTTGAGCCGAACAAGAATTTCCACTCAACCTATTCGAAATTT
CAGGCTTCTTGATAGCCTGGTCTGTAACAAGCGTGTCGTTCTCTTCAGCA
TCTTCAGATTCTCTTCTGGATGAGACAGTTGGCATAGAAACCTTCACAAC
TTGCTCCCCACTAATAAAAGATTCAATGTCTTCAGCCCCTGAGTACATCA
TACGATTTGCCCAGAGATAGATGCCATTTTTGTCAACATGTGTAGTTGCC
AACATATCCATATTTGGTGATATGGAAAGTGCTGTTGGAGCTGCATCAAG
ATGAATTGCATCAAGTTGCCTAGATGAAATTACATCCCAAATTCTTATAG
TTCCATCCATACTGGACGACAATAGCCACTTCCCATCTTCACTAAAACAC
AAATCAGTAACACGATCCATGTGCCCAACAAATTTGCGCACGAGTCGCAC
TGCCGTGACATCAAATAAACGGAGAATCATATCATCTGCTGCAGTAGCCA
GAAGCCCGTTTCCAGGGTGATAGACTATCTTGACTAACGGGACCCCAACT
TCCCATCTGAACTTTAGTTCACGACCCTTGAAATCCCAAACCTTAATATC
TCCGTTGTAACCTCCACTTATCAAAAGGGAGTTTGTAGCTTCACACGCAA
GACCCACTACTGCTCCATGATGTCCACAAGGTTCCTCCTCTCCAATATCA
ATATAGATGCCTCGACTAAACCCTGATTGGAGATTAAATCGCTCTATCCA
CCCTCCCTCTGTACCAATCACAGCAAAATTGCCACACGTACTAATACTGC
AAGCCTTTACTGGTGTTGACATCTCACATGATGGCCTCAAAATATGTTCA
CCAATTACAAAGTTCTGAAGACGCCATGTATAGGCACAAGGATCATCCAA
ATGGCAGGTAACAACATTGCACCAATCTCTTTCACGAATCTCAACTGCAT
CAAAGGCAATAACAGGAGGCAGCCTTATTTCTTCTTCCTTTAGTTTTAGT
TTCTTGGCTCGTTTTGCAACATGACCCTGAGAAAGCTCTTTACTTTGTTG
ATCCTGTATAACAGAGAAAAATCGAAAAGCACGATCTTGCCCAGCAGATA
AAATATGCCTCCCTTTACCATAATACCTTATACATGTAGGGGGGGCACTG
TGACCACTTCTAAATCTCAATAGGCGTGCTTCTCCGTCACTAGTGTCAAA
TATCCACATCTTGATTGAGTTATCCGTTGCAGAACTCATCAGGACAGGCT
CATTTGCAAAAAAGTAAAGAGAGCAAATGGATGAATAATGAGCATCCTTT
ATTACTGACTGCAACCTTTTCTTTTCAAGATTCCATACACTTATTACACC
TGAGGAACCTCCAGCTGCTAAAAGTGGTTGCCCATCTGTCCTAAAGGCCA
ATGCAGTAACTGCTCCTCTAGTTGTATGTGTAAATGTCACAACCTCTTCA
TCGAATCGTAAATTATGAACATGAATTTTGCCATCTGAGCAACCGATTCC
AACCACATCTAAAGCTGGAGATGAGACACAGCATCGAATGGAGGATCCCC
ATCCCTTAAACTCGTAAAGTTTTTTCTGAGTGTTGATGTTCCATAATTGC
AAAGTCCCTTCTTCACTCCCAATGAGTACCTTATTTAGGTAAGTGTCAGG
ATGCATAATGCAACTTGGATAGAATTTCTCTCCTAGTTGTATT
>Unigene623_Chinese_fir  size 1244  gap 0 0%
GACGAGGATCCGGCGAGGCTTCACAGAGTTGGGCTTGAAAAATCGGTGAT
CGAAACCCTACCTGTGTTTGTCTACCGCGCGGAGAATTACAAGGATGATG
CACTTGAATGTGCCGTTTGCCTCTGTGAATTCGAGGAGAACGAAAAGGCC
AGATTGTTGCCCAAATGCAATCACAGTTTTCATATTGAATGCATCGACAT
GTGGTTCGATTCGCATTCGACTTGCCCTCTCTGTCGAACCAGCGCCCAGC
CTGACCCGGTTCAGGTGCCGGTCGACGCCGGGGTTTCTGCAGTCGGTGAG
AGTTCGGGAACTGCTGGTGAAATGGAGAATTCTAGTGTTTTTATCACTGT
CGATGGAGAGCGTAGCAGTGATTTGTGCGATTCGTGTAGGCATGATGATG
GTTTGCCCTCGCCGACTTATCCTACCAATGTTCTGTTTTGGGGTTCCCAG
AGTCGGGTCAGTTCGAGGAATTTGGTTGAAGGTACTTCTTCCAGGAAATC
TATGGAGAGAATGGCTGTGGACATTCCGCCCAGAAGGGCTGATAGTTTTT
TCTCTCCGAGGGATCAGCAGCAGCTCTATTCTCCCGGTGGGCCGTCGTCT
CTGAAGTCGCCCTCCACTCGGCTTCGATCTTTGAAAAGGATTTTGAACAG
GGCCGTTCCGCAGAGCCCCGGTGGTAGTGCTCATGCTGAGCAGGATGGTT
CTGCCCAGGTCTGAAGTGGCTGAGGATCAATTTTGTTCACAGAGCAACAG
ATCTTGATCTGAAATTTGAGGAGGGTTTGTGGTGAACGCTTGGGAGAATG
GGTATTTAATCAAATACTATATTTCAAACAGATGGACAATAATCTTGCAA
ATAATATGAGGTTTCGTTCTTGCCCCTCTATGTAATTCTCTTGCAAAAAT
AAGCGAGAGCAAAGAGGGGCATTCTGTATATCTTTGTTTTAAATTATTTG
TTTATTTATTTGATTTCTTATAATCCATGCTTGGGTTATGAGGAATCAGG
AAGCCATAAGTTTTCAGGTCATTTTTACCAAGAATGAAGGTGAAGCCCCT
GTTTGTCCTCTTTCAGGTGGTTTAAGTTTATTGAAGCAGTAGGGGGTTAC
AGAGGCAGTCTCTGAAGATCAGAATTACCAAATTGGAAAAAATCCCTTCT
AAAAATAGATAATGAAGTCAGTTCCTTCTCATTACTTGTATTCTTCTTCA
CAATTGATTATACAAGAAAGATAAATTAGCATCCAGCAATGCCC
>Unigene624_Chinese_fir  size 416  gap 0 0%
CACTTTTCTCTTTGATCCAGAAAAGCGCAGAGAGCTAAGCTGGCAAAAGC
GTTATAACATCATAATTGGGATCGCCCGTGGCCTTCTCTATCTTCATGAG
GATTCACAGCTGAAAATTATTCACCGAGATATTAAAGCAAACGTACTTGA
TGAGAAACTCAATGCCAAGATAGCTGACTTTGGCCTAGCTAGACTATTTG
CTGGAGATGAGACTCATGTCAATACAAAAGTTGCAGGCACATATGGTTAC
ATGGCTCCAGAGTATGCAATGCAAGGGCAGCTATCAGTTAAAGCAGACGT
TTACAGGGAGTGCTACTGCTTGAGATTATGAGTGGAAGAAAAAATACTGA
TGTTAGTTTACCCTACGAAATGCAAAGCTTGTTAGACTGGGCGTGGAGGC
TATACAAAGGAGAAGA
>Unigene625_Chinese_fir  size 221  gap 0 0%
CCACAGCTCATGTTGGAGGGCTAAAAGCAGCAGAGCCAGATATCAACAGC
ATCAATGGCTTCTGCAATTGTTTACCACAGCAATCCGTTCGTCCATTCCC
AATTCTCAACCAGTCCTAAACCTCACAGCCACCACTCCAAACCCACAAAA
TCCCTCCATTTGTCGTCAATTTGTGAACTCACCTCTTCATCTTCGTCTTC
ATCCACACTGCCCACTATCAA
>Unigene626_Chinese_fir  size 304  gap 0 0%
AATGAGCTTGCAGCAATTTGGGAGAGGAAAATTGGAAAATCTCTTCCCAG
GGTTTGTATCTCAGAACAAGATCTCTTGGACATAGCCAAAGAGAACAATC
TTCCAGAGAGCATAGTGGCTTCCCTGACACATGACATCTTCATCAATGGA
TGTCAATACAATTTTAAAATCGAAGGTCCCAAAGACTTGGAAGTCTGTGA
GCTTTATCCAGAGATTCGTTACACTACAGTCCAAGATTTCTTCAATGGGT
ACCTTTGAATTTTCGCTATAGTTAAACACAGTTCACTGGGCATTGAATAA
TATT
>Unigene627_Chinese_fir  size 360  gap 0 0%
CCCTAGTAAACACATTAGTTACAATTTAAATCGATGGTGGAGGATAAGTA
TTCAATTAACCTACAAAATTACATGTATAACTGGGTTTGATTAACAAGAA
ACTCCAGCTCAGACCGGTTGAGAATTTTGCTGCCCAAAAAGATTCAAAAA
TAATTTAGGTGCCATAGGAGGTAGTACCATAGGTTCTGGTGCCATAAAAT
TCACAATCTTCTCGTGCACATTATACCTAATCTTGCGGCTTTTCGAAGCC
CGGCGATCCACGATCTTCCTCTTTCTATTCATCTTTTTACTGGAATAAAC
ACTTGCTCCTAATGATGTAGGGTCTGTTGACTCCAGAAACTCTTGAAGCA
GTTGCTGATA
>Unigene628_Chinese_fir  size 384  gap 0 0%
CTTCTCCAACATGGGACAGATTGGAGCTTAAAGGTAATCATCAAATGTAT
GGAGAATTTCTGGGGTTCAAAGGGAAGAAGGAGGATATGGATGCCCTCAA
AGTTGTAAAGAGGTCAAAGGTGGCAAAGATAGTCAAATATAAGCCAATTA
TGTTTAATCTTCTGAGTGGGGCTTTAAATGTTCACCTTTTTTGTATACCT
CGTGATTACCGGAATGAAGGTACTTCTGAAGTAGAGAGAACAGAGGTGAG
TGTAAGAGCAGGTACAGAAGTGGTATTTCAACCAATGGATGCAAAAAAGG
CTCAGCAATTCAAGGTTAAGAAAATTGTCTGCTTATCATTGAGCCCATGA
GCCACTTCACTTTTTTAGTGCCTTATATTTGATA
>Unigene629_Chinese_fir  size 1776  gap 30 1.68%
GGACTAGCCAATACACACTGATTGGAACAGTAGCTGTTCGCGATTGGGTT
AGTCCATATTCTTTTGCTGTATCCAGGCGTTTCTTCTCCACTAAAGCAGC
TGCCATCATGGCAAAGATTGATAAAACCAGACCCACAGATATCCTCTGAA
GGCTGGTGATTCCATGCGCATTTCCTGTCAAGCGCCTCAAGTTGGGAACG
ATGACCTTTTCACTTAAAGTTGTGAAGAGCATGATGCTTCCTACCAAAAA
TATTTGCAAGGAAGCTGCTGGAATCTTGAAGGATCCGGTTCTTCTGTCCA
TGGTATCGGCTTGCTCTACTGAGAATGTTGTCATCTGGGAGTAGACTGTC
CAGAACATGATGCAAGAAGACCAAATAGGCAGCAATCTGAGCAGCATCTT
GACTTCTTCCACCCGAGTTACAGTGGCCATCTTCCAAGGGCTACTTTTTG
AACTTTCGACCATGTCTGGATCCAATATGGCGGCCTTGTCTAGGCACAGG
AATTGGTTGGTGTGAAGGATTCTTCTTTTGGCAGGATCAATGGCATTGTC
ATATCCATCTTGGTTGAGGAGACTTGGATCAGGAGGCAAACTCATTCTCC
TATTTCTCCATGCTGCAACAAGGACTTGGGCTATTTGTGTAAGAGGGCTT
CCTGCAGGCTTTCTGTATCTATATAGATATGAGCCTCCAAGCAATAATGC
CACTGCCAAAAGCATGCTAACTGCAGGGATTCCATATCCCCATCCTCTTC
CTATATTGTCTTGTATGTACACTAACACTGTGACTGCAAACAAGGAGCCA
AGGCTGATGCAGAAATAGAATCTGTTGAAGAAATAGATCATTTTTCTCTG
CTCCTTGGGATCCTCATTGTCAAACTGGTCTGACCCAAATCCTGAAACGT
TGGATTTCACCCCTCCTACACCAAACGCAGTGATATAAAGAGAGGCATAG
AGAAAGGCCATCATTTTACCACTCGCTTTAATACAAAACTGATTATCTGT
GCATGATGGAGGCTGCAAACTCCGCAATGAGGTCGAAAAGGCCAGTAAAC
CAACTCCCAGAGATTGAATTGTGCCAAATATTGCAATTGTCTTGAAACGG
CCAAGCAGGGAGTCTGCAATAAATCCTCCAAGTAAGCATAACAGATACAG
GGTTCCCATAAAATTAGTGACAATATTTGCTGCGTCTGCATTTGAAAGAT
GCAACTTCCCAACCAAGTAAGTAACCAGGTTTGATGCTATGCCTATCACA
CACATTCTTTCTGAAAGTTCGGCTCCCAAAATAATGGCAGCTGCAGACCA
TCCACCAGTCTTAGACCTGTCTGCTGGATTTCCATTCTTGTCCAGCACTC
CCCCACTGGCAAAATTAGATAAGTTCTGTTCTTCTCCCATTTTAAAAATC
CCAAAGTTTTGGCAGTCTCGATATCAAAGAAAAAAGAAATATATTCAAAT
GTTCCAGGCTAAAGCAAGATAGTATCGATATTCTAGACCAACTTCAGGAG
ATTGAGGAGTCTACCCACCAGGTGGAGATCGCTTCCCAACACAACATAAA
CAAAAACACTTTACCCCTCAAGGTAGGAAAGCTTCCTAACACAACACCAA
CACAAACAAAACAACTCCACTCACAAATTAAGGNNNNNNNNNNNNNNNNN
NNNNNNNNNNNNNTTCCACCCACAGGTAACATTTATCAATTGATTGATTC
CAGGAGTTTAACGACTCTACCCACAAGGTGGACTAAGCTTTTGAACAGAA
TCCAGACAAGAAAGAAAGAATTGAAA
>Unigene630_Chinese_fir  size 1202  gap 23 1.91%
CGGGCAAAGAGTTATATTTAGTAACAGTACAAGATAATACAAAGATCCTA
CAACAACAATAAACCACAATAATAAGCACACAATATTTACTCTCAAATTC
GATAAAGCCGAACGGTTAGATTTCTCTTATACGTGAGCTGTATTGATTTG
GGATGACCCTACAAAACCCTAAAAAAATAAGTTTAATGCTTCATTGACGG
GGTGATCCGAGGTGGCCTCTACGTTCAGATCAAAACTCCCCATGCCCATA
AATTTTTCACTTCCAGTATTTGCTTGTTGGCATGTCCCAGAATTGCCTGC
AATTTTGTTTATACAAGTTGAATCCCTTTGTGCACAAGGGCTACCCTTGG
AGGGCACTTCAGAAAAGTCCTCCCGTTGGAATACAGGCTTCCAGGGAGTT
TTGCCATTAAGAACATCAGTACCCACAATTTCTTCCATGGATAATACTTC
ATCTGCAGAAATAGAATCCATTTGCTTGTTCTTATACAGTTTCCTCAGTG
CTTGGATTCTGTTCACCAAAGTGAAAAATTCTTCAACTTCATTTCCACTA
CCGTCTGTTCGTGGACGTTTGCTCTCGTTCTCTGGACGGCTTACCGAATC
TAAAGAGTGCATCTTCTGCTTTGATCCCTTGGAATCCATGCTATTAGGCA
AATAAGCCCTTACAGAAGAAATATTAAATATAGACTCCCTTGTCACCAAA
ATACCTATATATAAAATATCATCACCCACTGAATGACACGTGTTGGATGT
GGCTGAATGACACGTGTTGGAAGTAAGCCACATCCGGACTGACAATGGGC
TGGTCACAAAGGGTTAGTAGCTCAGTTGGTAGAGCACTCCAGTAGCAAAT
GGAAGGTCTTAGATTCGAGCCCTAGCTGGTCCATATGAGCAGCAGCTCAA
CAATTGGTATCAGAGCCAGGCTAGGAGCCCCAAGCACCTGCAGTGTGGCA
AAAGGGCGGTGTTGGAAGTAAGGCACGCCCGGATTGACAATGAGCTAGTC
ACAAGGGGCGAGTAGCTCAGTTGGTCGAACACTCCAACAGCAAGTGGAAA
GTCCTAGATTAGNNNNNNNNNNNNNNNNNNNNNNNCATGCTTGAAAATCA
TCAGATATACAAGTAGTTATATAATAGAAATTAGAGCCACTGTAGATATT
CTGTGCACTTAGATCTTTTAAAGATATGTCCGCGTTTTCACAGGGAAGAA
CA
>Unigene631_Chinese_fir  size 589  gap 0 0%
AGCTCCTACAATACATCATCTTACATGTCTGCAATAAAATAAATTCAAGT
GCATAGCACATATCACCTCTTCTGATTATTCACACGATAAAATCTGAATC
TGCCTTCATTCAACTGCCATCGGCCCAGATTAATTGCAAGTCCTATTGCA
AGTTTTCTTTTCATGTGGGTTTTCCACAGATCCAATTTCCCCAAGTGAGT
GAATTTTTTTCGACCTGTGGCAATCTGAGCCCAGGTGTGTTCAAGACCAT
GAGAAGGGGATTAAGTGGTCACAACCCTGAGATTCCACCAAGGAGAGGGC
AGCTGGGGAGCAGACATTTGAAGCAATTTAGTGCAGGCGTGAAAGTAATA
TCAGGGAGGTTATCAGTAGCTCTGTTTGTATTGCTGATATGCACCTTGTC
TCTGTTTTCTCGCATCCGAAACGACAGGCTTATTGCTCAATCACAGATTG
ATGTGGGAATACTTTGGACTGGTGCTCCTTCTGATGGTTGGAGGCCATCC
TCAGCACCAAGATCCTATTGGCCTCCACCACCGAAGGAGAGCAATGGATA
TTTAGCGGTCCGTTGCAATGGTGGTTTAAATCAGCAACG
>Unigene632_Chinese_fir  size 1680  gap 0 0%
ATACCCACAAGAACAAACCTCTCCATGATGGTAGCAGGTCCAGCTTCCCT
TATCCTCTGCTCCACCACTTCAATTCCTCTACCTGCTTTCACAAGACTCC
ACGCCCAGTCTGTTATGAGATAATCAGAAGTATTCTCGACAGAAGTATCC
AGAGCTTTTCTGCCGCTCATTATCTCCAACATAACCACACCAAAGCTATA
AACATCGCTCTTTTCAGTTAACTGACCGTAGAGAGCATATTCAGGAGCCA
GGTAGCCATGGGTGCCCGCTACGCGGGTCGTCAGATGGGATTCCCCTTCA
ACACTCTTTGTAGCCAGCCCAAAATCAGATACAAAAGCATTCAAATCGGC
ATCCAGCAAAATATTTGTGGCCTTAATGTCTCTGTGATAAATCGCAGGCT
GAACGCCATAGTGCAAATAAGCCAAACCCTTGGCCGTCCCGAGCATAATA
TTCTTCCTCTGCGGCCATGTCAGCGGAACCTTAGAGTTTCCCCCAAATAC
ATGATCATCTAAGCTGCCATTAGGCATGTAATCGTAGATCAGAAACCGCT
GGTGCCCTTCCACATCATCACTGGCTACACAGCAACCTCTCAAAGCCACC
AGATTTCTGTGCCTTATATTGTTGATAATCTCCACCTCGTTTAAGAAATC
CGCGTCTCCTTCCTCAGAGCAGTTTTTTATTCTCTTCACAGCAATAATCT
GACCGTCGGAAATTATTCCCTTATACACGCTGCTAAATCCGCCCTGGCCG
ATGAGATTCCTCCGGCTGAAATTGTCCGTCACGGCCTTAATTTCATTAAT
ATTGAACCAGACGGCTCCCGTATTAGGCCTCACTGTGGCCTTTAAGAGGC
TCCGGTTGCGCCTTATAAACCTCCTGTGCAAAGTTCCCCTGTTTCTCCTC
TCCCGGAGAAAATAAACAGCCAAACCCGCGCAAACTCCCAGCAATACCGC
AGCACAGCCCACGCCTGTATAGATCAAAACCAGGCGCCCGCGGTTATTCG
AACCCGCGACCTCTAACACCAAGCCTAAGGCGCATGAGGCCGTGGTTTCG
TTCTTCGGCCCGTAGTCATTCACCAAACCCGCCGCATAAAGAACGCCGAA
ATAAAAGCATTTGAGACTCGTCTGGGCCGTGACGTTATTACTCTCCTGCA
CCAGTGTACTCACCAGTTTCTGTGCGCTCTCCTTGCAGATATTGCAGGAG
GGCAAATATGACAAATCCCCTTTGCAGGCCGTGTCGATGGAAGTCGTTCC
GAGAAGATCAACCCAATCTTTTTTCGTCTGTATGCCGCCGCACAGATTGG
GACTGGATACAAACATTGAAGTGTCATTTAGGCACTGGGAGACCAAAAAA
GGGGAAACAGATGATAAAGCAACCTGGCTCTGGAATGAATTTATACAGTT
GTTTGCTGAAGGGTAGTCAGGGAATGAAATTTGATGAATCTTTGAGGTAC
TGGGCTAAGCCTACACCGAATAAACTTAGCAACGTCTGGCAGCAATCGGC
TTGCTTTGCGTCTACAGATTGACAGGGGGATTTGTCCCACGCCATTTCAC
TGACATAATTGAAATCTGTCGGGCAGGATGCGCCATTTGTCTCCACAAAT
ATGAAGAGTTGCAGCAACACCGGCCAGATTAGCTTGTGCATCTCTGCAAC
CAAATCCTAAAGGGAAAGCTTTTTAGAGCG
>Unigene633_Chinese_fir  size 268  gap 0 0%
ACAGTTGGAAAACAGCTTGAGGAAAACCCGAAGTCACAGATCATCAATGA
TTCTTATTTTGTTCGGATGAAGGAGCTGAGTGATAATCCTCACTTAGTGT
CTAGAATAAGGTTTATGGTTCGTGATGTTTTAGATTTGCGTGCTAACAAA
TGGATTCATCGATGTGAAGAGGTTAAAGCAAAAACCATAAATGAAATCTT
TTCCAAAGCTGAACAAAAGCTAGGTTTAAGGCCGCGAAAAACCAACATGC
GTAATGGTCGTGGTGCAC
>Unigene634_Chinese_fir  size 205  gap 0 0%
TGGAGATGATGGGGCTGCATCGACATTCTAGGGCATTTGCAGTGGCCGTC
ACAATTCTCATGTTTGCTTTGCAAGCGACTCAGACGGCAGCGGAGTTGAA
AGTAGGGGAGGAGAAGATAAGCAATCTGCAATTCTATTTCCATGACAGAG
TTTCCGGAGAAAACGTGACGGCCGTAGAGGTGGCGTCCGCTCCATCGACC
AAAAC
>Unigene635_Chinese_fir  size 263  gap 0 0%
GGTGTTTTAAGGATTTTTATATCAGGATAATCAATACATAGTGTATTCTG
TCAATTTTAGGATGATGGCTAAAAGCATTATTCATTGTCGGGACAACAAA
AAAATATCTCAATGGAATTAACGTTCAGGATAATCAATACAGAGGAACGA
TAAGTAAATGCTTAGATGTTCACAATAGCCTGCCATTCCTGCAGAATGAC
ATCTCTTCTATAATTTTATTAATTGGTACTGGAGCATAGTGACTACAAAA
CGAACCTCTGTCC
>Unigene636_Chinese_fir  size 725  gap 0 0%
TTCACATTCCGATTCGCCGCCAACTTATCGACAGTCAATTTACACCACAG
GTGGACAAAAATCCCCGGCGATTTCCATCCCCAAATCTTTATTTTCACAG
GCACATACATTTCTACATTGAGCGGCACCTTCCCTTTCGCCTGCTGTGCA
CTCAAAATCGATTTAAGTCCCTGCGGGAATCGAACCTCAGACCTCGTGAG
AGAAGCCACGAAAACACTCGTATTCAAGTGCCCCTGGTAGAAACCCGGAA
AACCACCCGAACACAGCCGGTTACCGGAATATAAAACCGTCAGCCGATTT
TGCTTCTCGTAGTAAATCCCGATCTTCTCATTAGGGTTTCTCGCACGGAC
GGTAACGCGGAATTGGGCACTGAGTGTCGAATCCTTACTAAAACTGAAGC
GTTTTACAGCAATCCCTTGCACGTCATATTTGGGAGCCTGGGGTTTGTAC
AGAAAGTAAAACACGGTGCCGGCAATGGCGACGATCAAGATTAAGAAAAA
CAGCAGAGCTAAAATCCAACAGAAGCAGCAACAGCAGCAGTGATTCCGGC
GCCGGCGAGGAGGGCTGAAATATTCCGGCCTGAAAGGACGCCTCGGCTGC
GACGGTGGATTATGCATCTGCTGTTTCGGGTACTGAAAAACGTATGTTCC
GGCGGGCGGCGGCGAGGGTTTCCCTTTGGTTTGTGCATTCTCCGCGGGAT
AAATGCGCTGATTTTCTCCCATTAC
>Unigene637_Chinese_fir  size 436  gap 0 0%
GCTCATCATCATTCTCAAAGGGTTGCTTTGAGGTTGACTTCTTCTGCAAG
AGGTCATTTGTTGCAGATCAACTTCTTCAATGTGGCATTTGTGGTTTCCT
CCAGCGATCTTCAAAACTGCCAGTGCGAGATAAGAGATCTCATGTGCCAT
GTTTCATAGTTGTTGTTTGTCAACAGTCCTTTTTGGACTTGGCATCTGCT
CAGGCCGTCTCAGCTTATCCCACGACTTGATTTTATTTTGGAGTTTGTTT
TGCTTTGTGATGCCAAGTTCACAACTCACAGTTTGTAAGGAAGTCACGCA
TTTCAATCATAAGATTGAATCTTCACTTCACAGATAGTTTAGTTTTGTGA
CAGACAGCTTCATTTGCAAGGCACAATCCACGGCGGTAGATTCTTCAAAT
TGGAGTTGACGATTTCTTGCAACATTTTGTGGAATT
>Unigene638_Chinese_fir  size 725  gap 0 0%
AGCAGAATTCATCTTCGCATACCTTTGAAAATCCCTGCTGAGCGAGCTGC
GGCTACAAAATCATCGTGCTCGATAAGTTTACGGAAATTCAATTTACAAT
ACATGTCGGCAGGCTCGACTGTTATAAAGTTATAAATATCATCTGCAATC
GGGGTTTTGATAATCTCAGAAGAGGAGACGATTTCATTAGACAGCGGGTA
GTCACATGTCACTTCCTCGCAGTCCTTCCCCAAGTCTGCTGAATCTCACC
ATAGACACTGCGGTTTCTAACATACATCGCATTGGCAGTCTCAACTCGAT
ACCTGATCATATTGTTGTCGAGCTCTTCATGAAAACCTTGTATGCTGGCA
AGCTGACAGAAAGAGTCTTGAGGATTTTTGTGGCAACGGGCAATGAGTAT
GTTCTGGGTATTGTTAAAGCATTAAACATTCAACCTATTCTAAGGCCAAT
CTTACCTACACGATGTTCAGAGAAATTTTAGATATCCACCTGATGAAGGT
GGCAAGACATGTAAATATTGCCATTTATTATATTCTGTTGTCATTGTGAA
AATTGGTGTATTATGATTTTGGTTGATGTGAACCACTCTGTTTTGAGTTT
GTTAGCTGTTATGGGCTGATGTTTATGTAATCAGGTAAGGTCATCTTTGT
AGAGAAAATGTATACCATTGACAGGTTAATTGGGGATTATGTAAATAGTA
AATATGGGATAATGAGGAGTTCCAG
>Unigene639_Chinese_fir  size 1987  gap 0 0%
AAAAAAAGCAAGTAAACGAGCCGAGCCGATCGTTGGACCGTTTAGTGTCT
CCATTCAGGAGAATATTAAGAATTTTGGGTGGCAGCGAAGATTGAATCGA
GGTGAGGGATGGGGATTGAGAAAAGCAGAGGAGAAGAGAAGAGGGTTTGA
AGTGGAGCAAATACAATGGAAGGCAAGGCAAAGGTTGTGGTTATTCTGGG
CGCCACGGGAGCCGGCAAATCTCGTCTTGCCATTGATTTAGCCCATCATT
TCCCAGCCGAGATCCTCAACGCTGACTCGATGCAAGTTTATCAAGGACTG
GATGTGTTAACCAACAAAGTACCATTGGACGAAAGGAAAGGAGTACCTCA
TCATCTTCTAGGCACAATTAATCCAAATGAGGAGTTCACATCTAAGGACT
TTCGTGACATGGCTATCCCTATTATTGATTCGATAATTTCTCGCAAGTGT
TTGCCTATCATCGTTGGGGGAACAAACTACTACATACAGAATTTGCAGGT
TTATCAAATTCTTGTCGAGCAATTCTCCTTTTCGGAACTTCTAGAGGCTC
TTGTTAGCTCGTACTTGGTAGATGATGTGATGGATGTTGGAGACGAGGAT
CTCAAAATATCTGAAAGAGCTTTCAATGTTAGTGGATATGCAGGAAGGGG
TGGCAACCAAAATGAAGGATGCACTCGTGTAATTTGTAATGAGAGTAACC
CATTCAATCGACTTAAAGAGATTGATCCTGTTGCAGCCATCCTAATGATG
TCAGAAGGATAAATCGGTACCTTGACATCTTTGAAACAACTGGGGTTCTT
CCTAGTAAAATTTTCCAGGGAGAGAAATCTAAGAATTGGGGTAGAGAAGA
TTCTTTTAGATATGATTGCTGCTTCTTGTGGGTGGATGCTTCATTGCCTG
TACTGGACAAATATGTTGAACAAAGAGTGGATTCTATGGTTGAGGGCGGT
TTACTAGAAGAAGTTTCTGGGTTTTATGATCCTAAGGCAGATTATACACG
TGGCTTGCGGCAAGCTATTGGTGTACGGGAATTTGAGAAATTTTTTACAC
TTTCTCCTCCAGATAGTAAGTTAGCTGTTTTTGGCAGTACGGAGCCTACA
AATTGCAGACCAAATGCAGATGGTGTGAATGTCCATTTTGATACAAAAAC
TATGGAAACTTCAGAAGAAACAGGTGATTGCCATGAAATAGCAGAAGTAA
ATAAGACTGGCCACAAGATCCTCTTAGATGAGGCCATTAAAAGGATGAAA
GCAAATACTTGCAAACTTGTACGCCGACAAAAACGACGGCTCAATCGGCT
GAGGACATTCTTCGGGTGGAAGTTGCATCAACTTGATGTAACAAAAGCTC
TAGAAACCACTGGATCTGAATCACTCGAGTTTTGGAAAACGAGGGTGGTT
GATACTAGCATAAATCTGGTGAAAACCTTTTTATCTGAAAATGCAAATGC
CTCGAACTCAAAAGAAAAAGATGTGGTCAGAGTTGATTCTAAAGATCCAG
ATCAAGCTCGAGACCTATGGACACAATATGTCTGTGAGGATTGTGATCGT
GTTCTCCGGGGAGCACATGAATGGGAGCAACATAAACTTGGCCGTGCACA
TCGGAGACAAATTCTTCGACTTAAAAAAAGACATTTTTCAGAGAAAAATG
TACAGGCTTGATAAGTCGATATGAAGGTCATGGAGGACTTTTATGTTGTA
TAAATTCAGGATTCTTAACCATCTACAGGCTTGTGTAGGATTGTTTACAA
AGTGGCAACAGATAAATTAATAACTGTGATGACAGAAGAAAAAATTTCAG
AGGATTTCTCTTTGGTCTGATTTCTCATTATTGAGAAATTTGAACTAATT
CAGATGTGCTTGTTTGTTAAAGGAAATTTCAGAGCAACTGATGGGATTGA
TGGTATATTTAGTCATGGAACTAGCATGATCATTATTTAAGAAGTGAAGG
GTCATCTTGTGCATTGTTACTTGAAAAAATAGAGGTT
>Unigene640_Chinese_fir  size 664  gap 0 0%
ATTTCAGGGAAGATATACCGACTGTTATCGTTCGCCCAACTATAATCGAG
AGTAGCTTGAAAGAGCCATTTCCGGGATGGATCGAAGGCAACAGAATGAT
CGACCCTGTGCTAATTGGATATGCAAAGGGACGAATCTCATTATTCCTGG
CTGATCCCCATCTAGTGCTGGATGTGATTCCAGTGGACATGGTCGCGAAT
TGCATGATAGCATCGATTGCGAGAAATGTTTCACAGCCCGGTCTATTTGT
CTATAACGTAGCTTCCTCACATGCAAACCCATTAAAGATAAGTGTGGCTG
TGGATTATTGGTATAACTACTTTTCAGCACATCCGTGCACATCTAAGAAT
GGAAGGATTGTGAGAGTGAAGAAACTACGCTATCTAGAAAGCATGTCCAG
CTTCAAATTCTACATGACTCTCTATTACCTAATCCCTCTCCAGATACTCT
ATATTGTGGATAAGCTTCTGCTGGGCTACCTCGGGCTGAGACCGCTCTAC
AATCTTCTAATTGAAAAGTATAGATTTGCAATGAGGCTCGCTGATATCTA
CGAACCCTTTGTTTTCTTCAAGGGAACGTTCGACATCTCAAATACTCAAC
TTTTGTGGAACGGAATGTCAGAGAGAGATCAGAGGAATTTCAACTTTGAT
GTTAAGAGCATAGA
>Unigene641_Chinese_fir  size 2449  gap 1 0.04%
GCTTTGAGCCCAAGGCACATACAAAAAGCTCCCAGCAAGCAAAGACAGGC
CTCCCTCATTCTCAGGGGATCCGCCCTAAAGCTTGTCAAAGCTCAAAGGA
ATTTCAAGAAGTTACCTTCACGAGGAGCATATATGGAGAGAATGACAAAA
GGATCATTGGTGGTATTAACCAGGCCTGTTTCTCGATTCTTTTGTATTGG
AAAGATTGGAGTAGTGCATTTACCAGGCCCCCAAAAGTTCTGGACTTGAC
AGCCTGAAGAGTGTGTTAGTGTTATGTGTGTTTTACACAGCCCAATTTGC
TTAGTCGTCTCTCACTTTTTACAGAGATTTTTTGCTACTTGTAGTTTATC
ATCAACTGCTACTTGCAGTTTATTACTTCATTCAAAGACACTGAAAAGTT
CAATTCTGAAGAATTTGGTTGAATGGGTCAAGTTTCTTTACCGCCTGGGT
TCCGCTTTCACCCCACTGATGAAGAGCTCGTCAATTACTATTTGAAGAGA
AAGCTGTGTGGGCGGTCACTTCGAGTCGATGCCATTACAGAGATCGATTT
ATACAAGTATGAGCCTTGGGATTTACCAGGCAAGTCTAGCCTACAAAGCA
GAGATTTGCAGTGGTATTTTTTCAGTCCCAGGGATAAAAAGTATCCTAAT
GGAGCTCGGACAAGTCGAACAACAGAAGCTGGTTACTGGAAAACTACTGG
AAAGGATCGGACTGTATGGTCAGTTTCTCGAAGTGTTGGAATGAAAAAGA
CTCTAGTATATCACACTGGACGGGCCCCTCGTGGAGAAAGGACGAACTGG
GTGATGCATGAGTATAGACTTGAAGACGAGGAATTGAACATGTCAGCTGT
AATTCAGGCGTCATATGTACTTTGCCGAGTCTTTCAAAAGAGTGGTCCTG
GCCCAAAACCTGCGGAACAGTACGGTGCTCCTTTTAAGGAAGAGGATTGG
AATGAGGACACATCTGCCGAAGCTGGGCCATCATCTTCTTTGCAAATAGG
TCATATTGCATGTGATCCAAGCAATTCAACTTTGAGCAATGCAGATGAGG
ATGTTATTGCATGCCCTGAAGTAGCTCCTGTATTGGACAACAGAGTTCTT
ATCCTAGACACTATGCTGCTTCTGGAGATGATAATATTGAAATTCACAGT
TTCCTGTCAGCATGTGCTGATTATCCAGATGATCTGAAACTGAACCTCAG
TAGAGGTGAAAGGGCCCGACGGGGTGCTAATAAAAATCAGACAGGATTTG
ATGAGATTTTTGAAGATCTGGAGGATATTGATTGTTTTGGTGGAAGGCAC
AAAGCTATGGAGATCACCATGCAGGATAATAACAGTAGCTTTCCCTTGAA
AGGTGGTATGGAAGTTGGAGTGCAGGGTTCTACTAGCTTTGATCAATTTT
TACCAGATATGTACGAATCTTCAACAGCTAATCTGCAGGGGAGTTTCTTT
GAGCTGAATGACCTGACAAACCCAGTACAGTTCGATTCTTTTGGTCAAGA
AACACATGGTAACCAGGACACATATTTTGATGCCTCCAATGGTTCAGATG
ATTTTGGGGTTCCATCAATGGCATGGTATCAAAATGAGAGTGTAAGTAAA
GATGCTGGACCAAGCTTTTTGAGGTCGGATCAATGTATATCAACTGAAGT
GGAAAAAAGGACTGAGACTTCACAATATGGAAAGTGTGTGCTATTGGAGG
ATAATAATTCAGTAATTGAGCTACACAAAAGCCCACAGGCAGAATATTCA
GGGACTCCATTTTGGACAGAAGGGCAATTGATGAATGCAGGTTCTTCAAC
AGATAAGGAGGTGCAACACGGGGATGAGAATTGCCGTGTTGGAAAACCTT
CTAAACTCGAAGCTCTGCTAGCATCTATTCCTACTCGTCCCGCATTTGCA
GCTGAATATCCTTTTAAAAACAAATTGTTGTCACAACTTCCCAAGTTCAG
TTCAATGCATATACAAACTGCGCAGGAGCATATGGCAACTGTAACTGTGA
ACTATCCATGCTCCAAGATTCAAAAACACAGGCCAGTTGATGCATCTTGG
ACTTNTCTACTTTCTCGTCTGGTATATCTTGTGGCAGGATGGATGGATTA
CCTCGATGCACCGACTTGATATCAGAAAACCATGGTACACGGAGGAAAAC
AAGGGGGAGTTCACAGACTGTCTTCCTTTTTGTGTTTTTCTTAGGTTCCA
TATTAGCTTTTATTTGGATTTTGATTATTGGAGTCAGTCTTCTACTAGGC
AGATACTCATGCAGTTTAGTTATATCATAACTAATCCATATAATGGTGTG
TTCATTATGCCATTATACAGCAGTAAAATTTTGAAGCCAGTGGCAACTGG
TTATCCAGCACTAAGCTTTTCAAGCCTGAGACTTGGCAATTTCTGTTAAA
TAATGAGGCTTTGAGCCTCAGAACACAAACAATCATGTTCATTGCCCCG
>Unigene642_Chinese_fir  size 226  gap 0 0%
TTTGTGTCCTCTGGAAATGACCCCAAGTCAAAGAAACATTCCCTCACCAC
ATCATCTAACAAATCAACACTGGCCTCCAAGCATTTAAGAAGCCCTTCTT
TGTGATAATTCGATATTGATTCCCCTTTGGAAAGCTTATTCTTTGCACTC
TCCCAGACCACATGAGGTTCCCCATGCAACGAGCTTGCAATCACCTTAAG
AGCTTGTGGCAAGCCTTTACATTCTG
>Unigene643_Chinese_fir  size 291  gap 0 0%
GTTCTAGAAACATATGAACTTGATGCCCTTGTGACCCTTGATAATGGAAT
TTATAGCGTTCTAGGCATTGCAGGGTATCCTGGTATAAGTGTGCCTGCAG
GTTACAGTCAAGCTGGTGTACCCTTTGGCATATATTTTGCAGGGGGAAGG
GGCTCAGAGCCTACTCTCATTGAGATTGCCTATGCTTTTGAACAAGTAAC
AAAGCTCAGGATGATTCCTTTATTTACGAGACAGAAAGTTCTGAAAAGTT
TCTCTGATGAAGTTTTGGTATGATGCCTTCCATCCATACAG
>Unigene644_Chinese_fir  size 246  gap 0 0%
CAAAGTGAGACAATAAGCCTGTAAACATAAATATTTATTGGTGAGCTATT
TATGTTGTCTTCTTTGGATATTCAAATTCTGATGAGGCTGGCAGATTTCG
GGCTGTCTCACAATGTATATTTGATCTCCAACAGCACCATCATTTTCGTA
TGCATCCTGATTTCTATGCCACGTCCACAAGGCATATGTAGAATTTAACA
CCTCAAGTATGCCATGACCAAAGCTACTCTCTCGATATGCACTCCA
>Unigene645_Chinese_fir  size 250  gap 0 0%
TTATACTTTAAAAAAATAGATACATTAGGCCATCCTAGCATTGGCTATGG
TAATCGTACCTCTCCAGACAAAGCAAAAGAACCTACTTTCCTTCCAGCAA
AATTAAATTTCAGGATATTTAAAAGAATTATATAGATGAATTGCACTAGT
ATATTCCTACACCATTTGCTTTCTTACTCTTCAGCATCCAATTCAAAATT
GAATCAGGATATTTAAAAAATTTATATAGATGAATTGCACTAGTATATTC

>Unigene646_Chinese_fir  size 765  gap 0 0%
CTCGTGTGGTCTGGGAGAGTGCAAGGAACAAACTTTCCAAGGGGGAATTG
ATATCAGATTATCATAGAGATGGGCTACTTAAATGCCTGGAGACCAGCAT
TAGCTTTTTGGATGATGTGGCCAGGGAATGCTTGGTAGCATTACCAGAGG
ACAAAAAAATCTGTGCCGATGCACTGTTGTACATCCCGGTTTATGTTCCG
AAGCTGGAGTGCCAGGAAGCCTTTGCCATCTTGTTGGAACTTGCAAGTAG
AAATCTGTTGAATTTAACCAGCAATCCTAGGAGTGCAGCAGCAATCTCTC
ATGGAGACGCTTCCGAGCTTTACTTTTCTCAGCACGATGTAATGCGTGAT
TTGGCCTTATACTTAGGAGGCCAAGGCATTGCATTCCAGAAGAAGAGGTT
ACAGGAAGGAGCATACCTTGCCAGGGAAATGGGAGTTGCTGAAGGATAGG
CCATTTGATGCTCAAATTGTCTCCATTCACACAGGTCCGATGGACAAAAG
CGAGTGGTACGAGATTAATTTTCCGGAGACAGAGGCCCTGGTGTTACTCT
TTGCTGCAAGTGACTACCATCTTCCCCCATTTATAAAATCCATGAAAAAT
CTGAAGTTTTTAATGATATGCAATTACAGCTCAAAAAGGGCCACAATAAA
AGGTCTAGATATCTTATCTTCACTCCCTCAGCTAAGGAGTGTTCGCCTGG
AAAGGTTGGTTGCACCGAACATTCAGAAGCAGAGCAATGCACTACACAAC
TTAGAGAAACTATCT
>Unigene647_Chinese_fir  size 229  gap 0 0%
TCGACTGAATATTTGGGTATCCTGGGCTGAAAGACGATGTAGAGGACACC
CGCAGCTATAGCAATGGCTACAATAAAGAGCAGCAGGAAGCAAAATGTCC
AGGCGAGGCAGCGGCAGCAGAAGTTGCGGCGGCGCTTTGGAGGGCGGGAG
TAATATTTGGGGGCACTCCGTAGAGGAATCACTTGGTCCTTAGGATACTT
GATGTGCACTACTCTGCCTGGATTAGTGC
>Unigene648_Chinese_fir  size 819  gap 0 0%
GCGGGACTGAATTGGGGGCGGCTGGCTCTACCTTTTCAGCTCAACGTGGC
TCTCGAATTCGATAGAAAATTCGGACTCTGCCTGCCGGCCGGCGCCGCTC
CCGGAGCCGTTTCTTCGGCGGGCCTCCTTACCTCCGCGGGCTGGACAAGG
AATTCCCATATATCAAACTCAACTACACCTTCCTCCTCACTATCAGATAC
CCCAGAGAATATTACCTTAACGTCCGTAGCATCGAGATCAACGGAAAGAG
ATTGGCTATCGATCCGGACAATCTGAGTTTGAATCTGCAGGGCAGCGGCG
GAACAAAGATGAGCACAGTGGTGGCATACACGCAGGCTGCAACGCCCATC
TACACCGCCATCCGTGACGCCTTTGTTAAGGAAGCGGAGGACATGGGCTT
CTCCCGCGTGGAGTCAGTAAAGCCTTTTGATGCCTGCTTCGATTCCACAA
TAGTGGGCTCTACTAAAACTGGCCCAGCTGTGCCCGTGATCGATCTGGTT
CTGGACAATGAGTATGTATTTTGGAGGATTTATGGAGCCAATTCCATGAC
GGAAGTAGAGGGCGGCGTGATGTGTCTGGCATTCGTAGACGCAGGGAAAT
ACTCCGCCGCATCAATTGTGGTGGGTAGTCATCAGTTGCAGGACAACCTG
CTGCAGTTCGACTTGATAGAGAATAAGCTCTTTTTTAGCTCCTCGTTGCT
CGCCTCCAACACTAACTGCTCCAACTTCGTTTTTACTTGACATTCACACC
GTACAGGCCTTGTAGCATCCCTATTTCAACTTATTACGCAAATAAATCAA
TCCCAAGCTGAGTTCGTCC
>Unigene649_Chinese_fir  size 192  gap 0 0%
CATAGTTACCCTATTATCTGTTGTTTTTTTTTAATCCTCTCGGCAGGTCA
AATGAATGCAGTGTGTGGAACACAGCGAGGCCGTTACATGTGGCAGCTTG
TTGTCTGTGGATTAATGGTGTCAGGAAAATAAAGGCGAATATATTAAACC
CTGAGCATGATCTGTGAGAATACGATTTGATTTTCTTAGCCG
>Unigene650_Chinese_fir  size 196  gap 0 0%
ATTTTATTGCTTATCTTGAAGGATATCAAGTTTAGACCAGTTGTAAACCA
CTGATATCCTTCAAGATAAGCAATAAAATATAGACCAAGTACCAGACAAC
TGATCTTCCCTTCAATGAAGAAAATAACAATTATCCTCAACCACAAGATT
ATACTTCAGTCTAACGGCTCTGGCTTGACCGCTGCGTAAATGGTAA
>Unigene651_Chinese_fir  size 209  gap 0 0%
TTTTTCCTGTCCCTCTCTTGCTGTTCTTCCTCAATTTCATCAGGATCGTA
CATTGACCTTCTTGACCCTCCTAAAGTTTGGACCACATCCATCACCTCCA
CATAAAACTGGACATCCTTGGTCTTCTTGGTCCCTACCATAATATGATTG
TGCAAATGGAAATGTAGCAAAGTAATCATCTCCTTCTCTGCTGGCTGGAA
GAATGCATG
>Unigene652_Chinese_fir  size 299  gap 0 0%
GCTTAAGCTGCAATAGATGAAGTTAAAATGAGTGTGAATGCTATCCTTTC
AAATTAAGCGTCAGATTTTGTAATTTTTTGATTGCATTGAATAGAAGACA
CCCTTGTGATAATAGTCAGTTGATATTTTCTTGCATTAAGCAAATGCAGT
GGTAAGGAGCTTTCCTGATGAAAGTATTATCTTCAGATTTCTTGGAGTCA
AGTAAGCTATTTGAAAATGTAACCAATTTTAAAAAAAATGCTTAAAATTA
TATTTGAGTACTAGTGAAGCTTTGGAGTATATAATTTTCTGAACACGAC
>Unigene653_Chinese_fir  size 692  gap 0 0%
TCCATCAGAAGAGGAGTGGCGGCCGGGTGCCATAATGCCATTGTCATATC
CTAAGGCAGCGGAGGAATGAGGTTCATTTAAAGTAATCCAGTGCTTCACT
CGATCACCAAACTCTTGAAAGCACAATTCACTATAAGCTTCAAAATCTTT
CACAATGTTTTTGCTGAGAAAGCCTCCATAGTTATCCTCCAGAGCTTGTG
GAAGGTCCCAATGAAAAAGCGTCACGAAAGGTTTGATATCATGTTTTAAG
AGTTCATTGATAAGGTTGTTGTAGTAGGCCACTCCAACTTTGTTAATTCC
ACCTTTTACTGAGCCATATGGTAATATCCGTGACCAGGAAATAGAGAACC
TATATGCATCCATGCCCATATCCTTCATCAATTTCACATCCTCCTTGTAG
CGATGGTATTCATCCACCGCAACATCCCCATTGCTCCCATTAGCGATTTT
CCCTGGGATAAGGGAGAAAGTATCCCAAATGCTTGGGCCTCTTCCTCCTT
CGTGAGCAGCTCCTTCATACTGATATGAGGCAGAGGCTGTACCAAATATA
AAACCAGGGGGAAACCCACTTCTACTCAGTACTTTTATTTCTTCCTGAGC
CTTTACAAGGAGGACCCACCACATACACAACACTACACTGGCACTCCATC
CCTTTCTGCTATTCATAACTCTGAACTATTAGAGTTTCGAAT
>Unigene654_Chinese_fir  size 274  gap 0 0%
GGAACTGTGATTTTTGCCCCAGTCCAGGGGGCTAGAAGCTCCCAGTTTAA
CTCAAGCACTCGATAGTAGTTCAAACCACCAGTAAAACCTGTTTTGGCAA
ACTTTTTTGCAAAGTATTGGATGTCTTCCTCGGTCATCCAAGAAGGAAGG
GATACTGGAGCCTCAAGAACATCTAATATTCCTTGCTCTGAAGATGCAAC
AAACAACAAACCTTTCTTGGTTCCCACTAGAAACTTTTTCATAAGTTCTG
TGTAATCGTATCTTGCAAATTCCT
>Unigene655_Chinese_fir  size 341  gap 0 0%
AAGCTTGTCTTTTCACTTTACAGATTTCTAATTTTGAGCAGGCGCAGTCA
GCTGCAAAGTAACTTCCACTCTTCTTCCTCCACAAAAATCTAAAAATTCC
GCACTATGAAAATCTCAAAACTATGGAATGCCACACAATTTGAGCTCATC
GTCTCGGAAATTACCTTTCTAAAAACTCCACAGAACTATGCGAATCTGTA
GATTTCTATCCAATTCGAGCTACTTTTCGCCAAAACTTTTCCGAAGATTC
CACAGAGATATAAAAATTCGCTAATTTCTGCAATATTTCAACTCTTCTTA
GCCAAAATCTTTCAAAAAGTTCCACAAGATTATATGCAAAC
>Unigene656_Chinese_fir  size 293  gap 0 0%
GCACTCAAATCGTCGTTTCCATTGAAATCGTTATTGGGATCCATTGTCCC
AAGATCTGTGTTTGCCTCGGGAAATTTATCTCCAATTTGGAGTTCTGAAT
TGTATGAGACAGTCTCAGCAATTTGGGGCTCTGAATTGTATGAGAGAGTC
TCAGGAATTTGAGGGCTTGATGAGATCTGCAAGGAAATGGTGATTATGTT
TACTAATAAGGAAGATGCAGTCTGAAATATAAAATCGGATGCCTTCACGA
GGCGGCCGTCTAGGGTTTTTAATTAGTTTTTTGGTCGTCGTCG
>Unigene657_Chinese_fir  size 371  gap 0 0%
CCGTAATGTTTGCTTTCTAAAGAAATTAATGTTTTTTTAAAGAAATGAAC
ATCTCTTTACATGGCTTTGGTTTTCTCAACTTAGCTTGAATTCCTTTGGA
ATCTATATCATAGCTTTATCAAATCCCCTGAACTTGGTTTTTAATCTATC
TGAGCAACCGTTCAAATTTTATATTTGGCTGCTATTCAGTTCAAATGAAA
ACTTACCTGGCAAGCAAAAAAGTATAAAAATACAAAATTTATATTGGGTT
GGACTTCTTCATAATTACTGATATGACACGGATTGACTATTTTTGAGCTA
CAAGCATCCTCATTGGCTGCTCAAGTTTATGTTGATGTTCACACAAAAAC
ATTTTGTCATGATGTAAGATT
>Unigene658_Chinese_fir  size 452  gap 0 0%
AGACCAGATACTAGAATGAGCAAGGCGTCGGGAAAAGCTCCGAGAATGGG
CAAAAACAGGCCTCCGATGATTCCAGGCCCAAACACGGCCAACAGCAGCT
CGCTTCCATCGCTCATAAATTTGGCCGCCAAAAACATGAGATAACCATAC
ACCAGCAGCAGAAACAAATTCCCTAAAGCAGTCGTAGTGCAGGGCATGAA
ACCGTATGTGTCATCGCAACTGCTACTCTCCAGATCTTTCCTTTCCCAAC
CAGAAAACACCTTTGCTATAAATCTCTCTGAAATCTTGCCCTCATTTCCA
TCCGACACCAGATTTGTTCCGCGATCGAATCCTGCAGCCGATTTCCTTAA
AAGAAATCCGCCTTTTCCAGCGCCGTGGACGCCCGCACATAACAGAAAGA
CGAAAATAACGATAAATCCTTTCATAGCCGGTCTGGTTAACCTTAACCTT
TC
>Unigene659_Chinese_fir  size 932  gap 0 0%
GCGCATTGGTATCCCATATTACTTTTGCTTCATCGCTAGGATTTCTTTTG
GCAATCGGAAAGAGAACAGTAGGTCTGTATTGCGGTGAGGCCAACAACAA
GAATTGCAGTCAGCAACGCCAGTGCCTTCCACGGTCTTGAGAGATGCTCC
CCATGGAACTCGGCCCACCAACTTGTTATCTTGCTTTTGTAATAATTCTT
GATTAGGGTTTCTCTTACTCCAGCTTTCAGGCCTTGCGCATGCTCAAGAA
ACCCTGAAAAAGCGTGGCCATGCCGTCCCACATGTTGGCAACGTTCTCAT
CCGTTATCATCATGCTGTGGCGGTCGATGACGTGGCATTTTCTCAGCAGG
GTAACGTCTTCTGGTGTGTCGATCAGGCAGTCCATGAGTTCCACGTACTG
TGTCACATGTTTGGGGCGATTGGCGTCGTTGAACTCCAGCGCAAGCAAAT
TCCTCATCATTACTTCTGTGTAGGTGTCTGATATTACAATCTTGGGAATA
AAAAGAGTGTCTGAATGCTTATCAAATCTGATTTTATCCGACCCAGATTT
GAACTTAATTCCAGCCTTGACTAACTCTTTTGCGTTGTATCTCTCCAGGA
AATCATCACGGCCTTGTTTGGCTGGGTGAGGAAAGCAGAGAGCAAATACA
AACGCAACCGTGTCGTCTATTGCTGTTACGATACGCTCACAGCAGGTGGA
TTTCCTGGGCTTATCTTCATCTGGGTTATGAATCTGCAATAAAGAGGACA
CATATTTGTGTATGCAACCTAGTAGATGATGTTCTCCTTCGTATTCAATT
TTCAAATCACGAGATTCTTGAAAGCAAGAGAGATGAGGAATATGAGACTT
GAGACAAACTTTAAGTGTCTCCTTGTCTATTTCTGTGAGAAGGAAAAGAG
GGATCTGATTTTCCAGCTTCACAATATCACAT
>Unigene660_Chinese_fir  size 1494  gap 0 0%
CAAAATTTTGAAGTACTCAGACAGGAAGACCACAAGAATAAGAGAAAACC
TGCAATTGAAGGGAAGCAGCAGAAAACCTGGGTGCTAACAGTGGAGCATA
TGGTTTCTCATATGACTTTGTGGGTAAGTGCTAGATAGCATTTAGAGTGC
AAAAGCCATTGGCTAATAGAGCGCAAAAGCAATTAGCTAATGTAGTGCAA
AAAAGGCATTAGACCAGGTGATTTGAGGGTGTACTGGATCCTGCTAAAAA
TGAGGGATTTTGCATCCTGTTTTGGGGAACATGCAGTTCAGGTTGCAGAT
TACTCGTCATCTTCATCATCCACTAGAACCCACATCAACAATGTGAGCAA
CTCCTCGAGCAATGGGCTGATGATGCAGAACATGGTCACATGCCTCTACC
AGACAGTGCTCAATGGCCAGACTAGGCTCATCACGGTCACATGGTGCAAG
AATCTGATGGGGCAGGGGCTGAGTGTCAATGTGGATGACCCATCTTGCCA
ATGCATGTGTAAGGTGGACATGAAGTCCTGGTTTTTCTGGAAGAAGACAG
GGTGCAAAAGGTTTCAACTTGGGGCTTCCAAGGTGGATGTTTATTGGGAC
CTTTCTTGTGCTAAGTATGGATCTGGGCCTGAGCCCCTTGAGGGCTATTA
CGTTGCTGTGGTTGCAGAGGAGGAGGTGGGGCTGCTGCTGGGGGACATGA
GTAGTGAGGCCTATAAGAGGACCCATGCTAAGGGGTCTGGTGACACTGTT
ATGATTTCAAGGAAAGAACATGTTTTTGGCAAGAATTTTTATACCACAAA
AGCCCAATTTTGTGAGAGTGGTAAGAGCCATGATATTGTGATTGAGTGCC
AGACTGGTGGCCCCAGGGATCCCAGGCTGTGCGTGAGGATTGACAAGCAA
GTGGTTGTGCAGGTGAAGCATTTGATATGGAAGTTCAGGGGCAATCAGAC
CATTTTGGTGGATGGGCTTCCTGTGGAAATGTTATGGGATGTCCATGATT
GGTTTTTTAATCCTAATCTTGGTCATGCTGTCTTCATGTTCAAGACAAGT
TCTTCATCTTCATCTTTGTCTTCTTCTTCTTCTTTTTCATCATTAGCGGA
GGAGTCATGGAGCTCCAAGTCACTTTCCCAAAGTTTTAATAAGCAAAGGG
AAACTTCTTCCCATGGTTTCTCTTTGCTGCTATATGCATGGAAGAATGAA
TAGCAGCAATGGTTGCTGGTTCAGAAGATTGAATTATGAGAGCTCAAGGC
AAAGGAATGGTATGTGGCTTGTCTCCTAGTATTCTACCTTTTGAGTCTCT
AGCAGATCTGCCTGCAATGCTAGATGCAAAGAATATGAAGATGGAGTTTG
TGAAGAACTGTATGTACATTCATTTCCTCTTCAATTTTTGTGCACTGATA
CAGCCTTTATTTTATTGCTTGGTAGAGTGTAAGGATTTAAATGAGTAGTG
TTTGAAAACATTCATTGATGGTCAAGCTCCTCACAAGCCCAAAG
>Unigene661_Chinese_fir  size 252  gap 0 0%
TGCAATTCGAATCCATTTACACATGCCTTTTGTAAATTCTTCTCTAGTAA
GCTGATCATCTGGATTATCAACAGCCAACTCTGACATTACTCTATTCACA
GTGTCTGTAATTTCATCTTCTAATGCATCAATTTCAAAACCAACGATGAG
ACCACGTAACTTTCCTTTTGTCAAAACATCATCTCCATCAGCATCAAGTT
CTTGGAAAACTCTTTCAATGACTTCCTCATTAGGTTCACCATTATCCTTA
AC
>Unigene662_Chinese_fir  size 251  gap 0 0%
ACCAAGAATTTGATTGAGAATCAAATACCCGTGTATATGTGTCCTTCCAA
TCGACAGAGAAGCCTACCATCACCAATTTTCTGGTATTCTGCATAGAACA
AAAGCCAATCAACGATGGCCATCGCATTCCCTCCTTAAACAGGTCAAAAT
GCATTGGAAATTTTTTGAAAAACTTTGTCACGGGGTTGTACACCAAAAAC
TCTTCAAGATCCGGAGCCACACAACACAGCAGCCCATTTGATGCAGTAAC
T
>Unigene663_Chinese_fir  size 453  gap 0 0%
CCTCACAAAAGTGGTGGGCTGCTTGTTAACAATAGTGTTGTAGTCATTCT
GTAAGAGAAATCGGTTGCCCTCTTGGCCAGTGAGGACGGCTGTGGGGCAG
CCCATCAAGGAGGTTTTAAACACAGGGCCATGTTTGGCAACCTTGTCTGC
AACCCACTTGTCACATTGATCGACTTTTAGTGCCCTCAGGAATCCAATGG
TCTCTCCCATCAAAGGGAGACCAAAATTTCCTGGAGGAAGATTTTTGCCG
CCTCCATTGAAAATCTTTGCTACAAGCACAAACAACACTAAAGAGATTGC
AACGGTGAATATTAAGGTCAGCAATGGAGGGATGGAGCTCTGAACATCCC
TGAGAGCCTTAGCCGTCATTGAAAAATCCATGTTACACAAATACTTGCAA
GACTCTTTTCAAGGAATGGATGGAAATGATGAGTAAAAGGGGACAGCTTT
TTA
>Unigene664_Chinese_fir  size 266  gap 0 0%
AAGTAGCTCGAAAATCGGCAAATATTGCTAAGATTGAGCTCTGAAAATGT
CAAGATCTACCCATCAAAAAATGCTAGCGGTAAACCTGATACGACGATCT
GAATTCAGATTGACATTGTAACGTTTGAGTGTTTTAAGTTTAAGAGATTT
GACAAAGTAAAATGTTTTATTGCAGCATTTTGTTGCAATATAAGACAAAA
ATATATAGAGAATTCACTTGACCTTTTGAAACGGCTTTTGGTTAACAGGT
GGTTTGCGGAAACCAG
>Unigene665_Chinese_fir  size 338  gap 0 0%
CAATTTTCGGACGGCTTTTCAATTTTGAAGATGTTAGGAATTCGGTGAAG
ACGTCGAAGTGTTTTTCGATGATGAAGGAATAAGTTTCTGCTGGGATAGT
GTTAATCGTGTCATTCCCAGAGAAAGACAAAAAGAAAACCGCTTTTCTGC
AATTATAAACAAAATACAAAGAGCTGCACAGGTAGTCCACCGAAACAATA
ATGAGCCTGGTCTCTAGTTTCTAGTTTTTAGTATTTGGTAAGTTTAAAAG
AGGTATCTTTGTTGGAAATGTATTGAGGAGTTTGAAATCATAGGCTGTTG
ATCACTAATTTGGCTACAGGGAACTTTGAAGTTATGGG
>Unigene666_Chinese_fir  size 268  gap 0 0%
CTTCAACAAATCCAGTGCAGCACCCATCTCCATTTCTTTCAGGACTCCAA
GGGCCTCGTCCACCTTGTGGGCACTTGTGTAGCTTCTCATCATACTGAGG
AAGGTTTTCATTGTGGGGCGGCACTTATTGGAGCTCATTATGCCGAAGAC
CTCTCGCATTTGTTCAAAATGGCCTGCAGATCCCAGGCGACCGATCATAA
ATTCGTAGACTGAAGGATGCGGAGAGTAACCCTCTTGCCTTGTAGCCCAT
TGCAGAATTCTCAGGGAC
>Unigene667_Chinese_fir  size 373  gap 0 0%
CTGCCGACAAGAAATTTGAAAAATTGGACAATGTGCAGGTACTCACAACT
GATGATCCTAAAAAAGTCATTGAGGAATTATTAGAAGCAGCTAAGAAGCA
GCTCATAGACCAGAAGCTGCTAGGAGGTGAAGAAGACGAGGAAAAAGAAG
AGGTGCTTATTTCCCACGAGCTACGGGATTCAAGGGACTGGAACATAATT
GCACCGAGTTACAGCATGTATAGAGTATGCAAAAAGCTCAAAAGCCAGAG
TCATAGTAATAGGAAGGAATGGGTGGACTACTTGGTCAGCTGCTTGGGGG
ATGTAATTGTTCATAGCCCGAATCAATTGCCTGGTGTGCTTGAAAAGAGC
TTAACAGAGTGGGCGGTAGAATA
>Unigene668_Chinese_fir  size 230  gap 0 0%
TAGCAAGGTTGTGTGGGGAATTGCACAATGCTGTCAAAGTAAACGTCATC
TTGTCCAAGCAACATTTTAAGACAAATCAGTTTGCATGGTGCAAGCCTAC
AATTAGATATCAGTTATGAACTTTTACCAGAAACTGGTAAGTTACTAGCT
AGATGGATAAATTTCATCCAGCAATCACAGTGTTTGATACTGCTAGAAAA
AATGTTATGAGCATCTAGAACAAGCACAAC
>Unigene669_Chinese_fir  size 345  gap 1 0.28%
GAATGAGCCTGCCATACGTTTCCATGTATGCAGGACTGAGAGTGAAATCG
ATGCTTTTCTCCATCTGTATCATTTTCTTAACATATGCAATGCATTCCTC
CTTCTTTTCCAGAACCAGCCCCTGCACGACTCGTTGAACGCGCGACCGGA
GTTGTGGGTAGCTGTGACAATNGTGATCAATAACCCGATTAATCACATTT
TCCAAGTAGTCCCAAACAGTGGATGCAAGGCTCAATCCCCTCTCTGCAAC
CTCTTCCACCTTATGCTTTAACAGCTGCAGAAACACAGAACGCGGCAGGA
AATTAGGCAGGCCAACGCCCTTGGCTTTCTTCAGCATTTGGGTCT
>Unigene670_Chinese_fir  size 592  gap 0 0%
CGCCCTCAATCAATAATTTGGTATGGAGAGTTACAGTGTCATCATATTTT
GAGTCGCAGAACATCTTGCCGATTTGAGCTCCACAGCCAAGAGCAACAAT
ATTACTTATCACAAAATTCTTGAGCCCACTCTCATACAGATCCTTCACAA
CCTCCACTATGCCGCTCACTACAGGTTTCACCAAATCTACCGAACCCTTG
ACAACTTTTGGGAATCAAACCCTAAACCTTGGGCAATCGGCTTCTGAAAC
TGTTTGACCTGTTGTGGGACTGTTGTGAAACCAAAAGCTTGAAATATCCT
GCTGCCACCCACTGCCAAATTCACTCCTTGCTTAATCTTGTTTGCCTTCG
CATTACAGTCATGACTTCTGAGCAGCTCATAAGCGATGGGAGTGGGAAGC
CCCAATATATCCGCCCGAAAGTCTGTCTGGATTTGGGTGACCAGGCCAAA
GTAAACCATTTGGTTTTCGCCACCCTTGGTGTACCGTTTGATTGTAAGGA
TCATGGTTTCCAGTGTTTGCATACGAATCTCCAAAAACAAATAACGCTTT
TGCCTTCTCTGCACTTCCTTTACCTGCAAATTGATAAATCAG
>Unigene671_Chinese_fir  size 947  gap 0 0%
ATGTCTCCAGCCGTTATCCAACTGGTGTTTTTGCTTCTAAGCCTGGGCCT
TTGATGGCAGGGTGTGGTTTCTTTAAGGCAGTCATAACTGGGAAGGGAGG
ACATTCAGGAATTCCACAACATGCAATTGATCCTATTCTGGCAGCTTCTG
CTTCTATTGTTAGCCTTCAGCAACTTATTTCCCGGGAAGCTAATCCCTTG
GACTCTCAGGTGGTAACAGTAGCTACATTCAATGGAGGTGATGCCTTTAA
TGTAATTCCAGACTCTGTTACTATTGGTGGCACATTCCGCGCCTATTCAA
ATGAGAGTTTTTATAGACTCAAGCAGAGAATAGAAGAAATAATTGTAGGT
CAATCCCTTGTCCACAGGTGCACCTCAAGTGTGGATTTCTTAGAAAAAGA
GTATCCATTTTATCCACCGACTGTCAATGACAGAAATATGTATGATCATA
TGCATAAAGTTGCAGCTGATTTAGTGGGTGAAGATAATCTAAAGTCGCAT
CCCCTGTCATGGGTGCAGAAGATTTTTCTTTCTATTCAGAGATTATACCT
GGAGCTTTCTTTTACATTGGAATGAAAAATGAGACATCAGGATCTACTCA
TGCAGGACACTCTCCTTTCTTTACTATTGATGAAAGCGTTCTCCCGCTTG
GTGCTGCAATGCATGTTGCTATAGCTGAAAGATATCTCAATAACGTCAAA
TCTAAGGTTGCTCACTCTTTAAGAACAGCCTCTTCCCAATGAAGTTTGAG
GTAAAATGCTTCAAGTTCTTAAGAATTTAGATTCGGCCGCCCTTTCGGCC
TTAACGAAAAGGCATCACTAGTCATAAAAGCATTGTTAATGTTCACTTAT
GTATAGTTGAAAAAATCATGACCAAGTTAGGTTATACAAAAATTTTCATC
TTGCAATTTTTTTTAATGCAGCACAATAACGATGACAAAGAATCATA
>Unigene672_Chinese_fir  size 179  gap 0 0%
GCTTCCTCCTCACTTCCAACAACTTGGGCTAGCGTCTTGATATAGAGATC
GATGATTTCGTCTCTGGTGAGGTTTTCCTTGGGAAGCTCCACGACGATGA
ACCAGTGCTCGTAGTCACAGCCATCTTGCAGAACGGTCTCCTTGGGAGGC
TTGTTGCTGAAGTCGGGAACACGGTCAGT
>Unigene673_Chinese_fir  size 239  gap 0 0%
CATCCTACTGGGCTTTCTAAGCCTATTGCTGGGAAACGCTGCTGTACAGG
AATACGAACTGGATCAGGAAGTCTCGCTTCCTTTTCCCCTATACTAAAAT
TAGCTGAAAACTTATCCTGAACCCCGTAGCTATTCAAACCTGCAACTTCC
CCGTTAAATTCTGGAATTTCTTCTTCTTCAATCACTGTATCTTTATCACC
ATTATCATCATGAAGTAAACCCAAGCTTTCATCAAGCGC
>Unigene674_Chinese_fir  size 164  gap 0 0%
CGCTTGTAATCATTCACAGATAAAGTTAAGGTATGCCTCCTTCCGTCACT
GCTTGGAACCTGTACTCCACAGGTGGCCTCAATCCTCTGCTTTCTAGCCA
TAAAAGCCAAGTGGGCACCCTGAGCACCCCCAAATTTCTGCAGTCCATTA
AGTGATATGGTAAG
>Unigene675_Chinese_fir  size 194  gap 0 0%
CTGCAATTCCAAATATTGGAAGTAGTCAGCGCCTTAAACAAACGACAAAT
GCACAAAGCCATTCGAATTCTCTTTCCATTGGTACGCCAGGAATTTCTGC
TTTGCCTCTATTAGCCAATTTTTCTTCTAACCCTGCTCAGAATACTGTTA
ACCAGAATGGACACAAAAATGTCTCACCTGGACCTCTTATGGAA
>Unigene676_Chinese_fir  size 318  gap 0 0%
ATATTATCGTATCCAATATATGCCGAGTGAAGGATATATACCATGGATCT
TGATATTTTGTGCAGAGCTAGGCTTGGCCTTCCAGTGGGTATTAGAGATG
GCCTTCAGGTGGTGGCCTGTAGATCGATTTACCTACCCAGAAAGACTTTC
TAAAAGATTTGAGAGCGAGCTACCTCCCATTGATATATTTATATGCACGG
CCGACCCTGTTAAAGAACCTCCACTCGATGTTTCAAACACTGTATTGTCC
ACTCTGGCTTTTAATTATCCAGTAGAAAAATTGACATGTTATGTATCCGA
TGATGGAGGATCCCCACT
>Unigene677_Chinese_fir  size 182  gap 0 0%
GACCACGATATTTTGGCTGAGATGGATGTTCTCTATTGGTCTATCAAAGA
GGCATTGAGGTTGCATCCACCATTGATTGTTCTTCTGCGCAGTAATCATA
GAGATTTTAGTGTTACTGATTGCAATGGAAAGGAGTATGTCATACCTAAG
GGGCATATTGTTGCAACATCTCCAGCTTTCTC
>Unigene678_Chinese_fir  size 184  gap 0 0%
TGGCTTCAGCAGCCATGGCAGCCTCTTCCACAATTGGTCTCCACGCTCCC
TGCCCTAAAATTTCTAGTGGATCCACCAAAATTTCTTGTGGATCCACCAG
ATCGTCATCTTCCTTTGCCCGTCTTTCGCTGCCAGCCAAGCCGATTCTTT
CTTCACGCGGCTCGATCTCTGCACGTCATGGAAA
>Unigene679_Chinese_fir  size 471  gap 0 0%
AACCCTCAATGGCGGAAAAAAGCAGCAATTGAAAAGGTCGAGGGTTAAGG
ATACTCTTTCACCTTGCAGGAACAAGAAGACTGCGCCTGTGAGAGTCGTT
AATGAGCAGGAGAAGCAGAGGATAAAGACAGAGGCTCATTCCACAACAGG
[truncated: 32,086,748 more chars]
